# Supplementary material for: MicroRNA-Based Discovery of Biomarkers, Therapeutic Targets, and Repositioning Drugs for Breast Cancer
Source: Cells. 2023 Jul 23;12(14):1917. doi: 10.3390/cells12141917 (PMC10378316; doi:10.3390/cells12141917)
Supplement: Supplementary file 1 [file cells-12-01917-s001.zip › Supplementary File S1.xlsx]

## Sheet: Significant DE - tissue
Probe.ID	unpaired fold change	paired fold change
hsa-miR-100	0.316023	0.295117
hsa-miR-101	0.474417	0.278536
hsa-miR-10b	0.313884	0.31334
hsa-miR-10b*	0.419276	0.36391
hsa-miR-1181	2.67066	3.8355
hsa-miR-1226	2.05138	3.64473
hsa-miR-1228	2.05112	3.72747
hsa-miR-1229	2.17998	3.05869
hsa-miR-1246	2.74668	3.16167
hsa-miR-126	0.405966	0.370661
hsa-miR-126*	0.421112	0.353049
hsa-miR-1260	6.03752	8.37735
hsa-miR-1260b	3.5845	4.55984
hsa-miR-1274a	2.87289	2.67579
hsa-miR-1280	5.66622	6.56387
hsa-miR-1290	2.25708	2.17091
hsa-miR-130b	2.40262	2.04771
hsa-miR-139-3p	0.386176	0.349834
hsa-miR-139-5p	0.16727	0.118071
hsa-miR-142-5p	2.38553	2.36727
hsa-miR-143	0.416516	0.452098
hsa-miR-145	0.409433	0.332839
hsa-miR-145*	0.309255	0.218971
hsa-miR-1469	2.46762	3.45194
hsa-miR-154	0.473402	0.403739
hsa-miR-155	2.07162	2.0095
hsa-miR-182	2.28027	1.94875
hsa-miR-183	2.29127	1.77943
hsa-miR-183*	2.1095	1.61268
hsa-miR-193a-3p	2.07021	2.24358
hsa-miR-193a-5p	0.497429	0.517751
hsa-miR-195	0.258141	0.224648
hsa-miR-1972	2.57289	5.25929
hsa-miR-1976	2.50895	4.23916
hsa-miR-199b-5p	0.459321	0.573519
hsa-miR-204	0.241459	0.147748
hsa-miR-205	0.246321	0.179713
hsa-miR-21	2.51118	2.92895
hsa-miR-21*	3.15392	3.30731
hsa-miR-218	0.461365	0.352344
hsa-miR-224*	0.323073	0.203259
hsa-miR-301a	2.26959	1.46111
hsa-miR-301b	2.11803	1.9483
hsa-miR-30a	0.405643	0.323605
hsa-miR-30a*	0.350959	0.249729
hsa-miR-3119	1.71207	3.67398
hsa-miR-3124	2.12825	3.15242
hsa-miR-3172	2.72376	2.89216
hsa-miR-323-5p	0.496399	0.552206
hsa-miR-335	0.168652	0.115723
hsa-miR-33a	2.39132	3.14012
hsa-miR-376a	0.379494	0.242324
hsa-miR-376c	0.399968	0.315603
hsa-miR-377	0.409267	0.2659
hsa-miR-378	0.321493	0.209614
hsa-miR-378c	0.482185	0.347604
hsa-miR-379	0.478067	0.417595
hsa-miR-422a	0.279879	0.186261
hsa-miR-425	2.05797	1.59244
hsa-miR-4252	1.86019	4.05355
hsa-miR-4258	2.10074	2.64687
hsa-miR-4279	2.00101	2.9731
hsa-miR-4286	2.58022	2.26147
hsa-miR-4316	0.489642	0.669109
hsa-miR-4323	2.40818	4.45464
hsa-miR-4324	0.281384	0.208124
hsa-miR-4328	0.508507	0.308533
hsa-miR-449a	2.82969	9.87424
hsa-miR-449b*	2.08788	3.23632
hsa-miR-451	0.404361	0.290953
hsa-miR-452	0.270089	0.13353
hsa-miR-486-5p	0.413891	0.38005
hsa-miR-489	0.456523	0.325035
hsa-miR-497	0.352583	0.297183
hsa-miR-608	0.495253	0.673793
hsa-miR-615-3p	1.86734	2.5309
hsa-miR-617	0.4494	0.225131
hsa-miR-634	2.03691	2.63571
hsa-miR-670	0.403275	0.474089
hsa-miR-7	2.46568	3.99417
hsa-miR-720	4.2969	5.96441
hsa-miR-760	0.438009	0.524392
hsa-miR-766	2.43082	4.25258
hsa-miR-933	3.06186	4.15559
hsa-miR-96	2.81543	2.4938
hsa-miR-99a	0.291885	0.242487

## Sheet: Significant DE - matched tissue
Probe.ID	fold change
hsa-miR-1181	3.8355
hsa-miR-1226	3.64473
hsa-miR-1228	3.72747
hsa-miR-1229	3.05869
hsa-miR-1260	8.37735
hsa-miR-1260b	4.55984
hsa-miR-1280	6.56387
hsa-miR-139-5p	0.118071
hsa-miR-145*	0.218971
hsa-miR-195	0.224648
hsa-miR-1972	5.25929
hsa-miR-1976	4.23916
hsa-miR-204	0.147748
hsa-miR-21	2.92895
hsa-miR-21*	3.30731
hsa-miR-224*	0.203259
hsa-miR-3119	3.67398
hsa-miR-376a	0.242324
hsa-miR-377	0.2659
hsa-miR-378	0.209614
hsa-miR-422a	0.186261
hsa-miR-4252	4.05355
hsa-miR-4323	4.45464
hsa-miR-4324	0.208124
hsa-miR-4328	0.308533
hsa-miR-451	0.290953
hsa-miR-452	0.13353
hsa-miR-615-3p	2.5309
hsa-miR-617	0.225131
hsa-miR-720	5.96441
hsa-miR-766	4.25258
hsa-miR-933	4.15559
hsa-miR-99a	0.242487

## Sheet: Significant DE - blood
Probe.ID	fold change
hsa-miR-31	0.736494
hsa-miR-154	0.785225
hsa-miR-140-5p	0.751076
hsa-miR-95	0.780031
hsa-miR-433	1.20553
hsa-miR-141	0.676381
hsa-miR-493	0.83439
hsa-miR-618	0.79745
hsa-miR-520d-3p	1.48301
hsa-miR-148a*	0.696769
hsa-miR-181a-2*	0.738669
hsa-miR-219-2-3p	0.767574
hsa-miR-342-5p	1.79213
hsa-miR-505*	1.7102
hsa-miR-135b	0.835117
hsa-miR-340*	0.767411
hsa-let-7i*	0.808411
hsa-miR-30c-2*	0.761791
hsa-miR-744*	0.729492
hsa-miR-155	1.41898
hsa-miR-30a*	0.759028
hsa-miR-1304	0.765311
hsa-miR-675*	1.37829
hsa-miR-1538	1.53423
hsa-miR-1972	1.45079
hsa-miR-224*	0.832892
hsa-miR-3172	1.37906
hsa-miR-4284	1.62805
hsa-miR-4259	1.38367
hsa-miR-199a-3p; hsa-miR-199b-3p	0.736369
hsa-miR-454*	0.64345

## Sheet: Cross Cohort Comparisons
miRNAs with consistent expression pattern in breast cancer initiation and progression across cohorts.
In TCGA, miRNA expression association with breast cancer progression was indicated with hazard ratio (HR). HR > 1: survival hazard miRNA; HR < 1: survival protective miRNA.
miRNA	Iorio							MBRCC/CHTN			miRNA	MBRCC/CHTN		TCGA					miRNA	Iorio							TCGA
	P	Cancer			Normal			Unpaired fold change	Paired fold change			Unpaired fold change	Paired fold change	logrank test p	Hazard ratio	HR 95% confidence interval	Cohort			P	Cancer			Normal			logrank test p	Hazard ratio	HR 95% confidence interval	Cohort
		Median	Min	Max	Median	Min	Max														Median	Min	Max	Median	Min	Max
hsa-miR-204	2.15E−03	0.78	0.48	1.04	0.89	0.72	1.08	0.241459	0.147748		hsa-miR-204	0.241459	0.147748	2.33E−02	0.8194	[0.6905, 0.9725]	755		hsa-miR-204	2.15E−03	0.78	0.48	1.04	0.89	0.72	1.08	2.33E−02	0.8194	[0.6905, 0.9725]	755
hsa-miR-155	1.24E−03	1.75	0.95	11.45	1.37	1.11	1.88	2.07162	2.0095		hsa-miR-100	0.316023	0.295117	1.95E−02	0.7662	[0.613, 0.9576]	324		hsa-let-7a-3	4.19E−02	1.26	0.81	3.79	1.58	1.02	2.91	3.80E−02	0.5767	[0.3433, 0.9686]	324
hsa-miR-145	4.02E−03	1.52	0.92	8.46	3.61	1.65	14.45	0.409433	0.332839		hsa-miR-379	0.478067	0.417595	4.80E−02	0.7973	[0.6369, 0.9981]	324		hsa-miR-149	2.75E−02	1.11	0.53	1.73	1.03	0.83	1.22	4.07E−02	1.1937	[1.0066, 1.4155]	324
hsa-miR-143	7.11E−03	0.87	0.68	1.33	0.96	0.81	1.17	0.416516	0.452098		hsa-miR-301b	2.11803	1.9483	1.00E−02	1.4099	[1.0837, 1.8342]	324		hsa-let-7a-2	1.94E−02	1.67	0.96	6.21	2.30	1.34	5.00	3.31E−02	0.5702	[0.3405, 0.9547]	324
											hsa-miR-30a	0.405643	0.323605	1.76E−02	0.8434	[0.7324, 0.9711]	755		hsa-miR-210	6.40E−13	1.60	0.98	12.13	1.12	0.97	1.29	4.50E−02	1.234	[1.0041, 1.5164]	324
											hsa-miR-99a	0.291885	0.242487	1.28E−02	0.7444	[0.5901, 0.939]	324		hsa-miR-202	1.25E−02	1.05	0.71	2.03	0.89	0.65	1.20	1.46E−02	0.7119	[0.5412, 0.9365]	755
											hsa-miR-720	4.2969	5.96441	1.79E−02	2.8667	[1.189, 6.9117]	755		hsa-miR-125b-2	2.33E−02	1.26	0.69	6.29	2.63	1.40	16.78	3.08E−02	0.741	[0.5646, 0.9725]	324
											hsa-miR-205	0.246321	0.179713	3.35E−02	0.8714	[0.7667, 0.9904]	324		hsa-miR-125a	3.28E−03	1.20	0.69	2.36	1.73	1.21	3.34	1.05E−02	1.3724	[1.0777, 1.7477]	755
																			hsa-miR-101-1	4.15E−03	0.83	0.52	1.26	0.90	0.77	1.05	2.08E−03	0.6908	[0.546, 0.8741]	755
