# Supplementary material for: MicroRNA-Based Discovery of Biomarkers, Therapeutic Targets, and Repositioning Drugs for Breast Cancer
Source: Cells. 2023 Jul 23;12(14):1917. doi: 10.3390/cells12141917 (PMC10378316; doi:10.3390/cells12141917)
Supplement: Supplementary file 1 [file cells-12-01917-s001.zip › Supplementary File S2.xlsx]

## Sheet: TarBase
geneId	geneName	mirna	species	cell_line	tissue	category	method	positive_negative	direct_indirect	up_down	condition	version
ENSG00000001461	NIPAL3	hsa-miR-1976	Homo sapiens	293S	Kidney	NA	HITS-CLIP	POSITIVE	DIRECT	DOWN	treatment:hippuristanol	v7
ENSG00000001461	NIPAL3	hsa-miR-199b-5p	Homo sapiens	BETA Cells	Pancreas	Normal/Primary	HITS-CLIP	POSITIVE	DIRECT	DOWN	NA	v7
ENSG00000001629	ANKIB1	hsa-miR-142-5p	Homo sapiens	BC1	NA	Cancer/Malignant	PAR-CLIP	POSITIVE	DIRECT	DOWN	NA	v7
ENSG00000001629	ANKIB1	hsa-miR-142-5p	Homo sapiens	BC3	NA	Cancer/Malignant	PAR-CLIP	POSITIVE	DIRECT	DOWN	NA	v7
ENSG00000001629	ANKIB1	hsa-miR-142-5p	Homo sapiens	BETA Cells	Pancreas	Normal/Primary	HITS-CLIP	POSITIVE	DIRECT	DOWN	NA	v7
ENSG00000001629	ANKIB1	hsa-miR-142-5p	Homo sapiens	LCL35	NA	Normal/Primary	PAR-CLIP	POSITIVE	DIRECT	DOWN	NA	v7
ENSG00000001629	ANKIB1	hsa-miR-449a	Homo sapiens	293S	Kidney	NA	HITS-CLIP	POSITIVE	DIRECT	DOWN	treatment:emetine	v7
ENSG00000002586	CD99	hsa-miR-933	Homo sapiens	HS5	Bone Marrow	Normal/Primary	HITS-CLIP	POSITIVE	DIRECT	DOWN	NA	v7
ENSG00000002834	LASP1	hsa-miR-933	Homo sapiens	HS27A	Bone Marrow	Normal/Primary	HITS-CLIP	POSITIVE	DIRECT	DOWN	NA	v7
ENSG00000003249	DBNDD1	hsa-miR-139-3p	Homo sapiens	293S	Kidney	NA	HITS-CLIP	POSITIVE	DIRECT	DOWN	no treatment (control)	v7
ENSG00000003402	CFLAR	hsa-miR-1246	Homo sapiens	BC1	NA	Cancer/Malignant	PAR-CLIP	POSITIVE	DIRECT	DOWN	NA	v7
ENSG00000003987	MTMR7	hsa-miR-760	Homo sapiens	293S	Kidney	NA	HITS-CLIP	POSITIVE	DIRECT	DOWN	no treatment (control)	v7
ENSG00000003989	SLC7A2	hsa-miR-1246	Homo sapiens	BT474	Mammary Gland	Cancer/Malignant	HITS-CLIP	POSITIVE	DIRECT	DOWN	NA	v7
ENSG00000003989	SLC7A2	hsa-miR-449a	Homo sapiens	HELA	Cervix	Cancer/Malignant	HITS-CLIP	POSITIVE	DIRECT	DOWN	Hela cells were treated with control shRNA.	v7
ENSG00000004139	SARM1	hsa-miR-1290	Homo sapiens	LCL35	NA	Normal/Primary	PAR-CLIP	POSITIVE	DIRECT	DOWN	NA	v7
ENSG00000004799	PDK4	hsa-miR-760	Homo sapiens	HELA	Cervix	Cancer/Malignant	HITS-CLIP	POSITIVE	DIRECT	DOWN	Hela cells were treated with control shRNA.	v7
ENSG00000004864	SLC25A13	hsa-miR-1260b	Homo sapiens	BC3	NA	Cancer/Malignant	PAR-CLIP	POSITIVE	DIRECT	DOWN	NA	v7
ENSG00000004975	DVL2	hsa-miR-378c	Homo sapiens	293S	Kidney	NA	HITS-CLIP	POSITIVE	DIRECT	DOWN	treatment: arsenite	v7
ENSG00000005020	SKAP2	hsa-miR-1290	Homo sapiens	EF3DAGO2	NA	Normal/Primary	PAR-CLIP	POSITIVE	DIRECT	DOWN	NA	v7
ENSG00000005022	SLC25A5	hsa-miR-1246	Homo sapiens	BT474	Mammary Gland	Cancer/Malignant	HITS-CLIP	POSITIVE	DIRECT	DOWN	NA	v7
ENSG00000005100	DHX33	hsa-miR-193a-3p	Homo sapiens	293S	Kidney	NA	HITS-CLIP	POSITIVE	DIRECT	DOWN	treatment: arsenite	v7
ENSG00000005156	LIG3	hsa-miR-1260b	Homo sapiens	293S	Kidney	NA	HITS-CLIP	POSITIVE	DIRECT	DOWN	treatment: emetine	v7
ENSG00000005156	LIG3	hsa-miR-199b-5p	Homo sapiens	BETA Cells	Pancreas	Normal/Primary	HITS-CLIP	POSITIVE	DIRECT	DOWN	NA	v7
ENSG00000005156	LIG3	hsa-miR-378c	Homo sapiens	293S	Kidney	NA	HITS-CLIP	POSITIVE	DIRECT	DOWN	no treatment (control)	v7
ENSG00000005339	CREBBP	hsa-miR-139-3p	Homo sapiens	HS5	Bone Marrow	Normal/Primary	HITS-CLIP	POSITIVE	DIRECT	DOWN	NA	v7
ENSG00000005339	CREBBP	hsa-miR-634	Homo sapiens	HS5	Bone Marrow	Normal/Primary	HITS-CLIP	POSITIVE	DIRECT	DOWN	NA	v7
ENSG00000005469	CROT	hsa-miR-449a	Homo sapiens	293S	Kidney	NA	HITS-CLIP	POSITIVE	DIRECT	DOWN	treatment: arsenite	v7
ENSG00000005812	FBXL3	hsa-miR-142-5p	Homo sapiens	BC1	NA	Cancer/Malignant	PAR-CLIP	POSITIVE	DIRECT	DOWN	NA	v7
ENSG00000005889	ZFX	hsa-miR-193a-3p	Homo sapiens	BT474	Mammary Gland	Cancer/Malignant	HITS-CLIP	POSITIVE	DIRECT	DOWN	NA	v7
ENSG00000005893	LAMP2	hsa-miR-1246	Homo sapiens	BC1	NA	Cancer/Malignant	PAR-CLIP	POSITIVE	DIRECT	DOWN	NA	v7
ENSG00000005893	LAMP2	hsa-miR-1246	Homo sapiens	EF3DAGO2	NA	Normal/Primary	PAR-CLIP	POSITIVE	DIRECT	DOWN	NA	v7
ENSG00000005893	LAMP2	hsa-miR-1246	Homo sapiens	LCL35	NA	Normal/Primary	PAR-CLIP	POSITIVE	DIRECT	DOWN	NA	v7
ENSG00000005893	LAMP2	hsa-miR-1246	Homo sapiens	LCLBACD1	NA	Normal/Primary	PAR-CLIP	POSITIVE	DIRECT	DOWN	NA	v7
ENSG00000005893	LAMP2	hsa-miR-1246	Homo sapiens	LCLBACD3	NA	Normal/Primary	PAR-CLIP	POSITIVE	DIRECT	DOWN	NA	v7
ENSG00000005893	LAMP2	hsa-miR-1246	Homo sapiens	LCLBAC	NA	Normal/Primary	PAR-CLIP	POSITIVE	DIRECT	DOWN	NA	v7
ENSG00000005893	LAMP2	hsa-miR-193a-3p	Homo sapiens	HELA	Cervix	Cancer/Malignant	HITS-CLIP	POSITIVE	DIRECT	DOWN	Hela cells were treated with control shRNA.	v7
ENSG00000005893	LAMP2	hsa-miR-634	Homo sapiens	HS5	Bone Marrow	Normal/Primary	HITS-CLIP	POSITIVE	DIRECT	DOWN	NA	v7
ENSG00000006015	C19orf60	hsa-miR-193a-3p	Homo sapiens	293S	Kidney	NA	HITS-CLIP	POSITIVE	DIRECT	DOWN	treatment: emetine	v7
ENSG00000006125	AP2B1	hsa-miR-193a-3p	Homo sapiens	BT474	Mammary Gland	Cancer/Malignant	HITS-CLIP	POSITIVE	DIRECT	DOWN	NA	v7
ENSG00000006327	TNFRSF12A	hsa-miR-378c	Homo sapiens	BETA Cells	Pancreas	Normal/Primary	HITS-CLIP	POSITIVE	DIRECT	DOWN	NA	v7
ENSG00000006453	BAIAP2L1	hsa-miR-615-3p	Homo sapiens	LCLBACD1	NA	Normal/Primary	PAR-CLIP	POSITIVE	DIRECT	DOWN	NA	v7
ENSG00000006459	KDM7A	hsa-miR-1246	Homo sapiens	BC3	NA	Cancer/Malignant	PAR-CLIP	POSITIVE	DIRECT	DOWN	NA	v7
ENSG00000006607	FARP2	hsa-miR-199b-5p	Homo sapiens	293S	Kidney	NA	HITS-CLIP	POSITIVE	DIRECT	DOWN	no treatment (control)	v7
ENSG00000006625	GGCT	hsa-miR-1246	Homo sapiens	BT474	Mammary Gland	Cancer/Malignant	HITS-CLIP	POSITIVE	DIRECT	DOWN	NA	v7
ENSG00000006652	IFRD1	hsa-miR-193a-3p	Homo sapiens	BT474	Mammary Gland	Cancer/Malignant	HITS-CLIP	POSITIVE	DIRECT	DOWN	NA	v7
ENSG00000006652	IFRD1	hsa-miR-422a	Homo sapiens	BETA Cells	Pancreas	Normal/Primary	HITS-CLIP	POSITIVE	DIRECT	DOWN	NA	v7
ENSG00000006831	ADIPOR2	hsa-miR-139-5p	Homo sapiens	293S	Kidney	NA	HITS-CLIP	POSITIVE	DIRECT	DOWN	no treatment (control)	v7
ENSG00000006831	ADIPOR2	hsa-miR-139-5p	Homo sapiens	293S	Kidney	NA	HITS-CLIP	POSITIVE	DIRECT	DOWN	treatment: emetine	v7
ENSG00000006831	ADIPOR2	hsa-miR-139-5p	Homo sapiens	293S	Kidney	NA	HITS-CLIP	POSITIVE	DIRECT	DOWN	treatment:hippuristanol	v7
ENSG00000006831	ADIPOR2	hsa-miR-486-5p	Homo sapiens	TZMBL	Cervix	Cancer/Malignant	HITS-CLIP	POSITIVE	DIRECT	DOWN	shRNAs against HIV-1	v7
ENSG00000006831	ADIPOR2	hsa-miR-760	Homo sapiens	HELA	Cervix	Cancer/Malignant	HITS-CLIP	POSITIVE	DIRECT	DOWN	Hela cells were treated with control shRNA.	v7
ENSG00000007168	PAFAH1B1	hsa-miR-193a-3p	Homo sapiens	HELA	Cervix	Cancer/Malignant	HITS-CLIP	POSITIVE	DIRECT	DOWN	Hela cells were treated with control shRNA.	v7
ENSG00000007168	PAFAH1B1	hsa-miR-4286	Homo sapiens	293S	Kidney	NA	HITS-CLIP	POSITIVE	DIRECT	DOWN	no treatment (control)	v7
ENSG00000007202	KIAA0100	hsa-miR-1260b	Homo sapiens	293S	Kidney	NA	HITS-CLIP	POSITIVE	DIRECT	DOWN	no treatment (control)	v7
ENSG00000007202	KIAA0100	hsa-miR-1260b	Homo sapiens	293S	Kidney	NA	HITS-CLIP	POSITIVE	DIRECT	DOWN	treatment: arsenite	v7
ENSG00000007202	KIAA0100	hsa-miR-139-5p	Homo sapiens	293S	Kidney	NA	HITS-CLIP	POSITIVE	DIRECT	DOWN	treatment: arsenite	v7
ENSG00000007202	KIAA0100	hsa-miR-193a-3p	Homo sapiens	293S	Kidney	NA	HITS-CLIP	POSITIVE	DIRECT	DOWN	no treatment (control)	v7
ENSG00000007237	GAS7	hsa-miR-4328	Homo sapiens	BETA Cells	Pancreas	Normal/Primary	HITS-CLIP	POSITIVE	DIRECT	DOWN	NA	v7
ENSG00000007545	CRAMP1L	hsa-miR-486-5p	Homo sapiens	293S	Kidney	NA	HITS-CLIP	POSITIVE	DIRECT	DOWN	treatment:hippuristanol	v7
ENSG00000007944	MYLIP	hsa-miR-1260b	Homo sapiens	293S	Kidney	NA	HITS-CLIP	POSITIVE	DIRECT	DOWN	treatment: arsenite	v7
ENSG00000007944	MYLIP	hsa-miR-142-5p	Homo sapiens	C8166	Bone Marrow	Cancer/Malignant	HITS-CLIP	POSITIVE	DIRECT	DOWN	NA	v7
ENSG00000007944	MYLIP	hsa-miR-634	Homo sapiens	HS27A	Bone Marrow	Normal/Primary	HITS-CLIP	POSITIVE	DIRECT	DOWN	NA	v7
ENSG00000008018	PSMB1	hsa-miR-760	Homo sapiens	293S	Kidney	NA	HITS-CLIP	POSITIVE	DIRECT	DOWN	no treatment (control)	v7
ENSG00000008083	JARID2	hsa-miR-193a-3p	Homo sapiens	HELA	Cervix	Cancer/Malignant	HITS-CLIP	POSITIVE	DIRECT	DOWN	Hela cells were treated with control shRNA.	v7
ENSG00000008282	SYPL1	hsa-miR-422a	Homo sapiens	HELA	Cervix	Cancer/Malignant	HITS-CLIP	POSITIVE	DIRECT	DOWN	Hela cells were treated with control shRNA.	v7
ENSG00000008282	SYPL1	hsa-miR-486-5p	Homo sapiens	LCL35	NA	Normal/Primary	PAR-CLIP	POSITIVE	DIRECT	DOWN	NA	v7
ENSG00000008300	CELSR3	hsa-miR-486-5p	Homo sapiens	293S	Kidney	NA	HITS-CLIP	POSITIVE	DIRECT	DOWN	treatment:emetine	v7
ENSG00000008324	SS18L2	hsa-miR-1290	Homo sapiens	BC3	NA	Cancer/Malignant	PAR-CLIP	POSITIVE	DIRECT	DOWN	NA	v7
ENSG00000008394	MGST1	hsa-miR-608	Homo sapiens	HS5	Bone Marrow	Normal/Primary	HITS-CLIP	POSITIVE	DIRECT	DOWN	NA	v7
ENSG00000008710	PKD1	hsa-miR-193a-3p	Homo sapiens	293S	Kidney	NA	HITS-CLIP	POSITIVE	DIRECT	DOWN	no treatment (control)	v7
ENSG00000008710	PKD1	hsa-miR-193a-3p	Homo sapiens	293S	Kidney	NA	HITS-CLIP	POSITIVE	DIRECT	DOWN	treatment:hippuristanol	v7
ENSG00000008710	PKD1	hsa-miR-4286	Homo sapiens	293S	Kidney	NA	HITS-CLIP	POSITIVE	DIRECT	DOWN	no treatment (control)	v7
ENSG00000008710	PKD1	hsa-miR-4286	Homo sapiens	293S	Kidney	NA	HITS-CLIP	POSITIVE	DIRECT	DOWN	treatment:hippuristanol	v7
ENSG00000008735	MAPK8IP2	hsa-miR-1976	Homo sapiens	293S	Kidney	NA	HITS-CLIP	POSITIVE	DIRECT	DOWN	no treatment (control)	v7
ENSG00000008735	MAPK8IP2	hsa-miR-1976	Homo sapiens	293S	Kidney	NA	HITS-CLIP	POSITIVE	DIRECT	DOWN	treatment:hippuristanol	v7
ENSG00000008869	HEATR5B	hsa-miR-1260b	Homo sapiens	BC3	NA	Cancer/Malignant	HITS-CLIP	POSITIVE	DIRECT	DOWN	NA	v7
ENSG00000009307	CSDE1	hsa-miR-142-5p	Homo sapiens	HS27A	Bone Marrow	Normal/Primary	HITS-CLIP	POSITIVE	DIRECT	DOWN	NA	v7
ENSG00000009307	CSDE1	hsa-miR-4286	Homo sapiens	293S	Kidney	NA	HITS-CLIP	POSITIVE	DIRECT	DOWN	treatment: arsenite	v7
ENSG00000009307	CSDE1	hsa-miR-4286	Homo sapiens	BCBL1	Bone Marrow	Cancer/Malignant	HITS-CLIP	POSITIVE	DIRECT	DOWN	NA	v7
ENSG00000009335	UBE3C	hsa-miR-4286	Homo sapiens	293S	Kidney	NA	HITS-CLIP	POSITIVE	DIRECT	DOWN	no treatment (control)	v7
ENSG00000009335	UBE3C	hsa-miR-760	Homo sapiens	293S	Kidney	NA	HITS-CLIP	POSITIVE	DIRECT	DOWN	treatment:emetine	v7
ENSG00000009413	REV3L	hsa-miR-1246	Homo sapiens	BC1	NA	Cancer/Malignant	PAR-CLIP	POSITIVE	DIRECT	DOWN	NA	v7
ENSG00000009413	REV3L	hsa-miR-1246	Homo sapiens	EF3DAGO2	NA	Normal/Primary	PAR-CLIP	POSITIVE	DIRECT	DOWN	NA	v7
ENSG00000009413	REV3L	hsa-miR-1290	Homo sapiens	EF3DAGO2	NA	Normal/Primary	PAR-CLIP	POSITIVE	DIRECT	DOWN	NA	v7
ENSG00000009413	REV3L	hsa-miR-1290	Homo sapiens	LCLBAC	NA	Normal/Primary	PAR-CLIP	POSITIVE	DIRECT	DOWN	NA	v7
ENSG00000009413	REV3L	hsa-miR-142-5p	Homo sapiens	BC1	NA	Cancer/Malignant	PAR-CLIP	POSITIVE	DIRECT	DOWN	NA	v7
ENSG00000009950	MLXIPL	hsa-miR-760	Homo sapiens	293S	Kidney	NA	HITS-CLIP	POSITIVE	DIRECT	DOWN	no treatment (control)	v7
ENSG00000009954	BAZ1B	hsa-miR-193a-3p	Homo sapiens	BT474	Mammary Gland	Cancer/Malignant	HITS-CLIP	POSITIVE	DIRECT	DOWN	NA	v7
ENSG00000009954	BAZ1B	hsa-miR-449a	Homo sapiens	293S	Kidney	NA	HITS-CLIP	POSITIVE	DIRECT	DOWN	treatment: arsenite	v7
ENSG00000010017	RANBP9	hsa-miR-1246	Homo sapiens	BC1	NA	Cancer/Malignant	PAR-CLIP	POSITIVE	DIRECT	DOWN	NA	v7
ENSG00000010072	SPRTN	hsa-miR-486-5p	Homo sapiens	HELA	Cervix	Cancer/Malignant	HITS-CLIP	POSITIVE	DIRECT	DOWN	Hela cells were treated with control shRNA.	v7
ENSG00000010244	ZNF207	hsa-miR-1246	Homo sapiens	BT474	Mammary Gland	Cancer/Malignant	HITS-CLIP	POSITIVE	DIRECT	DOWN	NA	v7
ENSG00000010244	ZNF207	hsa-miR-142-5p	Homo sapiens	BC1	NA	Cancer/Malignant	PAR-CLIP	POSITIVE	DIRECT	DOWN	NA	v7
ENSG00000010244	ZNF207	hsa-miR-4286	Homo sapiens	293S	Kidney	NA	HITS-CLIP	POSITIVE	DIRECT	DOWN	no treatment (control)	v7
ENSG00000010244	ZNF207	hsa-miR-760	Homo sapiens	HS5	Bone Marrow	Normal/Primary	HITS-CLIP	POSITIVE	DIRECT	DOWN	NA	v7
ENSG00000010278	CD9	hsa-miR-1260b	Homo sapiens	293S	Kidney	NA	HITS-CLIP	POSITIVE	DIRECT	DOWN	no treatment (control)	v7
ENSG00000010292	NCAPD2	hsa-miR-760	Homo sapiens	HELA	Cervix	Cancer/Malignant	HITS-CLIP	POSITIVE	DIRECT	DOWN	Hela cells were treated with control shRNA.	v7
ENSG00000010322	NISCH	hsa-miR-139-5p	Homo sapiens	293S	Kidney	NA	HITS-CLIP	POSITIVE	DIRECT	DOWN	treatment:emetine	v7
ENSG00000010322	NISCH	hsa-miR-4286	Homo sapiens	293S	Kidney	NA	HITS-CLIP	POSITIVE	DIRECT	DOWN	no treatment (control)	v7
ENSG00000010404	IDS	hsa-miR-142-5p	Homo sapiens	BETA Cells	Pancreas	Normal/Primary	HITS-CLIP	POSITIVE	DIRECT	DOWN	NA	v7
ENSG00000010438	PRSS3	hsa-miR-449a	Homo sapiens	BETA Cells	Pancreas	Normal/Primary	HITS-CLIP	POSITIVE	DIRECT	DOWN	NA	v7
ENSG00000010610	CD4	hsa-miR-1260b	Homo sapiens	293S	Kidney	NA	HITS-CLIP	POSITIVE	DIRECT	DOWN	no treatment (control)	v7
ENSG00000010610	CD4	hsa-miR-486-5p	Homo sapiens	TZMBL	Cervix	Cancer/Malignant	HITS-CLIP	POSITIVE	DIRECT	DOWN	shRNAs against HIV-1	v7
ENSG00000010803	SCMH1	hsa-miR-449a	Homo sapiens	BETA Cells	Pancreas	Normal/Primary	HITS-CLIP	POSITIVE	DIRECT	DOWN	NA	v7
ENSG00000010810	FYN	hsa-miR-193a-5p	Homo sapiens	HS5	Bone Marrow	Normal/Primary	HITS-CLIP	POSITIVE	DIRECT	DOWN	NA	v7
ENSG00000010810	FYN	hsa-miR-422a	Homo sapiens	HS5	Bone Marrow	Normal/Primary	HITS-CLIP	POSITIVE	DIRECT	DOWN	NA	v7
ENSG00000010818	HIVEP2	hsa-miR-1246	Homo sapiens	EF3DAGO2	NA	Normal/Primary	PAR-CLIP	POSITIVE	DIRECT	DOWN	NA	v7
ENSG00000010818	HIVEP2	hsa-miR-1246	Homo sapiens	MDAMB231	Mammary Gland	Cancer/Malignant	HITS-CLIP	POSITIVE	DIRECT	DOWN	NA	v7
ENSG00000010818	HIVEP2	hsa-miR-617	Homo sapiens	HS27A	Bone Marrow	Normal/Primary	HITS-CLIP	POSITIVE	DIRECT	DOWN	NA	v7
ENSG00000010818	HIVEP2	hsa-miR-933	Homo sapiens	293S	Kidney	NA	HITS-CLIP	POSITIVE	DIRECT	DOWN	no treatment (control)	v7
ENSG00000011007	TCEB3	hsa-miR-1246	Homo sapiens	BC3	NA	Cancer/Malignant	PAR-CLIP	POSITIVE	DIRECT	DOWN	NA	v7
ENSG00000011009	LYPLA2	hsa-miR-139-3p	Homo sapiens	BCBL1	Bone Marrow	Cancer/Malignant	HITS-CLIP	POSITIVE	DIRECT	DOWN	NA	v7
ENSG00000011028	MRC2	hsa-miR-760	Homo sapiens	HS5	Bone Marrow	Normal/Primary	HITS-CLIP	POSITIVE	DIRECT	DOWN	NA	v7
ENSG00000011052	NME2	hsa-miR-193a-5p	Homo sapiens	HS5	Bone Marrow	Normal/Primary	HITS-CLIP	POSITIVE	DIRECT	DOWN	NA	v7
ENSG00000011114	BTBD7	hsa-miR-1246	Homo sapiens	LCL35	NA	Normal/Primary	PAR-CLIP	POSITIVE	DIRECT	DOWN	NA	v7
ENSG00000011114	BTBD7	hsa-miR-1290	Homo sapiens	LCL35	NA	Normal/Primary	PAR-CLIP	POSITIVE	DIRECT	DOWN	NA	v7
ENSG00000011114	BTBD7	hsa-miR-1290	Homo sapiens	LCLBAC	NA	Normal/Primary	PAR-CLIP	POSITIVE	DIRECT	DOWN	NA	v7
ENSG00000011114	BTBD7	hsa-miR-139-3p	Homo sapiens	HS5	Bone Marrow	Normal/Primary	HITS-CLIP	POSITIVE	DIRECT	DOWN	NA	v7
ENSG00000011114	BTBD7	hsa-miR-486-5p	Homo sapiens	LCLBACD1	NA	Normal/Primary	PAR-CLIP	POSITIVE	DIRECT	DOWN	NA	v7
ENSG00000011132	APBA3	hsa-miR-615-3p	Homo sapiens	FLPIN_TREX_293	Kidney	Normal/Primary	CLASH	POSITIVE	DIRECT	DOWN	NA	v7
ENSG00000011243	AKAP8L	hsa-miR-1260b	Homo sapiens	BC3	NA	Cancer/Malignant	PAR-CLIP	POSITIVE	DIRECT	DOWN	NA	v7
ENSG00000011275	RNF216	hsa-miR-139-3p	Homo sapiens	BCBL1	Bone Marrow	Cancer/Malignant	HITS-CLIP	POSITIVE	DIRECT	DOWN	NA	v7
ENSG00000011304	PTBP1	hsa-miR-142-5p	Homo sapiens	BETA Cells	Pancreas	Normal/Primary	HITS-CLIP	POSITIVE	DIRECT	DOWN	NA	v7
ENSG00000011304	PTBP1	hsa-miR-193a-3p	Homo sapiens	BT474	Mammary Gland	Cancer/Malignant	HITS-CLIP	POSITIVE	DIRECT	DOWN	NA	v7
ENSG00000011304	PTBP1	hsa-miR-378c	Homo sapiens	293S	Kidney	NA	HITS-CLIP	POSITIVE	DIRECT	DOWN	treatment:hippuristanol	v7
ENSG00000011376	LARS2	hsa-miR-1260b	Homo sapiens	293S	Kidney	NA	HITS-CLIP	POSITIVE	DIRECT	DOWN	no treatment (control)	v7
ENSG00000011405	PIK3C2A	hsa-miR-142-5p	Homo sapiens	BCBL1	Bone Marrow	Cancer/Malignant	HITS-CLIP	POSITIVE	DIRECT	DOWN	NA	v7
ENSG00000011422	PLAUR	hsa-miR-193a-3p	Homo sapiens	HELA	Cervix	Cancer/Malignant	HITS-CLIP	POSITIVE	DIRECT	DOWN	Hela cells were treated with control shRNA.	v7
ENSG00000011422	PLAUR	hsa-miR-193a-3p	Homo sapiens	HS27A	Bone Marrow	Normal/Primary	HITS-CLIP	POSITIVE	DIRECT	DOWN	NA	v7
ENSG00000011422	PLAUR	hsa-miR-193a-3p	Homo sapiens	HS5	Bone Marrow	Normal/Primary	HITS-CLIP	POSITIVE	DIRECT	DOWN	NA	v7
ENSG00000011426	ANLN	hsa-miR-142-5p	Homo sapiens	HS5	Bone Marrow	Normal/Primary	HITS-CLIP	POSITIVE	DIRECT	DOWN	NA	v7
ENSG00000011454	RABGAP1	hsa-miR-1290	Homo sapiens	EF3DAGO2	NA	Normal/Primary	PAR-CLIP	POSITIVE	DIRECT	DOWN	NA	v7
ENSG00000011454	RABGAP1	hsa-miR-634	Homo sapiens	HS5	Bone Marrow	Normal/Primary	HITS-CLIP	POSITIVE	DIRECT	DOWN	NA	v7
ENSG00000011478	QPCTL	hsa-miR-139-3p	Homo sapiens	293S	Kidney	NA	HITS-CLIP	POSITIVE	DIRECT	DOWN	no treatment (control)	v7
ENSG00000011566	MAP4K3	hsa-miR-634	Homo sapiens	HS5	Bone Marrow	Normal/Primary	HITS-CLIP	POSITIVE	DIRECT	DOWN	NA	v7
ENSG00000012232	EXTL3	hsa-miR-1260b	Homo sapiens	293S	Kidney	NA	HITS-CLIP	POSITIVE	DIRECT	DOWN	no treatment (control)	v7
ENSG00000012660	ELOVL5	hsa-miR-142-5p	Homo sapiens	EF3DAGO2	NA	Normal/Primary	PAR-CLIP	POSITIVE	DIRECT	DOWN	NA	v7
ENSG00000012963	UBR7	hsa-miR-760	Homo sapiens	HELA	Cervix	Cancer/Malignant	HITS-CLIP	POSITIVE	DIRECT	DOWN	Hela cells were treated with control shRNA.	v7
ENSG00000013293	SLC7A14	hsa-miR-608	Homo sapiens	HS5	Bone Marrow	Normal/Primary	HITS-CLIP	POSITIVE	DIRECT	DOWN	NA	v7
ENSG00000013306	SLC25A39	hsa-miR-4286	Homo sapiens	293S	Kidney	NA	HITS-CLIP	POSITIVE	DIRECT	DOWN	treatment: emetine	v7
ENSG00000014216	CAPN1	hsa-miR-615-3p	Homo sapiens	HELA	Cervix	Cancer/Malignant	HITS-CLIP	POSITIVE	DIRECT	DOWN	Hela cells were treated with control shRNA.	v7
ENSG00000014641	MDH1	hsa-miR-615-3p	Homo sapiens	HELA	Cervix	Cancer/Malignant	HITS-CLIP	POSITIVE	DIRECT	DOWN	Hela cells were treated with control shRNA.	v7
ENSG00000015133	CCDC88C	hsa-miR-142-5p	Homo sapiens	BCBL1	Bone Marrow	Cancer/Malignant	HITS-CLIP	POSITIVE	DIRECT	DOWN	NA	v7
ENSG00000015133	CCDC88C	hsa-miR-378c	Homo sapiens	LCLBACD1	NA	Normal/Primary	PAR-CLIP	POSITIVE	DIRECT	DOWN	NA	v7
ENSG00000015133	CCDC88C	hsa-miR-422a	Homo sapiens	LCLBACD1	NA	Normal/Primary	PAR-CLIP	POSITIVE	DIRECT	DOWN	NA	v7
ENSG00000015479	MATR3	hsa-miR-193a-3p	Homo sapiens	BT474	Mammary Gland	Cancer/Malignant	HITS-CLIP	POSITIVE	DIRECT	DOWN	NA	v7
ENSG00000015676	NUDCD3	hsa-miR-1260b	Homo sapiens	BC1	NA	Cancer/Malignant	PAR-CLIP	POSITIVE	DIRECT	DOWN	NA	v7
ENSG00000015676	NUDCD3	hsa-miR-1260b	Homo sapiens	BC3	NA	Cancer/Malignant	PAR-CLIP	POSITIVE	DIRECT	DOWN	NA	v7
ENSG00000015676	NUDCD3	hsa-miR-1976	Homo sapiens	293S	Kidney	NA	HITS-CLIP	POSITIVE	DIRECT	DOWN	no treatment (control)	v7
ENSG00000017797	RALBP1	hsa-miR-193a-3p	Homo sapiens	BT474	Mammary Gland	Cancer/Malignant	HITS-CLIP	POSITIVE	DIRECT	DOWN	NA	v7
ENSG00000018408	WWTR1	hsa-miR-193a-3p	Homo sapiens	BCBL1	Bone Marrow	Cancer/Malignant	HITS-CLIP	POSITIVE	DIRECT	DOWN	NA	v7
ENSG00000018408	WWTR1	hsa-miR-760	Homo sapiens	HS5	Bone Marrow	Normal/Primary	HITS-CLIP	POSITIVE	DIRECT	DOWN	NA	v7
ENSG00000018610	CXorf56	hsa-miR-1246	Homo sapiens	BC1	NA	Cancer/Malignant	PAR-CLIP	POSITIVE	DIRECT	DOWN	NA	v7
ENSG00000018869	ZNF582	hsa-miR-193a-3p	Homo sapiens	293S	Kidney	NA	HITS-CLIP	POSITIVE	DIRECT	DOWN	no treatment (control)	v7
ENSG00000019995	ZRANB1	hsa-miR-1976	Homo sapiens	293S	Kidney	NA	HITS-CLIP	POSITIVE	DIRECT	DOWN	treatment: arsenite	v7
ENSG00000020922	MRE11A	hsa-miR-486-5p	Homo sapiens	293S	Kidney	NA	HITS-CLIP	POSITIVE	DIRECT	DOWN	no treatment (control)	v7
ENSG00000021355	SERPINB1	hsa-miR-486-5p	Homo sapiens	BETA Cells	Pancreas	Normal/Primary	HITS-CLIP	POSITIVE	DIRECT	DOWN	NA	v7
ENSG00000021762	OSBPL5	hsa-miR-760	Homo sapiens	293S	Kidney	NA	HITS-CLIP	POSITIVE	DIRECT	DOWN	no treatment (control)	v7
ENSG00000022840	RNF10	hsa-miR-139-5p	Homo sapiens	BETA Cells	Pancreas	Normal/Primary	HITS-CLIP	POSITIVE	DIRECT	DOWN	NA	v7
ENSG00000022840	RNF10	hsa-miR-422a	Homo sapiens	HELA	Cervix	Cancer/Malignant	HITS-CLIP	POSITIVE	DIRECT	DOWN	Hela cells were treated with control shRNA.	v7
ENSG00000023191	RNH1	hsa-miR-142-5p	Homo sapiens	EF3DAGO2	NA	Normal/Primary	PAR-CLIP	POSITIVE	DIRECT	DOWN	NA	v7
ENSG00000023191	RNH1	hsa-miR-193a-5p	Homo sapiens	HMSC	Bone Marrow	Stem/Progenitor	HITS-CLIP	POSITIVE	DIRECT	DOWN	NA	v7
ENSG00000023228	NDUFS1	hsa-miR-139-5p	Homo sapiens	293S	Kidney	NA	HITS-CLIP	POSITIVE	DIRECT	DOWN	treatment: emetine	v7
ENSG00000023445	BIRC3	hsa-miR-1290	Homo sapiens	BC3	NA	Cancer/Malignant	PAR-CLIP	POSITIVE	DIRECT	DOWN	NA	v7
ENSG00000023516	AKAP11	hsa-miR-1290	Homo sapiens	EF3DAGO2	NA	Normal/Primary	PAR-CLIP	POSITIVE	DIRECT	DOWN	NA	v7
ENSG00000023516	AKAP11	hsa-miR-1290	Homo sapiens	LCLBAC	NA	Normal/Primary	PAR-CLIP	POSITIVE	DIRECT	DOWN	NA	v7
ENSG00000023608	SNAPC1	hsa-miR-449a	Homo sapiens	293S	Kidney	NA	HITS-CLIP	POSITIVE	DIRECT	DOWN	treatment: emetine	v7
ENSG00000023909	GCLM	hsa-miR-139-5p	Homo sapiens	BETA Cells	Pancreas	Normal/Primary	HITS-CLIP	POSITIVE	DIRECT	DOWN	NA	v7
ENSG00000024422	EHD2	hsa-miR-933	Homo sapiens	HS5	Bone Marrow	Normal/Primary	HITS-CLIP	POSITIVE	DIRECT	DOWN	NA	v7
ENSG00000024862	CCDC28A	hsa-miR-193a-3p	Homo sapiens	HS5	Bone Marrow	Normal/Primary	HITS-CLIP	POSITIVE	DIRECT	DOWN	NA	v7
ENSG00000025039	RRAGD	hsa-miR-142-5p	Homo sapiens	BC1	NA	Cancer/Malignant	PAR-CLIP	POSITIVE	DIRECT	DOWN	NA	v7
ENSG00000025293	PHF20	hsa-miR-193a-3p	Homo sapiens	BT474	Mammary Gland	Cancer/Malignant	HITS-CLIP	POSITIVE	DIRECT	DOWN	NA	v7
ENSG00000025796	SEC63	hsa-miR-4286	Homo sapiens	293S	Kidney	NA	HITS-CLIP	POSITIVE	DIRECT	DOWN	no treatment (control)	v7
ENSG00000025796	SEC63	hsa-miR-486-5p	Homo sapiens	BETA Cells	Pancreas	Normal/Primary	HITS-CLIP	POSITIVE	DIRECT	DOWN	NA	v7
ENSG00000025800	KPNA6	hsa-miR-1246	Homo sapiens	BT474	Mammary Gland	Cancer/Malignant	HITS-CLIP	POSITIVE	DIRECT	DOWN	NA	v7
ENSG00000026025	VIM	hsa-miR-1976	Homo sapiens	293S	Kidney	NA	HITS-CLIP	POSITIVE	DIRECT	DOWN	treatment:hippuristanol	v7
ENSG00000026025	VIM	hsa-miR-486-5p	Homo sapiens	293S	Kidney	NA	HITS-CLIP	POSITIVE	DIRECT	DOWN	treatment:hippuristanol	v7
ENSG00000026025	VIM	hsa-miR-615-3p	Homo sapiens	293S	Kidney	NA	HITS-CLIP	POSITIVE	DIRECT	DOWN	treatment: emetine	v7
ENSG00000026508	CD44	hsa-miR-199b-5p	Homo sapiens	HS5	Bone Marrow	Normal/Primary	HITS-CLIP	POSITIVE	DIRECT	DOWN	NA	v7
ENSG00000026652	AGPAT4	hsa-miR-4286	Homo sapiens	293S	Kidney	NA	HITS-CLIP	POSITIVE	DIRECT	DOWN	treatment: emetine	v7
ENSG00000028137	TNFRSF1B	hsa-miR-193a-3p	Homo sapiens	HS27A	Bone Marrow	Normal/Primary	HITS-CLIP	POSITIVE	DIRECT	DOWN	NA	v7
ENSG00000028137	TNFRSF1B	hsa-miR-193a-3p	Homo sapiens	HS5	Bone Marrow	Normal/Primary	HITS-CLIP	POSITIVE	DIRECT	DOWN	NA	v7
ENSG00000028203	VEZT	hsa-miR-486-5p	Homo sapiens	293S	Kidney	NA	HITS-CLIP	POSITIVE	DIRECT	DOWN	treatment: emetine	v7
ENSG00000028203	VEZT	hsa-miR-486-5p	Homo sapiens	TZMBL	Cervix	Cancer/Malignant	HITS-CLIP	POSITIVE	DIRECT	DOWN	shRNAs against HIV-1	v7
ENSG00000029153	ARNTL2	hsa-miR-139-5p	Homo sapiens	293S	Kidney	NA	HITS-CLIP	POSITIVE	DIRECT	DOWN	treatment: emetine	v7
ENSG00000029363	BCLAF1	hsa-miR-1246	Homo sapiens	BC1	NA	Cancer/Malignant	PAR-CLIP	POSITIVE	DIRECT	DOWN	NA	v7
ENSG00000029363	BCLAF1	hsa-miR-1246	Homo sapiens	BC3	NA	Cancer/Malignant	PAR-CLIP	POSITIVE	DIRECT	DOWN	NA	v7
ENSG00000029363	BCLAF1	hsa-miR-1246	Homo sapiens	BT474	Mammary Gland	Cancer/Malignant	HITS-CLIP	POSITIVE	DIRECT	DOWN	NA	v7
ENSG00000029363	BCLAF1	hsa-miR-1246	Homo sapiens	LCLBAC	NA	Normal/Primary	PAR-CLIP	POSITIVE	DIRECT	DOWN	NA	v7
ENSG00000029363	BCLAF1	hsa-miR-139-5p	Homo sapiens	293S	Kidney	NA	HITS-CLIP	POSITIVE	DIRECT	DOWN	treatment: emetine	v7
ENSG00000029363	BCLAF1	hsa-miR-4328	Homo sapiens	BETA Cells	Pancreas	Normal/Primary	HITS-CLIP	POSITIVE	DIRECT	DOWN	NA	v7
ENSG00000029364	SLC39A9	hsa-miR-378c	Homo sapiens	BCBL1	Bone Marrow	Cancer/Malignant	HITS-CLIP	POSITIVE	DIRECT	DOWN	NA	v7
ENSG00000030110	BAK1	hsa-miR-193a-3p	Homo sapiens	HELA	Cervix	Cancer/Malignant	Western Blot	NEGATIVE	INDIRECT	NA	NA	v7
ENSG00000031003	FAM13B	hsa-miR-142-5p	Homo sapiens	BC1	NA	Cancer/Malignant	PAR-CLIP	POSITIVE	DIRECT	DOWN	NA	v7
ENSG00000031003	FAM13B	hsa-miR-142-5p	Homo sapiens	BC3	NA	Cancer/Malignant	PAR-CLIP	POSITIVE	DIRECT	DOWN	NA	v7
ENSG00000031003	FAM13B	hsa-miR-486-5p	Homo sapiens	293S	Kidney	NA	HITS-CLIP	POSITIVE	DIRECT	DOWN	no treatment (control)	v7
ENSG00000031691	CENPQ	hsa-miR-449a	Homo sapiens	293S	Kidney	NA	HITS-CLIP	POSITIVE	DIRECT	DOWN	no treatment (control)	v7
ENSG00000031823	RANBP3	hsa-miR-199b-5p	Homo sapiens	293S	Kidney	NA	HITS-CLIP	POSITIVE	DIRECT	DOWN	treatment:emetine	v7
ENSG00000032389	TSSC1	hsa-miR-199b-5p	Homo sapiens	BETA Cells	Pancreas	Normal/Primary	HITS-CLIP	POSITIVE	DIRECT	DOWN	NA	v7
ENSG00000033030	ZCCHC8	hsa-miR-142-5p	Homo sapiens	HS5	Bone Marrow	Normal/Primary	HITS-CLIP	POSITIVE	DIRECT	DOWN	NA	v7
ENSG00000033800	PIAS1	hsa-miR-139-5p	Homo sapiens	HELA	Cervix	Cancer/Malignant	HITS-CLIP	POSITIVE	DIRECT	DOWN	Hela cells were treated with control shRNA.	v7
ENSG00000033867	SLC4A7	hsa-miR-142-5p	Homo sapiens	BC1	NA	Cancer/Malignant	PAR-CLIP	POSITIVE	DIRECT	DOWN	NA	v7
ENSG00000034152	MAP2K3	hsa-miR-139-3p	Homo sapiens	293S	Kidney	NA	HITS-CLIP	POSITIVE	DIRECT	DOWN	treatment: emetine	v7
ENSG00000034510	TMSB10	hsa-miR-193a-5p	Homo sapiens	HMSC	Bone Marrow	Stem/Progenitor	HITS-CLIP	POSITIVE	DIRECT	DOWN	NA	v7
ENSG00000034510	TMSB10	hsa-miR-449a	Homo sapiens	BETA Cells	Pancreas	Normal/Primary	HITS-CLIP	POSITIVE	DIRECT	DOWN	NA	v7
ENSG00000034677	RNF19A	hsa-miR-1246	Homo sapiens	LCL35	NA	Normal/Primary	PAR-CLIP	POSITIVE	DIRECT	DOWN	NA	v7
ENSG00000034677	RNF19A	hsa-miR-139-3p	Homo sapiens	EF3DAGO2	NA	Normal/Primary	PAR-CLIP	POSITIVE	DIRECT	DOWN	NA	v7
ENSG00000034677	RNF19A	hsa-miR-199b-5p	Homo sapiens	293S	Kidney	NA	HITS-CLIP	POSITIVE	DIRECT	DOWN	treatment: emetine	v7
ENSG00000034677	RNF19A	hsa-miR-199b-5p	Homo sapiens	BETA Cells	Pancreas	Normal/Primary	HITS-CLIP	POSITIVE	DIRECT	DOWN	NA	v7
ENSG00000034677	RNF19A	hsa-miR-449a	Homo sapiens	BETA Cells	Pancreas	Normal/Primary	HITS-CLIP	POSITIVE	DIRECT	DOWN	NA	v7
ENSG00000035403	VCL	hsa-miR-449a	Homo sapiens	HELA	Cervix	Cancer/Malignant	HITS-CLIP	POSITIVE	DIRECT	DOWN	Hela cells were treated with control shRNA.	v7
ENSG00000035862	TIMP2	hsa-miR-193a-5p	Homo sapiens	HMSC	Bone Marrow	Stem/Progenitor	HITS-CLIP	POSITIVE	DIRECT	DOWN	NA	v7
ENSG00000035862	TIMP2	hsa-miR-378c	Homo sapiens	BETA Cells	Pancreas	Normal/Primary	HITS-CLIP	POSITIVE	DIRECT	DOWN	NA	v7
ENSG00000035862	TIMP2	hsa-miR-422a	Homo sapiens	BETA Cells	Pancreas	Normal/Primary	HITS-CLIP	POSITIVE	DIRECT	DOWN	NA	v7
ENSG00000035928	RFC1	hsa-miR-139-5p	Homo sapiens	BETA Cells	Pancreas	Normal/Primary	HITS-CLIP	POSITIVE	DIRECT	DOWN	NA	v7
ENSG00000036054	TBC1D23	hsa-miR-449a	Homo sapiens	LCLBACD3	NA	Normal/Primary	PAR-CLIP	POSITIVE	DIRECT	DOWN	NA	v7
ENSG00000036257	CUL3	hsa-miR-199b-5p	Homo sapiens	BETA Cells	Pancreas	Normal/Primary	HITS-CLIP	POSITIVE	DIRECT	DOWN	NA	v7
ENSG00000036549	ZZZ3	hsa-miR-193a-3p	Homo sapiens	293S	Kidney	NA	HITS-CLIP	POSITIVE	DIRECT	DOWN	no treatment (control)	v7
ENSG00000037749	MFAP3	hsa-miR-1260b	Homo sapiens	BC1	NA	Cancer/Malignant	PAR-CLIP	POSITIVE	DIRECT	DOWN	NA	v7
ENSG00000037749	MFAP3	hsa-miR-1976	Homo sapiens	293S	Kidney	NA	HITS-CLIP	POSITIVE	DIRECT	DOWN	no treatment (control)	v7
ENSG00000038219	BOD1L1	hsa-miR-142-5p	Homo sapiens	BC1	NA	Cancer/Malignant	PAR-CLIP	POSITIVE	DIRECT	DOWN	NA	v7
ENSG00000038274	MAT2B	hsa-miR-139-5p	Homo sapiens	HELA	Cervix	Cancer/Malignant	HITS-CLIP	POSITIVE	DIRECT	DOWN	Hela cells were treated with control shRNA.	v7
ENSG00000038274	MAT2B	hsa-miR-142-5p	Homo sapiens	BC1	NA	Cancer/Malignant	PAR-CLIP	POSITIVE	DIRECT	DOWN	NA	v7
ENSG00000039068	CDH1	hsa-miR-139-5p	Homo sapiens	PANC1	Pancreas	Cancer/Malignant	Western Blot	POSITIVE	INDIRECT	DOWN	NA	v7
ENSG00000039319	ZFYVE16	hsa-miR-1260b	Homo sapiens	293S	Kidney	NA	HITS-CLIP	POSITIVE	DIRECT	DOWN	treatment: emetine	v7
ENSG00000039319	ZFYVE16	hsa-miR-142-5p	Homo sapiens	BC1	NA	Cancer/Malignant	PAR-CLIP	POSITIVE	DIRECT	DOWN	NA	v7
ENSG00000039523	FAM65A	hsa-miR-486-5p	Homo sapiens	EF3DAGO2	NA	Normal/Primary	PAR-CLIP	POSITIVE	DIRECT	DOWN	NA	v7
ENSG00000039560	RAI14	hsa-miR-449a	Homo sapiens	HS5	Bone Marrow	Normal/Primary	HITS-CLIP	POSITIVE	DIRECT	DOWN	NA	v7
ENSG00000040199	PHLPP2	hsa-miR-142-5p	Homo sapiens	C8166	Bone Marrow	Cancer/Malignant	HITS-CLIP	POSITIVE	DIRECT	DOWN	NA	v7
ENSG00000040275	SPDL1	hsa-miR-378c	Homo sapiens	MDAMB231	Mammary Gland	Cancer/Malignant	HITS-CLIP	POSITIVE	DIRECT	DOWN	NA	v7
ENSG00000040633	PHF23	hsa-miR-1976	Homo sapiens	293S	Kidney	NA	HITS-CLIP	POSITIVE	DIRECT	DOWN	treatment: arsenite	v7
ENSG00000041357	PSMA4	hsa-miR-1260b	Homo sapiens	EF3DAGO2	NA	Normal/Primary	PAR-CLIP	POSITIVE	DIRECT	DOWN	NA	v7
ENSG00000041357	PSMA4	hsa-miR-1260b	Homo sapiens	LCL35	NA	Normal/Primary	PAR-CLIP	POSITIVE	DIRECT	DOWN	NA	v7
ENSG00000041982	TNC	hsa-miR-193a-3p	Homo sapiens	293S	Kidney	NA	HITS-CLIP	POSITIVE	DIRECT	DOWN	no treatment (control)	v7
ENSG00000041982	TNC	hsa-miR-4286	Homo sapiens	293S	Kidney	NA	HITS-CLIP	POSITIVE	DIRECT	DOWN	no treatment (control)	v7
ENSG00000042429	MED17	hsa-miR-142-5p	Homo sapiens	BC1	NA	Cancer/Malignant	PAR-CLIP	POSITIVE	DIRECT	DOWN	NA	v7
ENSG00000042429	MED17	hsa-miR-142-5p	Homo sapiens	BC3	NA	Cancer/Malignant	PAR-CLIP	POSITIVE	DIRECT	DOWN	NA	v7
ENSG00000042429	MED17	hsa-miR-142-5p	Homo sapiens	LCL35	NA	Normal/Primary	PAR-CLIP	POSITIVE	DIRECT	DOWN	NA	v7
ENSG00000042781	USH2A	hsa-miR-449a	Homo sapiens	BETA Cells	Pancreas	Normal/Primary	HITS-CLIP	POSITIVE	DIRECT	DOWN	NA	v7
ENSG00000043355	ZIC2	hsa-miR-139-3p	Homo sapiens	293S	Kidney	NA	HITS-CLIP	POSITIVE	DIRECT	DOWN	no treatment (control)	v7
ENSG00000043355	ZIC2	hsa-miR-139-3p	Homo sapiens	293S	Kidney	NA	HITS-CLIP	POSITIVE	DIRECT	DOWN	treatment:hippuristanol	v7
ENSG00000043355	ZIC2	hsa-miR-760	Homo sapiens	293S	Kidney	NA	HITS-CLIP	POSITIVE	DIRECT	DOWN	no treatment (control)	v7
ENSG00000044115	CTNNA1	hsa-miR-378c	Homo sapiens	BCBL1	Bone Marrow	Cancer/Malignant	HITS-CLIP	POSITIVE	DIRECT	DOWN	NA	v7
ENSG00000044459	CNTLN	hsa-miR-1246	Homo sapiens	BC1	NA	Cancer/Malignant	PAR-CLIP	POSITIVE	DIRECT	DOWN	NA	v7
ENSG00000044574	HSPA5	hsa-miR-139-5p	Homo sapiens	BETA Cells	Pancreas	Normal/Primary	HITS-CLIP	POSITIVE	DIRECT	DOWN	NA	v7
ENSG00000044574	HSPA5	hsa-miR-4286	Homo sapiens	BC3	NA	Cancer/Malignant	HITS-CLIP	POSITIVE	DIRECT	DOWN	NA	v7
ENSG00000044574	HSPA5	hsa-miR-4286	Homo sapiens	BCBL1	Bone Marrow	Cancer/Malignant	HITS-CLIP	POSITIVE	DIRECT	DOWN	NA	v7
ENSG00000047056	WDR37	hsa-miR-615-3p	Homo sapiens	HEK293	Kidney	Embryonic/Fetal	PAR-CLIP	POSITIVE	DIRECT	DOWN	mild MNase digestion	v7
ENSG00000047249	ATP6V1H	hsa-miR-199b-5p	Homo sapiens	293S	Kidney	NA	HITS-CLIP	POSITIVE	DIRECT	DOWN	treatment: emetine	v7
ENSG00000047346	FAM214A	hsa-miR-142-5p	Homo sapiens	BC1	NA	Cancer/Malignant	PAR-CLIP	POSITIVE	DIRECT	DOWN	NA	v7
ENSG00000047634	SCML1	hsa-miR-139-5p	Homo sapiens	HELA	Cervix	Cancer/Malignant	HITS-CLIP	POSITIVE	DIRECT	DOWN	Hela cells were treated with control shRNA.	v7
ENSG00000047849	MAP4	hsa-miR-1260b	Homo sapiens	BC3	NA	Cancer/Malignant	HITS-CLIP	POSITIVE	DIRECT	DOWN	NA	v7
ENSG00000047849	MAP4	hsa-miR-1260b	Homo sapiens	BCBL1	Bone Marrow	Cancer/Malignant	HITS-CLIP	POSITIVE	DIRECT	DOWN	NA	v7
ENSG00000047849	MAP4	hsa-miR-139-3p	Homo sapiens	293S	Kidney	NA	HITS-CLIP	POSITIVE	DIRECT	DOWN	no treatment (control)	v7
ENSG00000047849	MAP4	hsa-miR-486-5p	Homo sapiens	293S	Kidney	NA	HITS-CLIP	POSITIVE	DIRECT	DOWN	treatment:hippuristanol	v7
ENSG00000047849	MAP4	hsa-miR-608	Homo sapiens	HS5	Bone Marrow	Normal/Primary	HITS-CLIP	POSITIVE	DIRECT	DOWN	NA	v7
ENSG00000047932	GOPC	hsa-miR-193a-5p	Homo sapiens	HS5	Bone Marrow	Normal/Primary	HITS-CLIP	POSITIVE	DIRECT	DOWN	NA	v7
ENSG00000048392	RRM2B	hsa-miR-139-5p	Homo sapiens	293S	Kidney	NA	HITS-CLIP	POSITIVE	DIRECT	DOWN	treatment:emetine	v7
ENSG00000048392	RRM2B	hsa-miR-142-5p	Homo sapiens	BC1	NA	Cancer/Malignant	PAR-CLIP	POSITIVE	DIRECT	DOWN	NA	v7
ENSG00000048392	RRM2B	hsa-miR-142-5p	Homo sapiens	BC3	NA	Cancer/Malignant	PAR-CLIP	POSITIVE	DIRECT	DOWN	NA	v7
ENSG00000048392	RRM2B	hsa-miR-142-5p	Homo sapiens	LCL35	NA	Normal/Primary	PAR-CLIP	POSITIVE	DIRECT	DOWN	NA	v7
ENSG00000048392	RRM2B	hsa-miR-142-5p	Homo sapiens	LCLBACD1	NA	Normal/Primary	PAR-CLIP	POSITIVE	DIRECT	DOWN	NA	v7
ENSG00000048392	RRM2B	hsa-miR-142-5p	Homo sapiens	LCLBACD3	NA	Normal/Primary	PAR-CLIP	POSITIVE	DIRECT	DOWN	NA	v7
ENSG00000048392	RRM2B	hsa-miR-142-5p	Homo sapiens	LCLBAC	NA	Normal/Primary	PAR-CLIP	POSITIVE	DIRECT	DOWN	NA	v7
ENSG00000048405	ZNF800	hsa-miR-486-5p	Homo sapiens	C8166	Bone Marrow	Cancer/Malignant	HITS-CLIP	POSITIVE	DIRECT	DOWN	NA	v7
ENSG00000048649	RSF1	hsa-miR-142-5p	Homo sapiens	BC1	NA	Cancer/Malignant	PAR-CLIP	POSITIVE	DIRECT	DOWN	NA	v7
ENSG00000048649	RSF1	hsa-miR-142-5p	Homo sapiens	LCL35	NA	Normal/Primary	PAR-CLIP	POSITIVE	DIRECT	DOWN	NA	v7
ENSG00000048707	VPS13D	hsa-miR-1246	Homo sapiens	BT474	Mammary Gland	Cancer/Malignant	HITS-CLIP	POSITIVE	DIRECT	DOWN	NA	v7
ENSG00000048707	VPS13D	hsa-miR-142-5p	Homo sapiens	BETA Cells	Pancreas	Normal/Primary	HITS-CLIP	POSITIVE	DIRECT	DOWN	NA	v7
ENSG00000048740	CELF2	hsa-miR-4286	Homo sapiens	LCL35	NA	Normal/Primary	PAR-CLIP	POSITIVE	DIRECT	DOWN	NA	v7
ENSG00000048828	FAM120A	hsa-miR-193a-3p	Homo sapiens	BT474	Mammary Gland	Cancer/Malignant	HITS-CLIP	POSITIVE	DIRECT	DOWN	NA	v7
ENSG00000049239	H6PD	hsa-miR-449a	Homo sapiens	293S	Kidney	NA	HITS-CLIP	POSITIVE	DIRECT	DOWN	no treatment (control)	v7
ENSG00000049245	VAMP3	hsa-miR-933	Homo sapiens	293S	Kidney	NA	HITS-CLIP	POSITIVE	DIRECT	DOWN	treatment: arsenite	v7
ENSG00000049323	LTBP1	hsa-miR-199b-5p	Homo sapiens	HS5	Bone Marrow	Normal/Primary	HITS-CLIP	POSITIVE	DIRECT	DOWN	NA	v7
ENSG00000049540	ELN	hsa-miR-193a-3p	Homo sapiens	HMSC	Bone Marrow	Stem/Progenitor	HITS-CLIP	POSITIVE	DIRECT	DOWN	NA	v7
ENSG00000049656	CLPTM1L	hsa-miR-1260b	Homo sapiens	BCBL1	Bone Marrow	Cancer/Malignant	HITS-CLIP	POSITIVE	DIRECT	DOWN	NA	v7
ENSG00000049860	HEXB	hsa-miR-142-5p	Homo sapiens	BC1	NA	Cancer/Malignant	PAR-CLIP	POSITIVE	DIRECT	DOWN	NA	v7
ENSG00000050405	LIMA1	hsa-miR-449a	Homo sapiens	BETA Cells	Pancreas	Normal/Primary	HITS-CLIP	POSITIVE	DIRECT	DOWN	NA	v7
ENSG00000051108	HERPUD1	hsa-miR-142-5p	Homo sapiens	BC1	NA	Cancer/Malignant	PAR-CLIP	POSITIVE	DIRECT	DOWN	NA	v7
ENSG00000051108	HERPUD1	hsa-miR-142-5p	Homo sapiens	BC3	NA	Cancer/Malignant	PAR-CLIP	POSITIVE	DIRECT	DOWN	NA	v7
ENSG00000051108	HERPUD1	hsa-miR-142-5p	Homo sapiens	BCBL1	Bone Marrow	Cancer/Malignant	HITS-CLIP	POSITIVE	DIRECT	DOWN	NA	v7
ENSG00000051108	HERPUD1	hsa-miR-142-5p	Homo sapiens	EF3DAGO2	NA	Normal/Primary	PAR-CLIP	POSITIVE	DIRECT	DOWN	NA	v7
ENSG00000051108	HERPUD1	hsa-miR-142-5p	Homo sapiens	LCL35	NA	Normal/Primary	PAR-CLIP	POSITIVE	DIRECT	DOWN	NA	v7
ENSG00000051108	HERPUD1	hsa-miR-142-5p	Homo sapiens	LCLBAC	NA	Normal/Primary	PAR-CLIP	POSITIVE	DIRECT	DOWN	NA	v7
ENSG00000051341	POLQ	hsa-miR-760	Homo sapiens	293S	Kidney	NA	HITS-CLIP	POSITIVE	DIRECT	DOWN	no treatment (control)	v7
ENSG00000051382	PIK3CB	hsa-miR-1246	Homo sapiens	BC1	NA	Cancer/Malignant	PAR-CLIP	POSITIVE	DIRECT	DOWN	NA	v7
ENSG00000051620	HEBP2	hsa-miR-1290	Homo sapiens	BC1	NA	Cancer/Malignant	PAR-CLIP	POSITIVE	DIRECT	DOWN	NA	v7
ENSG00000051620	HEBP2	hsa-miR-933	Homo sapiens	293S	Kidney	NA	HITS-CLIP	POSITIVE	DIRECT	DOWN	treatment: emetine	v7
ENSG00000052723	SIKE1	hsa-miR-1246	Homo sapiens	BC3	NA	Cancer/Malignant	PAR-CLIP	POSITIVE	DIRECT	DOWN	NA	v7
ENSG00000052795	FNIP2	hsa-miR-142-5p	Homo sapiens	BC1	NA	Cancer/Malignant	PAR-CLIP	POSITIVE	DIRECT	DOWN	NA	v7
ENSG00000052795	FNIP2	hsa-miR-193a-3p	Homo sapiens	HS5	Bone Marrow	Normal/Primary	HITS-CLIP	POSITIVE	DIRECT	DOWN	NA	v7
ENSG00000052795	FNIP2	hsa-miR-449a	Homo sapiens	293S	Kidney	NA	HITS-CLIP	POSITIVE	DIRECT	DOWN	no treatment (control)	v7
ENSG00000052795	FNIP2	hsa-miR-933	Homo sapiens	293S	Kidney	NA	HITS-CLIP	POSITIVE	DIRECT	DOWN	no treatment (control)	v7
ENSG00000052841	TTC17	hsa-miR-142-5p	Homo sapiens	LCL35	NA	Normal/Primary	PAR-CLIP	POSITIVE	DIRECT	DOWN	NA	v7
ENSG00000054118	THRAP3	hsa-miR-615-3p	Homo sapiens	FLPIN_TREX_293	Kidney	Normal/Primary	CLASH	POSITIVE	DIRECT	DOWN	NA	v7
ENSG00000054148	PHPT1	hsa-miR-760	Homo sapiens	293S	Kidney	NA	HITS-CLIP	POSITIVE	DIRECT	DOWN	no treatment (control)	v7
ENSG00000054267	ARID4B	hsa-miR-486-5p	Homo sapiens	HELA	Cervix	Cancer/Malignant	HITS-CLIP	POSITIVE	DIRECT	DOWN	Hela cells were treated with control shRNA.	v7
ENSG00000054267	ARID4B	hsa-miR-615-3p	Homo sapiens	BT474	Mammary Gland	Cancer/Malignant	HITS-CLIP	POSITIVE	DIRECT	DOWN	NA	v7
ENSG00000054356	PTPRN	hsa-miR-449a	Homo sapiens	293S	Kidney	NA	HITS-CLIP	POSITIVE	DIRECT	DOWN	treatment: emetine	v7
ENSG00000054523	KIF1B	hsa-miR-199b-5p	Homo sapiens	HS27A	Bone Marrow	Normal/Primary	HITS-CLIP	POSITIVE	DIRECT	DOWN	NA	v7
ENSG00000054523	KIF1B	hsa-miR-199b-5p	Homo sapiens	HS5	Bone Marrow	Normal/Primary	HITS-CLIP	POSITIVE	DIRECT	DOWN	NA	v7
ENSG00000054598	FOXC1	hsa-miR-139-5p	Homo sapiens	293S	Kidney	NA	HITS-CLIP	POSITIVE	DIRECT	DOWN	no treatment (control)	v7
ENSG00000054965	FAM168A	hsa-miR-142-5p	Homo sapiens	BC1	NA	Cancer/Malignant	PAR-CLIP	POSITIVE	DIRECT	DOWN	NA	v7
ENSG00000054967	RELT	hsa-miR-486-5p	Homo sapiens	293S	Kidney	NA	HITS-CLIP	POSITIVE	DIRECT	DOWN	treatment:emetine	v7
ENSG00000055070	SZRD1	hsa-miR-142-5p	Homo sapiens	BC3	NA	Cancer/Malignant	PAR-CLIP	POSITIVE	DIRECT	DOWN	NA	v7
ENSG00000055208	TAB2	hsa-miR-486-5p	Homo sapiens	EF3DAGO2	NA	Normal/Primary	PAR-CLIP	POSITIVE	DIRECT	DOWN	NA	v7
ENSG00000055211	GINM1	hsa-miR-760	Homo sapiens	BC3	NA	Cancer/Malignant	HITS-CLIP	POSITIVE	DIRECT	DOWN	NA	v7
ENSG00000055917	PUM2	hsa-miR-1246	Homo sapiens	LCL35	NA	Normal/Primary	PAR-CLIP	POSITIVE	DIRECT	DOWN	NA	v7
ENSG00000055917	PUM2	hsa-miR-1290	Homo sapiens	BC1	NA	Cancer/Malignant	PAR-CLIP	POSITIVE	DIRECT	DOWN	NA	v7
ENSG00000055917	PUM2	hsa-miR-486-5p	Homo sapiens	293S	Kidney	NA	HITS-CLIP	POSITIVE	DIRECT	DOWN	no treatment (control)	v7
ENSG00000055917	PUM2	hsa-miR-486-5p	Homo sapiens	293S	Kidney	NA	HITS-CLIP	POSITIVE	DIRECT	DOWN	treatment: emetine	v7
ENSG00000055917	PUM2	hsa-miR-486-5p	Homo sapiens	293S	Kidney	NA	HITS-CLIP	POSITIVE	DIRECT	DOWN	treatment:hippuristanol	v7
ENSG00000056097	ZFR	hsa-miR-933	Homo sapiens	293S	Kidney	NA	HITS-CLIP	POSITIVE	DIRECT	DOWN	treatment:emetine	v7
ENSG00000056558	TRAF1	hsa-miR-193a-3p	Homo sapiens	293S	Kidney	NA	HITS-CLIP	POSITIVE	DIRECT	DOWN	no treatment (control)	v7
ENSG00000056586	RC3H2	hsa-miR-1246	Homo sapiens	EF3DAGO2	NA	Normal/Primary	PAR-CLIP	POSITIVE	DIRECT	DOWN	NA	v7
ENSG00000056586	RC3H2	hsa-miR-1246	Homo sapiens	LCL35	NA	Normal/Primary	PAR-CLIP	POSITIVE	DIRECT	DOWN	NA	v7
ENSG00000056586	RC3H2	hsa-miR-1246	Homo sapiens	LCLBACD1	NA	Normal/Primary	PAR-CLIP	POSITIVE	DIRECT	DOWN	NA	v7
ENSG00000056586	RC3H2	hsa-miR-1246	Homo sapiens	LCLBAC	NA	Normal/Primary	PAR-CLIP	POSITIVE	DIRECT	DOWN	NA	v7
ENSG00000056586	RC3H2	hsa-miR-193a-3p	Homo sapiens	293S	Kidney	NA	HITS-CLIP	POSITIVE	DIRECT	DOWN	treatment:hippuristanol	v7
ENSG00000057019	DCBLD2	hsa-miR-422a	Homo sapiens	HS5	Bone Marrow	Normal/Primary	HITS-CLIP	POSITIVE	DIRECT	DOWN	NA	v7
ENSG00000057019	DCBLD2	hsa-miR-760	Homo sapiens	HS27A	Bone Marrow	Normal/Primary	HITS-CLIP	POSITIVE	DIRECT	DOWN	NA	v7
ENSG00000057657	PRDM1	hsa-miR-1260b	Homo sapiens	BCBL1	Bone Marrow	Cancer/Malignant	HITS-CLIP	POSITIVE	DIRECT	DOWN	NA	v7
ENSG00000058063	ATP11B	hsa-miR-142-5p	Homo sapiens	LCL35	NA	Normal/Primary	PAR-CLIP	POSITIVE	DIRECT	DOWN	NA	v7
ENSG00000058262	SEC61A1	hsa-miR-378c	Homo sapiens	293S	Kidney	NA	HITS-CLIP	POSITIVE	DIRECT	DOWN	treatment: emetine	v7
ENSG00000058262	SEC61A1	hsa-miR-933	Homo sapiens	HS5	Bone Marrow	Normal/Primary	HITS-CLIP	POSITIVE	DIRECT	DOWN	NA	v7
ENSG00000058272	PPP1R12A	hsa-miR-193a-3p	Homo sapiens	BT474	Mammary Gland	Cancer/Malignant	HITS-CLIP	POSITIVE	DIRECT	DOWN	NA	v7
ENSG00000058668	ATP2B4	hsa-miR-422a	Homo sapiens	HS27A	Bone Marrow	Normal/Primary	HITS-CLIP	POSITIVE	DIRECT	DOWN	NA	v7
ENSG00000058668	ATP2B4	hsa-miR-449a	Homo sapiens	HS5	Bone Marrow	Normal/Primary	HITS-CLIP	POSITIVE	DIRECT	DOWN	NA	v7
ENSG00000058673	ZC3H11A	hsa-miR-1290	Homo sapiens	BC1	NA	Cancer/Malignant	PAR-CLIP	POSITIVE	DIRECT	DOWN	NA	v7
ENSG00000058673	ZC3H11A	hsa-miR-139-5p	Homo sapiens	293S	Kidney	NA	HITS-CLIP	POSITIVE	DIRECT	DOWN	treatment: emetine	v7
ENSG00000058673	ZC3H11A	hsa-miR-142-5p	Homo sapiens	BC1	NA	Cancer/Malignant	PAR-CLIP	POSITIVE	DIRECT	DOWN	NA	v7
ENSG00000058673	ZC3H11A	hsa-miR-193a-3p	Homo sapiens	293S	Kidney	NA	HITS-CLIP	POSITIVE	DIRECT	DOWN	no treatment (control)	v7
ENSG00000058673	ZC3H11A	hsa-miR-193a-3p	Homo sapiens	BT474	Mammary Gland	Cancer/Malignant	HITS-CLIP	POSITIVE	DIRECT	DOWN	NA	v7
ENSG00000058673	ZC3H11A	hsa-miR-422a	Homo sapiens	HS5	Bone Marrow	Normal/Primary	HITS-CLIP	POSITIVE	DIRECT	DOWN	NA	v7
ENSG00000059145	UNKL	hsa-miR-142-5p	Homo sapiens	BC1	NA	Cancer/Malignant	PAR-CLIP	POSITIVE	DIRECT	DOWN	NA	v7
ENSG00000059145	UNKL	hsa-miR-142-5p	Homo sapiens	EF3DAGO2	NA	Normal/Primary	PAR-CLIP	POSITIVE	DIRECT	DOWN	NA	v7
ENSG00000059145	UNKL	hsa-miR-142-5p	Homo sapiens	LCL35	NA	Normal/Primary	PAR-CLIP	POSITIVE	DIRECT	DOWN	NA	v7
ENSG00000059145	UNKL	hsa-miR-142-5p	Homo sapiens	LCLBACD1	NA	Normal/Primary	PAR-CLIP	POSITIVE	DIRECT	DOWN	NA	v7
ENSG00000059145	UNKL	hsa-miR-760	Homo sapiens	293S	Kidney	NA	HITS-CLIP	POSITIVE	DIRECT	DOWN	treatment: arsenite	v7
ENSG00000059691	GATB	hsa-miR-139-5p	Homo sapiens	293S	Kidney	NA	HITS-CLIP	POSITIVE	DIRECT	DOWN	treatment:emetine	v7
ENSG00000059728	MXD1	hsa-miR-760	Homo sapiens	HS5	Bone Marrow	Normal/Primary	HITS-CLIP	POSITIVE	DIRECT	DOWN	NA	v7
ENSG00000059758	CDK17	hsa-miR-449a	Homo sapiens	HS5	Bone Marrow	Normal/Primary	HITS-CLIP	POSITIVE	DIRECT	DOWN	NA	v7
ENSG00000059758	CDK17	hsa-miR-486-5p	Homo sapiens	293S	Kidney	NA	HITS-CLIP	POSITIVE	DIRECT	DOWN	treatment:hippuristanol	v7
ENSG00000059804	SLC2A3	hsa-miR-199b-5p	Homo sapiens	HS5	Bone Marrow	Normal/Primary	HITS-CLIP	POSITIVE	DIRECT	DOWN	NA	v7
ENSG00000060237	WNK1	hsa-miR-1246	Homo sapiens	BC1	NA	Cancer/Malignant	PAR-CLIP	POSITIVE	DIRECT	DOWN	NA	v7
ENSG00000060237	WNK1	hsa-miR-1260b	Homo sapiens	293S	Kidney	NA	HITS-CLIP	POSITIVE	DIRECT	DOWN	no treatment (control)	v7
ENSG00000060237	WNK1	hsa-miR-139-3p	Homo sapiens	293S	Kidney	NA	HITS-CLIP	POSITIVE	DIRECT	DOWN	no treatment (control)	v7
ENSG00000060237	WNK1	hsa-miR-193a-5p	Homo sapiens	HELA	Cervix	Cancer/Malignant	HITS-CLIP	POSITIVE	DIRECT	DOWN	Hela cells were treated with control shRNA.	v7
ENSG00000060237	WNK1	hsa-miR-1976	Homo sapiens	293S	Kidney	NA	HITS-CLIP	POSITIVE	DIRECT	DOWN	no treatment (control)	v7
ENSG00000060237	WNK1	hsa-miR-199b-5p	Homo sapiens	293S	Kidney	NA	HITS-CLIP	POSITIVE	DIRECT	DOWN	treatment: arsenite	v7
ENSG00000060237	WNK1	hsa-miR-378c	Homo sapiens	BC1	NA	Cancer/Malignant	PAR-CLIP	POSITIVE	DIRECT	DOWN	NA	v7
ENSG00000060237	WNK1	hsa-miR-378c	Homo sapiens	BC3	NA	Cancer/Malignant	PAR-CLIP	POSITIVE	DIRECT	DOWN	NA	v7
ENSG00000060237	WNK1	hsa-miR-422a	Homo sapiens	BC1	NA	Cancer/Malignant	PAR-CLIP	POSITIVE	DIRECT	DOWN	NA	v7
ENSG00000060237	WNK1	hsa-miR-422a	Homo sapiens	BC3	NA	Cancer/Malignant	PAR-CLIP	POSITIVE	DIRECT	DOWN	NA	v7
ENSG00000060237	WNK1	hsa-miR-4286	Homo sapiens	293S	Kidney	NA	HITS-CLIP	POSITIVE	DIRECT	DOWN	treatment: emetine	v7
ENSG00000060237	WNK1	hsa-miR-760	Homo sapiens	HELA	Cervix	Cancer/Malignant	HITS-CLIP	POSITIVE	DIRECT	DOWN	Hela cells were treated with control shRNA.	v7
ENSG00000060237	WNK1	hsa-miR-760	Homo sapiens	HS5	Bone Marrow	Normal/Primary	HITS-CLIP	POSITIVE	DIRECT	DOWN	NA	v7
ENSG00000060491	OGFR	hsa-miR-760	Homo sapiens	293S	Kidney	NA	HITS-CLIP	POSITIVE	DIRECT	DOWN	treatment:emetine	v7
ENSG00000060982	BCAT1	hsa-miR-615-3p	Homo sapiens	293S	Kidney	NA	HITS-CLIP	POSITIVE	DIRECT	DOWN	treatment:emetine	v7
ENSG00000060982	BCAT1	hsa-miR-760	Homo sapiens	HS5	Bone Marrow	Normal/Primary	HITS-CLIP	POSITIVE	DIRECT	DOWN	NA	v7
ENSG00000061676	NCKAP1	hsa-miR-4328	Homo sapiens	BETA Cells	Pancreas	Normal/Primary	HITS-CLIP	POSITIVE	DIRECT	DOWN	NA	v7
ENSG00000061676	NCKAP1	hsa-miR-617	Homo sapiens	HS5	Bone Marrow	Normal/Primary	HITS-CLIP	POSITIVE	DIRECT	DOWN	NA	v7
ENSG00000061938	TNK2	hsa-miR-1260b	Homo sapiens	293S	Kidney	NA	HITS-CLIP	POSITIVE	DIRECT	DOWN	no treatment (control)	v7
ENSG00000061938	TNK2	hsa-miR-139-5p	Homo sapiens	293S	Kidney	NA	HITS-CLIP	POSITIVE	DIRECT	DOWN	treatment:emetine	v7
ENSG00000061938	TNK2	hsa-miR-1976	Homo sapiens	293S	Kidney	NA	HITS-CLIP	POSITIVE	DIRECT	DOWN	no treatment (control)	v7
ENSG00000061938	TNK2	hsa-miR-378c	Homo sapiens	293S	Kidney	NA	HITS-CLIP	POSITIVE	DIRECT	DOWN	treatment: arsenite	v7
ENSG00000061938	TNK2	hsa-miR-378c	Homo sapiens	293S	Kidney	NA	HITS-CLIP	POSITIVE	DIRECT	DOWN	treatment:emetine	v7
ENSG00000061938	TNK2	hsa-miR-449a	Homo sapiens	293S	Kidney	NA	HITS-CLIP	POSITIVE	DIRECT	DOWN	no treatment (control)	v7
ENSG00000062194	GPBP1	hsa-miR-634	Homo sapiens	HS5	Bone Marrow	Normal/Primary	HITS-CLIP	POSITIVE	DIRECT	DOWN	NA	v7
ENSG00000062598	ELMO2	hsa-miR-1260b	Homo sapiens	293S	Kidney	NA	HITS-CLIP	POSITIVE	DIRECT	DOWN	no treatment (control)	v7
ENSG00000062650	WAPAL	hsa-miR-1976	Homo sapiens	293S	Kidney	NA	HITS-CLIP	POSITIVE	DIRECT	DOWN	treatment: arsenite	v7
ENSG00000063176	SPHK2	hsa-miR-486-5p	Homo sapiens	LCLBACD3	NA	Normal/Primary	PAR-CLIP	POSITIVE	DIRECT	DOWN	NA	v7
ENSG00000063177	RPL18	hsa-miR-760	Homo sapiens	293S	Kidney	NA	HITS-CLIP	POSITIVE	DIRECT	DOWN	treatment: arsenite	v7
ENSG00000063244	U2AF2	hsa-miR-933	Homo sapiens	293S	Kidney	NA	HITS-CLIP	POSITIVE	DIRECT	DOWN	treatment: arsenite	v7
ENSG00000063587	ZNF275	hsa-miR-4286	Homo sapiens	293S	Kidney	NA	HITS-CLIP	POSITIVE	DIRECT	DOWN	treatment:emetine	v7
ENSG00000063587	ZNF275	hsa-miR-486-5p	Homo sapiens	BETA Cells	Pancreas	Normal/Primary	HITS-CLIP	POSITIVE	DIRECT	DOWN	NA	v7
ENSG00000063587	ZNF275	hsa-miR-615-3p	Homo sapiens	HEK293	Kidney	Embryonic/Fetal	PAR-CLIP	POSITIVE	DIRECT	DOWN	NA	v7
ENSG00000063978	RNF4	hsa-miR-1246	Homo sapiens	BC1	NA	Cancer/Malignant	PAR-CLIP	POSITIVE	DIRECT	DOWN	NA	v7
ENSG00000063978	RNF4	hsa-miR-193a-3p	Homo sapiens	293S	Kidney	NA	HITS-CLIP	POSITIVE	DIRECT	DOWN	treatment: emetine	v7
ENSG00000064012	CASP8	hsa-miR-142-5p	Homo sapiens	BC3	NA	Cancer/Malignant	PAR-CLIP	POSITIVE	DIRECT	DOWN	NA	v7
ENSG00000064042	LIMCH1	hsa-miR-1976	Homo sapiens	293S	Kidney	NA	HITS-CLIP	POSITIVE	DIRECT	DOWN	no treatment (control)	v7
ENSG00000064115	TM7SF3	hsa-miR-4328	Homo sapiens	BETA Cells	Pancreas	Normal/Primary	HITS-CLIP	POSITIVE	DIRECT	DOWN	NA	v7
ENSG00000064205	WISP2	hsa-miR-449a	Homo sapiens	PPNAD	Adrenal Gland	Cancer/Malignant	Luciferase Reporter Assay	POSITIVE	DIRECT	DOWN	NA	v7
ENSG00000064205	WISP2	hsa-miR-449a	Homo sapiens	PPNAD	Adrenal Gland	Cancer/Malignant	qPCR	POSITIVE	INDIRECT	DOWN	NA	v7
ENSG00000064309	CDON	hsa-miR-449a	Homo sapiens	293S	Kidney	NA	HITS-CLIP	POSITIVE	DIRECT	DOWN	treatment:hippuristanol	v7
ENSG00000064393	HIPK2	hsa-miR-193a-3p	Homo sapiens	BT474	Mammary Gland	Cancer/Malignant	HITS-CLIP	POSITIVE	DIRECT	DOWN	NA	v7
ENSG00000064393	HIPK2	hsa-miR-615-3p	Homo sapiens	BT474	Mammary Gland	Cancer/Malignant	HITS-CLIP	POSITIVE	DIRECT	DOWN	NA	v7
ENSG00000064393	HIPK2	hsa-miR-760	Homo sapiens	FLPIN_TREX_293	Kidney	Normal/Primary	CLASH	POSITIVE	DIRECT	DOWN	NA	v7
ENSG00000064601	CTSA	hsa-miR-142-5p	Homo sapiens	BC1	NA	Cancer/Malignant	PAR-CLIP	POSITIVE	DIRECT	DOWN	NA	v7
ENSG00000064607	SUGP2	hsa-miR-615-3p	Homo sapiens	293S	Kidney	NA	HITS-CLIP	POSITIVE	DIRECT	DOWN	no treatment (control)	v7
ENSG00000065150	IPO5	hsa-miR-1246	Homo sapiens	BT474	Mammary Gland	Cancer/Malignant	HITS-CLIP	POSITIVE	DIRECT	DOWN	NA	v7
ENSG00000065150	IPO5	hsa-miR-449a	Homo sapiens	HS5	Bone Marrow	Normal/Primary	HITS-CLIP	POSITIVE	DIRECT	DOWN	NA	v7
ENSG00000065183	WDR3	hsa-miR-449a	Homo sapiens	293S	Kidney	NA	HITS-CLIP	POSITIVE	DIRECT	DOWN	treatment: emetine	v7
ENSG00000065243	PKN2	hsa-miR-142-5p	Homo sapiens	BC1	NA	Cancer/Malignant	PAR-CLIP	POSITIVE	DIRECT	DOWN	NA	v7
ENSG00000065243	PKN2	hsa-miR-449a	Homo sapiens	293S	Kidney	NA	HITS-CLIP	POSITIVE	DIRECT	DOWN	no treatment (control)	v7
ENSG00000065308	TRAM2	hsa-miR-1260b	Homo sapiens	BC3	NA	Cancer/Malignant	PAR-CLIP	POSITIVE	DIRECT	DOWN	NA	v7
ENSG00000065308	TRAM2	hsa-miR-634	Homo sapiens	HS27A	Bone Marrow	Normal/Primary	HITS-CLIP	POSITIVE	DIRECT	DOWN	NA	v7
ENSG00000065308	TRAM2	hsa-miR-634	Homo sapiens	HS5	Bone Marrow	Normal/Primary	HITS-CLIP	POSITIVE	DIRECT	DOWN	NA	v7
ENSG00000065320	NTN1	hsa-miR-1976	Homo sapiens	293S	Kidney	NA	HITS-CLIP	POSITIVE	DIRECT	DOWN	no treatment (control)	v7
ENSG00000065320	NTN1	hsa-miR-449a	Homo sapiens	HS5	Bone Marrow	Normal/Primary	HITS-CLIP	POSITIVE	DIRECT	DOWN	NA	v7
ENSG00000065427	KARS	hsa-miR-1260b	Homo sapiens	293S	Kidney	NA	HITS-CLIP	POSITIVE	DIRECT	DOWN	treatment:emetine	v7
ENSG00000065457	ADAT1	hsa-miR-139-5p	Homo sapiens	BETA Cells	Pancreas	Normal/Primary	HITS-CLIP	POSITIVE	DIRECT	DOWN	NA	v7
ENSG00000065526	SPEN	hsa-miR-139-3p	Homo sapiens	293S	Kidney	NA	HITS-CLIP	POSITIVE	DIRECT	DOWN	treatment: arsenite	v7
ENSG00000065526	SPEN	hsa-miR-1976	Homo sapiens	293S	Kidney	NA	HITS-CLIP	POSITIVE	DIRECT	DOWN	treatment:hippuristanol	v7
ENSG00000065526	SPEN	hsa-miR-4286	Homo sapiens	293S	Kidney	NA	HITS-CLIP	POSITIVE	DIRECT	DOWN	treatment: arsenite	v7
ENSG00000065526	SPEN	hsa-miR-486-5p	Homo sapiens	293S	Kidney	NA	HITS-CLIP	POSITIVE	DIRECT	DOWN	treatment: arsenite	v7
ENSG00000065526	SPEN	hsa-miR-760	Homo sapiens	293S	Kidney	NA	HITS-CLIP	POSITIVE	DIRECT	DOWN	no treatment (control)	v7
ENSG00000065613	SLK	hsa-miR-1246	Homo sapiens	BT474	Mammary Gland	Cancer/Malignant	HITS-CLIP	POSITIVE	DIRECT	DOWN	NA	v7
ENSG00000065613	SLK	hsa-miR-139-5p	Homo sapiens	BETA Cells	Pancreas	Normal/Primary	HITS-CLIP	POSITIVE	DIRECT	DOWN	NA	v7
ENSG00000065833	ME1	hsa-miR-139-5p	Homo sapiens	293S	Kidney	NA	HITS-CLIP	POSITIVE	DIRECT	DOWN	treatment:emetine	v7
ENSG00000065883	CDK13	hsa-miR-142-5p	Homo sapiens	BC1	NA	Cancer/Malignant	PAR-CLIP	POSITIVE	DIRECT	DOWN	NA	v7
ENSG00000065883	CDK13	hsa-miR-142-5p	Homo sapiens	LCL35	NA	Normal/Primary	PAR-CLIP	POSITIVE	DIRECT	DOWN	NA	v7
ENSG00000065970	FOXJ2	hsa-miR-199b-5p	Homo sapiens	HS5	Bone Marrow	Normal/Primary	HITS-CLIP	POSITIVE	DIRECT	DOWN	NA	v7
ENSG00000065978	YBX1	hsa-miR-615-3p	Homo sapiens	FLPIN_TREX_293	Kidney	Normal/Primary	CLASH	POSITIVE	DIRECT	DOWN	NA	v7
ENSG00000066044	ELAVL1	hsa-miR-1976	Homo sapiens	293S	Kidney	NA	HITS-CLIP	POSITIVE	DIRECT	DOWN	no treatment (control)	v7
ENSG00000066117	SMARCD1	hsa-miR-193a-3p	Homo sapiens	293S	Kidney	NA	HITS-CLIP	POSITIVE	DIRECT	DOWN	no treatment (control)	v7
ENSG00000066117	SMARCD1	hsa-miR-449a	Homo sapiens	293S	Kidney	NA	HITS-CLIP	POSITIVE	DIRECT	DOWN	no treatment (control)	v7
ENSG00000066135	KDM4A	hsa-miR-199b-5p	Homo sapiens	HS5	Bone Marrow	Normal/Primary	HITS-CLIP	POSITIVE	DIRECT	DOWN	NA	v7
ENSG00000066136	NFYC	hsa-miR-142-5p	Homo sapiens	BC1	NA	Cancer/Malignant	PAR-CLIP	POSITIVE	DIRECT	DOWN	NA	v7
ENSG00000066136	NFYC	hsa-miR-142-5p	Homo sapiens	EF3DAGO2	NA	Normal/Primary	PAR-CLIP	POSITIVE	DIRECT	DOWN	NA	v7
ENSG00000066136	NFYC	hsa-miR-142-5p	Homo sapiens	LCLBACD3	NA	Normal/Primary	PAR-CLIP	POSITIVE	DIRECT	DOWN	NA	v7
ENSG00000066136	NFYC	hsa-miR-142-5p	Homo sapiens	LCLBAC	NA	Normal/Primary	PAR-CLIP	POSITIVE	DIRECT	DOWN	NA	v7
ENSG00000066294	CD84	hsa-miR-142-5p	Homo sapiens	EF3DAGO2	NA	Normal/Primary	PAR-CLIP	POSITIVE	DIRECT	DOWN	NA	v7
ENSG00000066322	ELOVL1	hsa-miR-142-5p	Homo sapiens	C8166	Bone Marrow	Cancer/Malignant	HITS-CLIP	POSITIVE	DIRECT	DOWN	NA	v7
ENSG00000066557	LRRC40	hsa-miR-449a	Homo sapiens	LCLBACD3	NA	Normal/Primary	PAR-CLIP	POSITIVE	DIRECT	DOWN	NA	v7
ENSG00000066654	THUMPD1	hsa-miR-1290	Homo sapiens	BC1	NA	Cancer/Malignant	PAR-CLIP	POSITIVE	DIRECT	DOWN	NA	v7
ENSG00000066654	THUMPD1	hsa-miR-142-5p	Homo sapiens	BC3	NA	Cancer/Malignant	PAR-CLIP	POSITIVE	DIRECT	DOWN	NA	v7
ENSG00000066777	ARFGEF1	hsa-miR-634	Homo sapiens	HS5	Bone Marrow	Normal/Primary	HITS-CLIP	POSITIVE	DIRECT	DOWN	NA	v7
ENSG00000067048	DDX3Y	hsa-miR-139-5p	Homo sapiens	293S	Kidney	NA	HITS-CLIP	POSITIVE	DIRECT	DOWN	treatment: emetine	v7
ENSG00000067057	PFKP	hsa-miR-1260b	Homo sapiens	BCBL1	Bone Marrow	Cancer/Malignant	HITS-CLIP	POSITIVE	DIRECT	DOWN	NA	v7
ENSG00000067057	PFKP	hsa-miR-193a-3p	Homo sapiens	BT474	Mammary Gland	Cancer/Malignant	HITS-CLIP	POSITIVE	DIRECT	DOWN	NA	v7
ENSG00000067082	KLF6	hsa-miR-1246	Homo sapiens	BT474	Mammary Gland	Cancer/Malignant	HITS-CLIP	POSITIVE	DIRECT	DOWN	NA	v7
ENSG00000067141	NEO1	hsa-miR-1246	Homo sapiens	BC1	NA	Cancer/Malignant	PAR-CLIP	POSITIVE	DIRECT	DOWN	NA	v7
ENSG00000067225	PKM	hsa-miR-1260b	Homo sapiens	293S	Kidney	NA	HITS-CLIP	POSITIVE	DIRECT	DOWN	treatment:emetine	v7
ENSG00000067225	PKM	hsa-miR-1260b	Homo sapiens	FLPIN_TREX_293	Kidney	Normal/Primary	CLASH	POSITIVE	DIRECT	DOWN	NA	v7
ENSG00000067225	PKM	hsa-miR-4286	Homo sapiens	BCBL1	Bone Marrow	Cancer/Malignant	HITS-CLIP	POSITIVE	DIRECT	DOWN	NA	v7
ENSG00000067334	DNTTIP2	hsa-miR-760	Homo sapiens	293S	Kidney	NA	HITS-CLIP	POSITIVE	DIRECT	DOWN	treatment: arsenite	v7
ENSG00000067369	TP53BP1	hsa-miR-378c	Homo sapiens	MDAMB231	Mammary Gland	Cancer/Malignant	HITS-CLIP	POSITIVE	DIRECT	DOWN	NA	v7
ENSG00000067369	TP53BP1	hsa-miR-422a	Homo sapiens	HS27A	Bone Marrow	Normal/Primary	HITS-CLIP	POSITIVE	DIRECT	DOWN	NA	v7
ENSG00000067369	TP53BP1	hsa-miR-422a	Homo sapiens	HS5	Bone Marrow	Normal/Primary	HITS-CLIP	POSITIVE	DIRECT	DOWN	NA	v7
ENSG00000067369	TP53BP1	hsa-miR-617	Homo sapiens	HS5	Bone Marrow	Normal/Primary	HITS-CLIP	POSITIVE	DIRECT	DOWN	NA	v7
ENSG00000067560	RHOA	hsa-miR-634	Homo sapiens	HS5	Bone Marrow	Normal/Primary	HITS-CLIP	POSITIVE	DIRECT	DOWN	NA	v7
ENSG00000067900	ROCK1	hsa-miR-1290	Homo sapiens	EF3DAGO2	NA	Normal/Primary	PAR-CLIP	POSITIVE	DIRECT	DOWN	NA	v7
ENSG00000068078	FGFR3	hsa-miR-4286	Homo sapiens	293S	Kidney	NA	HITS-CLIP	POSITIVE	DIRECT	DOWN	no treatment (control)	v7
ENSG00000068079	IFI35	hsa-miR-449a	Homo sapiens	LCLBACD1	NA	Normal/Primary	PAR-CLIP	POSITIVE	DIRECT	DOWN	NA	v7
ENSG00000068354	TBC1D25	hsa-miR-193a-3p	Homo sapiens	HS5	Bone Marrow	Normal/Primary	HITS-CLIP	POSITIVE	DIRECT	DOWN	NA	v7
ENSG00000068366	ACSL4	hsa-miR-4286	Homo sapiens	293S	Kidney	NA	HITS-CLIP	POSITIVE	DIRECT	DOWN	no treatment (control)	v7
ENSG00000068366	ACSL4	hsa-miR-449a	Homo sapiens	HS5	Bone Marrow	Normal/Primary	HITS-CLIP	POSITIVE	DIRECT	DOWN	NA	v7
ENSG00000068438	FTSJ1	hsa-miR-449a	Homo sapiens	293S	Kidney	NA	HITS-CLIP	POSITIVE	DIRECT	DOWN	no treatment (control)	v7
ENSG00000068654	POLR1A	hsa-miR-378c	Homo sapiens	293S	Kidney	NA	HITS-CLIP	POSITIVE	DIRECT	DOWN	treatment: emetine	v7
ENSG00000068697	LAPTM4A	hsa-miR-139-5p	Homo sapiens	293S	Kidney	NA	HITS-CLIP	POSITIVE	DIRECT	DOWN	treatment: emetine	v7
ENSG00000068697	LAPTM4A	hsa-miR-139-5p	Homo sapiens	BC3	NA	Cancer/Malignant	HITS-CLIP	POSITIVE	DIRECT	DOWN	NA	v7
ENSG00000068697	LAPTM4A	hsa-miR-142-5p	Homo sapiens	BC1	NA	Cancer/Malignant	PAR-CLIP	POSITIVE	DIRECT	DOWN	NA	v7
ENSG00000068697	LAPTM4A	hsa-miR-142-5p	Homo sapiens	BC3	NA	Cancer/Malignant	PAR-CLIP	POSITIVE	DIRECT	DOWN	NA	v7
ENSG00000068697	LAPTM4A	hsa-miR-142-5p	Homo sapiens	BCBL1	Bone Marrow	Cancer/Malignant	HITS-CLIP	POSITIVE	DIRECT	DOWN	NA	v7
ENSG00000068697	LAPTM4A	hsa-miR-142-5p	Homo sapiens	LCL35	NA	Normal/Primary	PAR-CLIP	POSITIVE	DIRECT	DOWN	NA	v7
ENSG00000068745	IP6K2	hsa-miR-4286	Homo sapiens	293S	Kidney	NA	HITS-CLIP	POSITIVE	DIRECT	DOWN	no treatment (control)	v7
ENSG00000068784	SRBD1	hsa-miR-378c	Homo sapiens	293S	Kidney	NA	HITS-CLIP	POSITIVE	DIRECT	DOWN	no treatment (control)	v7
ENSG00000068796	KIF2A	hsa-miR-449a	Homo sapiens	293S	Kidney	NA	HITS-CLIP	POSITIVE	DIRECT	DOWN	no treatment (control)	v7
ENSG00000068796	KIF2A	hsa-miR-760	Homo sapiens	293S	Kidney	NA	HITS-CLIP	POSITIVE	DIRECT	DOWN	treatment: emetine	v7
ENSG00000068878	PSME4	hsa-miR-139-5p	Homo sapiens	293S	Kidney	NA	HITS-CLIP	POSITIVE	DIRECT	DOWN	treatment:hippuristanol	v7
ENSG00000068878	PSME4	hsa-miR-933	Homo sapiens	293S	Kidney	NA	HITS-CLIP	POSITIVE	DIRECT	DOWN	treatment:emetine	v7
ENSG00000069020	MAST4	hsa-miR-139-5p	Homo sapiens	293S	Kidney	NA	HITS-CLIP	POSITIVE	DIRECT	DOWN	treatment: emetine	v7
ENSG00000069020	MAST4	hsa-miR-139-5p	Homo sapiens	293S	Kidney	NA	HITS-CLIP	POSITIVE	DIRECT	DOWN	treatment:hippuristanol	v7
ENSG00000069248	NUP133	hsa-miR-1976	Homo sapiens	293S	Kidney	NA	HITS-CLIP	POSITIVE	DIRECT	DOWN	no treatment (control)	v7
ENSG00000069248	NUP133	hsa-miR-760	Homo sapiens	HS5	Bone Marrow	Normal/Primary	HITS-CLIP	POSITIVE	DIRECT	DOWN	NA	v7
ENSG00000069275	NUCKS1	hsa-miR-193a-3p	Homo sapiens	293S	Kidney	NA	HITS-CLIP	POSITIVE	DIRECT	DOWN	no treatment (control)	v7
ENSG00000069275	NUCKS1	hsa-miR-4286	Homo sapiens	293S	Kidney	NA	HITS-CLIP	POSITIVE	DIRECT	DOWN	no treatment (control)	v7
ENSG00000069275	NUCKS1	hsa-miR-486-5p	Homo sapiens	TZMBL	Cervix	Cancer/Malignant	HITS-CLIP	POSITIVE	DIRECT	DOWN	shRNAs against HIV-1	v7
ENSG00000069275	NUCKS1	hsa-miR-615-3p	Homo sapiens	293S	Kidney	NA	HITS-CLIP	POSITIVE	DIRECT	DOWN	treatment: emetine	v7
ENSG00000069275	NUCKS1	hsa-miR-615-3p	Homo sapiens	BT474	Mammary Gland	Cancer/Malignant	HITS-CLIP	POSITIVE	DIRECT	DOWN	NA	v7
ENSG00000069275	NUCKS1	hsa-miR-615-3p	Homo sapiens	HELA	Cervix	Cancer/Malignant	HITS-CLIP	POSITIVE	DIRECT	DOWN	Hela cells were treated with control shRNA.	v7
ENSG00000069275	NUCKS1	hsa-miR-634	Homo sapiens	HS27A	Bone Marrow	Normal/Primary	HITS-CLIP	POSITIVE	DIRECT	DOWN	NA	v7
ENSG00000069275	NUCKS1	hsa-miR-634	Homo sapiens	HS5	Bone Marrow	Normal/Primary	HITS-CLIP	POSITIVE	DIRECT	DOWN	NA	v7
ENSG00000069424	KCNAB2	hsa-miR-142-5p	Homo sapiens	BC3	NA	Cancer/Malignant	HITS-CLIP	POSITIVE	DIRECT	DOWN	NA	v7
ENSG00000069424	KCNAB2	hsa-miR-486-5p	Homo sapiens	LCLBACD3	NA	Normal/Primary	PAR-CLIP	POSITIVE	DIRECT	DOWN	NA	v7
ENSG00000069493	CLEC2D	hsa-miR-449a	Homo sapiens	BC3	NA	Cancer/Malignant	HITS-CLIP	POSITIVE	DIRECT	DOWN	NA	v7
ENSG00000069493	CLEC2D	hsa-miR-449a	Homo sapiens	BCBL1	Bone Marrow	Cancer/Malignant	HITS-CLIP	POSITIVE	DIRECT	DOWN	NA	v7
ENSG00000069667	RORA	hsa-miR-1246	Homo sapiens	BC1	NA	Cancer/Malignant	PAR-CLIP	POSITIVE	DIRECT	DOWN	NA	v7
ENSG00000069667	RORA	hsa-miR-1246	Homo sapiens	BC3	NA	Cancer/Malignant	PAR-CLIP	POSITIVE	DIRECT	DOWN	NA	v7
ENSG00000069667	RORA	hsa-miR-1290	Homo sapiens	BC1	NA	Cancer/Malignant	PAR-CLIP	POSITIVE	DIRECT	DOWN	NA	v7
ENSG00000069667	RORA	hsa-miR-139-5p	Homo sapiens	BCBL1	Bone Marrow	Cancer/Malignant	HITS-CLIP	POSITIVE	DIRECT	DOWN	NA	v7
ENSG00000069667	RORA	hsa-miR-142-5p	Homo sapiens	BC1	NA	Cancer/Malignant	PAR-CLIP	POSITIVE	DIRECT	DOWN	NA	v7
ENSG00000069667	RORA	hsa-miR-142-5p	Homo sapiens	BCBL1	Bone Marrow	Cancer/Malignant	HITS-CLIP	POSITIVE	DIRECT	DOWN	NA	v7
ENSG00000069667	RORA	hsa-miR-142-5p	Homo sapiens	EF3DAGO2	NA	Normal/Primary	PAR-CLIP	POSITIVE	DIRECT	DOWN	NA	v7
ENSG00000069702	TGFBR3	hsa-miR-139-5p	Homo sapiens	293S	Kidney	NA	HITS-CLIP	POSITIVE	DIRECT	DOWN	no treatment (control)	v7
ENSG00000069702	TGFBR3	hsa-miR-139-5p	Homo sapiens	BETA Cells	Pancreas	Normal/Primary	HITS-CLIP	POSITIVE	DIRECT	DOWN	NA	v7
ENSG00000069702	TGFBR3	hsa-miR-193a-3p	Homo sapiens	BCBL1	Bone Marrow	Cancer/Malignant	HITS-CLIP	POSITIVE	DIRECT	DOWN	NA	v7
ENSG00000069702	TGFBR3	hsa-miR-193a-3p	Homo sapiens	HELA	Cervix	Cancer/Malignant	HITS-CLIP	POSITIVE	DIRECT	DOWN	Hela cells were treated with control shRNA.	v7
ENSG00000069702	TGFBR3	hsa-miR-193a-3p	Homo sapiens	HS5	Bone Marrow	Normal/Primary	HITS-CLIP	POSITIVE	DIRECT	DOWN	NA	v7
ENSG00000069702	TGFBR3	hsa-miR-378c	Homo sapiens	293S	Kidney	NA	HITS-CLIP	POSITIVE	DIRECT	DOWN	treatment: arsenite	v7
ENSG00000069849	ATP1B3	hsa-miR-760	Homo sapiens	FLPIN_TREX_293	Kidney	Normal/Primary	CLASH	POSITIVE	DIRECT	DOWN	NA	v7
ENSG00000069869	NEDD4	hsa-miR-199b-5p	Homo sapiens	HS5	Bone Marrow	Normal/Primary	HITS-CLIP	POSITIVE	DIRECT	DOWN	NA	v7
ENSG00000069966	GNB5	hsa-miR-4286	Homo sapiens	293S	Kidney	NA	HITS-CLIP	POSITIVE	DIRECT	DOWN	treatment: emetine	v7
ENSG00000070018	LRP6	hsa-miR-4328	Homo sapiens	BETA Cells	Pancreas	Normal/Primary	HITS-CLIP	POSITIVE	DIRECT	DOWN	NA	v7
ENSG00000070087	PFN2	hsa-miR-139-5p	Homo sapiens	HELA	Cervix	Cancer/Malignant	HITS-CLIP	POSITIVE	DIRECT	DOWN	Hela cells were treated with control shRNA.	v7
ENSG00000070159	PTPN3	hsa-miR-1246	Homo sapiens	BT474	Mammary Gland	Cancer/Malignant	HITS-CLIP	POSITIVE	DIRECT	DOWN	NA	v7
ENSG00000070159	PTPN3	hsa-miR-139-5p	Homo sapiens	HELA	Cervix	Cancer/Malignant	HITS-CLIP	POSITIVE	DIRECT	DOWN	Hela cells were treated with control shRNA.	v7
ENSG00000070159	PTPN3	hsa-miR-615-3p	Homo sapiens	HEK293	Kidney	Embryonic/Fetal	PAR-CLIP	POSITIVE	DIRECT	DOWN	NA	v7
ENSG00000070190	DAPP1	hsa-miR-378c	Homo sapiens	BC3	NA	Cancer/Malignant	PAR-CLIP	POSITIVE	DIRECT	DOWN	NA	v7
ENSG00000070190	DAPP1	hsa-miR-422a	Homo sapiens	BC3	NA	Cancer/Malignant	PAR-CLIP	POSITIVE	DIRECT	DOWN	NA	v7
ENSG00000070366	SMG6	hsa-miR-449a	Homo sapiens	293S	Kidney	NA	HITS-CLIP	POSITIVE	DIRECT	DOWN	no treatment (control)	v7
ENSG00000070367	EXOC5	hsa-miR-142-5p	Homo sapiens	BC1	NA	Cancer/Malignant	PAR-CLIP	POSITIVE	DIRECT	DOWN	NA	v7
ENSG00000070367	EXOC5	hsa-miR-142-5p	Homo sapiens	BC3	NA	Cancer/Malignant	PAR-CLIP	POSITIVE	DIRECT	DOWN	NA	v7
ENSG00000070423	RNF126	hsa-miR-1976	Homo sapiens	293S	Kidney	NA	HITS-CLIP	POSITIVE	DIRECT	DOWN	treatment:hippuristanol	v7
ENSG00000070444	MNT	hsa-miR-378c	Homo sapiens	MDAMB231	Mammary Gland	Cancer/Malignant	HITS-CLIP	POSITIVE	DIRECT	DOWN	NA	v7
ENSG00000070610	GBA2	hsa-miR-193a-3p	Homo sapiens	BT474	Mammary Gland	Cancer/Malignant	HITS-CLIP	POSITIVE	DIRECT	DOWN	NA	v7
ENSG00000070669	ASNS	hsa-miR-139-3p	Homo sapiens	293S	Kidney	NA	HITS-CLIP	POSITIVE	DIRECT	DOWN	no treatment (control)	v7
ENSG00000070669	ASNS	hsa-miR-449a	Homo sapiens	HS5	Bone Marrow	Normal/Primary	HITS-CLIP	POSITIVE	DIRECT	DOWN	NA	v7
ENSG00000070669	ASNS	hsa-miR-615-3p	Homo sapiens	FLPIN_TREX_293	Kidney	Normal/Primary	CLASH	POSITIVE	DIRECT	DOWN	NA	v7
ENSG00000070756	PABPC1	hsa-miR-139-5p	Homo sapiens	BCBL1	Bone Marrow	Cancer/Malignant	HITS-CLIP	POSITIVE	DIRECT	DOWN	NA	v7
ENSG00000070756	PABPC1	hsa-miR-193a-5p	Homo sapiens	HELA	Cervix	Cancer/Malignant	HITS-CLIP	POSITIVE	DIRECT	DOWN	Hela cells were treated with control shRNA.	v7
ENSG00000070756	PABPC1	hsa-miR-449a	Homo sapiens	HS27A	Bone Marrow	Normal/Primary	HITS-CLIP	POSITIVE	DIRECT	DOWN	NA	v7
ENSG00000070756	PABPC1	hsa-miR-449a	Homo sapiens	HS5	Bone Marrow	Normal/Primary	HITS-CLIP	POSITIVE	DIRECT	DOWN	NA	v7
ENSG00000070756	PABPC1	hsa-miR-615-3p	Homo sapiens	293S	Kidney	NA	HITS-CLIP	POSITIVE	DIRECT	DOWN	no treatment (control)	v7
ENSG00000070770	CSNK2A2	hsa-miR-1290	Homo sapiens	BC3	NA	Cancer/Malignant	PAR-CLIP	POSITIVE	DIRECT	DOWN	NA	v7
ENSG00000070770	CSNK2A2	hsa-miR-1290	Homo sapiens	LCLBAC	NA	Normal/Primary	PAR-CLIP	POSITIVE	DIRECT	DOWN	NA	v7
ENSG00000070961	ATP2B1	hsa-miR-1246	Homo sapiens	LCLBACD1	NA	Normal/Primary	PAR-CLIP	POSITIVE	DIRECT	DOWN	NA	v7
ENSG00000070961	ATP2B1	hsa-miR-615-3p	Homo sapiens	FLPIN_TREX_293	Kidney	Normal/Primary	CLASH	POSITIVE	DIRECT	DOWN	NA	v7
ENSG00000071073	MGAT4A	hsa-miR-139-5p	Homo sapiens	293S	Kidney	NA	HITS-CLIP	POSITIVE	DIRECT	DOWN	no treatment (control)	v7
ENSG00000071082	RPL31	hsa-miR-1976	Homo sapiens	293S	Kidney	NA	HITS-CLIP	POSITIVE	DIRECT	DOWN	treatment: emetine	v7
ENSG00000071127	WDR1	hsa-miR-634	Homo sapiens	HS27A	Bone Marrow	Normal/Primary	HITS-CLIP	POSITIVE	DIRECT	DOWN	NA	v7
ENSG00000071189	SNX13	hsa-miR-142-5p	Homo sapiens	BC1	NA	Cancer/Malignant	PAR-CLIP	POSITIVE	DIRECT	DOWN	NA	v7
ENSG00000071189	SNX13	hsa-miR-142-5p	Homo sapiens	LCLBACD1	NA	Normal/Primary	PAR-CLIP	POSITIVE	DIRECT	DOWN	NA	v7
ENSG00000071243	ING3	hsa-miR-378c	Homo sapiens	LCL35	NA	Normal/Primary	PAR-CLIP	POSITIVE	DIRECT	DOWN	NA	v7
ENSG00000071243	ING3	hsa-miR-378c	Homo sapiens	LCLBAC	NA	Normal/Primary	PAR-CLIP	POSITIVE	DIRECT	DOWN	NA	v7
ENSG00000071243	ING3	hsa-miR-422a	Homo sapiens	LCL35	NA	Normal/Primary	PAR-CLIP	POSITIVE	DIRECT	DOWN	NA	v7
ENSG00000071243	ING3	hsa-miR-422a	Homo sapiens	LCLBAC	NA	Normal/Primary	PAR-CLIP	POSITIVE	DIRECT	DOWN	NA	v7
ENSG00000071246	VASH1	hsa-miR-193a-3p	Homo sapiens	293S	Kidney	NA	HITS-CLIP	POSITIVE	DIRECT	DOWN	no treatment (control)	v7
ENSG00000071246	VASH1	hsa-miR-760	Homo sapiens	293S	Kidney	NA	HITS-CLIP	POSITIVE	DIRECT	DOWN	no treatment (control)	v7
ENSG00000071539	TRIP13	hsa-miR-4286	Homo sapiens	293S	Kidney	NA	HITS-CLIP	POSITIVE	DIRECT	DOWN	treatment:emetine	v7
ENSG00000071553	ATP6AP1	hsa-miR-486-5p	Homo sapiens	293S	Kidney	NA	HITS-CLIP	POSITIVE	DIRECT	DOWN	treatment:hippuristanol	v7
ENSG00000071575	TRIB2	hsa-miR-1260b	Homo sapiens	293S	Kidney	NA	HITS-CLIP	POSITIVE	DIRECT	DOWN	treatment: arsenite	v7
ENSG00000071655	MBD3	hsa-miR-139-3p	Homo sapiens	293S	Kidney	NA	HITS-CLIP	POSITIVE	DIRECT	DOWN	treatment: arsenite	v7
ENSG00000071655	MBD3	hsa-miR-1976	Homo sapiens	293S	Kidney	NA	HITS-CLIP	POSITIVE	DIRECT	DOWN	treatment: arsenite	v7
ENSG00000071655	MBD3	hsa-miR-760	Homo sapiens	293S	Kidney	NA	HITS-CLIP	POSITIVE	DIRECT	DOWN	treatment: arsenite	v7
ENSG00000071794	HLTF	hsa-miR-615-3p	Homo sapiens	BT474	Mammary Gland	Cancer/Malignant	HITS-CLIP	POSITIVE	DIRECT	DOWN	NA	v7
ENSG00000071894	CPSF1	hsa-miR-199b-5p	Homo sapiens	293S	Kidney	NA	HITS-CLIP	POSITIVE	DIRECT	DOWN	no treatment (control)	v7
ENSG00000071967	CYBRD1	hsa-miR-449a	Homo sapiens	LCLBACD1	NA	Normal/Primary	PAR-CLIP	POSITIVE	DIRECT	DOWN	NA	v7
ENSG00000072071	LPHN1	hsa-miR-193a-3p	Homo sapiens	BT474	Mammary Gland	Cancer/Malignant	HITS-CLIP	POSITIVE	DIRECT	DOWN	NA	v7
ENSG00000072110	ACTN1	hsa-miR-199b-5p	Homo sapiens	HMSC	Bone Marrow	Stem/Progenitor	HITS-CLIP	POSITIVE	DIRECT	DOWN	NA	v7
ENSG00000072121	ZFYVE26	hsa-miR-193a-3p	Homo sapiens	293S	Kidney	NA	HITS-CLIP	POSITIVE	DIRECT	DOWN	no treatment (control)	v7
ENSG00000072121	ZFYVE26	hsa-miR-193a-3p	Homo sapiens	293S	Kidney	NA	HITS-CLIP	POSITIVE	DIRECT	DOWN	treatment: emetine	v7
ENSG00000072274	TFRC	hsa-miR-378c	Homo sapiens	293S	Kidney	NA	HITS-CLIP	POSITIVE	DIRECT	DOWN	treatment: emetine	v7
ENSG00000072274	TFRC	hsa-miR-615-3p	Homo sapiens	BT474	Mammary Gland	Cancer/Malignant	HITS-CLIP	POSITIVE	DIRECT	DOWN	NA	v7
ENSG00000072274	TFRC	hsa-miR-615-3p	Homo sapiens	HELA	Cervix	Cancer/Malignant	HITS-CLIP	POSITIVE	DIRECT	DOWN	Hela cells were treated with control shRNA.	v7
ENSG00000072364	AFF4	hsa-miR-142-5p	Homo sapiens	LCL35	NA	Normal/Primary	PAR-CLIP	POSITIVE	DIRECT	DOWN	NA	v7
ENSG00000072364	AFF4	hsa-miR-142-5p	Homo sapiens	LCLBACD3	NA	Normal/Primary	PAR-CLIP	POSITIVE	DIRECT	DOWN	NA	v7
ENSG00000072364	AFF4	hsa-miR-378c	Homo sapiens	BETA Cells	Pancreas	Normal/Primary	HITS-CLIP	POSITIVE	DIRECT	DOWN	NA	v7
ENSG00000072364	AFF4	hsa-miR-4286	Homo sapiens	293S	Kidney	NA	HITS-CLIP	POSITIVE	DIRECT	DOWN	no treatment (control)	v7
ENSG00000072415	MPP5	hsa-miR-142-5p	Homo sapiens	BC1	NA	Cancer/Malignant	PAR-CLIP	POSITIVE	DIRECT	DOWN	NA	v7
ENSG00000072501	SMC1A	hsa-miR-1246	Homo sapiens	BT474	Mammary Gland	Cancer/Malignant	HITS-CLIP	POSITIVE	DIRECT	DOWN	NA	v7
ENSG00000072736	NFATC3	hsa-miR-1246	Homo sapiens	BC1	NA	Cancer/Malignant	PAR-CLIP	POSITIVE	DIRECT	DOWN	NA	v7
ENSG00000072736	NFATC3	hsa-miR-4286	Homo sapiens	293S	Kidney	NA	HITS-CLIP	POSITIVE	DIRECT	DOWN	no treatment (control)	v7
ENSG00000072958	AP1M1	hsa-miR-634	Homo sapiens	HS5	Bone Marrow	Normal/Primary	HITS-CLIP	POSITIVE	DIRECT	DOWN	NA	v7
ENSG00000073008	PVR	hsa-miR-449a	Homo sapiens	BETA Cells	Pancreas	Normal/Primary	HITS-CLIP	POSITIVE	DIRECT	DOWN	NA	v7
ENSG00000073282	TP63	hsa-miR-1246	Homo sapiens	BC3	NA	Cancer/Malignant	PAR-CLIP	POSITIVE	DIRECT	DOWN	NA	v7
ENSG00000073282	TP63	hsa-miR-139-5p	Homo sapiens	MCF7	Mammary Gland	Cancer/Malignant	Biotin-Microarrays	POSITIVE	INDIRECT	DOWN	NA	v7
ENSG00000073578	SDHA	hsa-miR-933	Homo sapiens	293S	Kidney	NA	HITS-CLIP	POSITIVE	DIRECT	DOWN	no treatment (control)	v7
ENSG00000073584	SMARCE1	hsa-miR-199b-5p	Homo sapiens	BETA Cells	Pancreas	Normal/Primary	HITS-CLIP	POSITIVE	DIRECT	DOWN	NA	v7
ENSG00000073614	KDM5A	hsa-miR-378c	Homo sapiens	293S	Kidney	NA	HITS-CLIP	POSITIVE	DIRECT	DOWN	treatment: emetine	v7
ENSG00000073712	FERMT2	hsa-miR-4328	Homo sapiens	BETA Cells	Pancreas	Normal/Primary	HITS-CLIP	POSITIVE	DIRECT	DOWN	NA	v7
ENSG00000073756	PTGS2	hsa-miR-193a-3p	Homo sapiens	HS5	Bone Marrow	Normal/Primary	HITS-CLIP	POSITIVE	DIRECT	DOWN	NA	v7
ENSG00000074054	CLASP1	hsa-miR-1976	Homo sapiens	293S	Kidney	NA	HITS-CLIP	POSITIVE	DIRECT	DOWN	no treatment (control)	v7
ENSG00000074219	TEAD2	hsa-miR-1976	Homo sapiens	293S	Kidney	NA	HITS-CLIP	POSITIVE	DIRECT	DOWN	treatment:hippuristanol	v7
ENSG00000074319	TSG101	hsa-miR-378c	Homo sapiens	LCLBACD1	NA	Normal/Primary	PAR-CLIP	POSITIVE	DIRECT	DOWN	NA	v7
ENSG00000074319	TSG101	hsa-miR-422a	Homo sapiens	LCLBACD1	NA	Normal/Primary	PAR-CLIP	POSITIVE	DIRECT	DOWN	NA	v7
ENSG00000074356	C17orf85	hsa-miR-378c	Homo sapiens	MDAMB231	Mammary Gland	Cancer/Malignant	HITS-CLIP	POSITIVE	DIRECT	DOWN	NA	v7
ENSG00000074416	MGLL	hsa-miR-615-3p	Homo sapiens	HS5	Bone Marrow	Normal/Primary	HITS-CLIP	POSITIVE	DIRECT	DOWN	NA	v7
ENSG00000074590	NUAK1	hsa-miR-1260b	Homo sapiens	BC3	NA	Cancer/Malignant	PAR-CLIP	POSITIVE	DIRECT	DOWN	NA	v7
ENSG00000074695	LMAN1	hsa-miR-1246	Homo sapiens	BT474	Mammary Gland	Cancer/Malignant	HITS-CLIP	POSITIVE	DIRECT	DOWN	NA	v7
ENSG00000074696	PTPLAD1	hsa-miR-1260b	Homo sapiens	293S	Kidney	NA	HITS-CLIP	POSITIVE	DIRECT	DOWN	no treatment (control)	v7
ENSG00000074696	PTPLAD1	hsa-miR-1260b	Homo sapiens	293S	Kidney	NA	HITS-CLIP	POSITIVE	DIRECT	DOWN	treatment: arsenite	v7
ENSG00000074696	PTPLAD1	hsa-miR-1260b	Homo sapiens	293S	Kidney	NA	HITS-CLIP	POSITIVE	DIRECT	DOWN	treatment: emetine	v7
ENSG00000074696	PTPLAD1	hsa-miR-1260b	Homo sapiens	BCBL1	Bone Marrow	Cancer/Malignant	HITS-CLIP	POSITIVE	DIRECT	DOWN	NA	v7
ENSG00000074755	ZZEF1	hsa-miR-139-5p	Homo sapiens	MCF7	Mammary Gland	Cancer/Malignant	Biotin-Microarrays	POSITIVE	INDIRECT	DOWN	NA	v7
ENSG00000074800	ENO1	hsa-miR-193a-5p	Homo sapiens	HELA	Cervix	Cancer/Malignant	HITS-CLIP	POSITIVE	DIRECT	DOWN	Hela cells were treated with control shRNA.	v7
ENSG00000074800	ENO1	hsa-miR-449a	Homo sapiens	LCLBACD3	NA	Normal/Primary	PAR-CLIP	POSITIVE	DIRECT	DOWN	NA	v7
ENSG00000074842	C19orf10	hsa-miR-634	Homo sapiens	HS5	Bone Marrow	Normal/Primary	HITS-CLIP	POSITIVE	DIRECT	DOWN	NA	v7
ENSG00000075151	EIF4G3	hsa-miR-142-5p	Homo sapiens	BCBL1	Bone Marrow	Cancer/Malignant	HITS-CLIP	POSITIVE	DIRECT	DOWN	NA	v7
ENSG00000075151	EIF4G3	hsa-miR-142-5p	Homo sapiens	HS5	Bone Marrow	Normal/Primary	HITS-CLIP	POSITIVE	DIRECT	DOWN	NA	v7
ENSG00000075151	EIF4G3	hsa-miR-193a-5p	Homo sapiens	HELA	Cervix	Cancer/Malignant	HITS-CLIP	POSITIVE	DIRECT	DOWN	Hela cells were treated with control shRNA.	v7
ENSG00000075151	EIF4G3	hsa-miR-449a	Homo sapiens	HS5	Bone Marrow	Normal/Primary	HITS-CLIP	POSITIVE	DIRECT	DOWN	NA	v7
ENSG00000075292	ZNF638	hsa-miR-4328	Homo sapiens	BETA Cells	Pancreas	Normal/Primary	HITS-CLIP	POSITIVE	DIRECT	DOWN	NA	v7
ENSG00000075336	TIMM21	hsa-miR-193a-3p	Homo sapiens	293S	Kidney	NA	HITS-CLIP	POSITIVE	DIRECT	DOWN	treatment:hippuristanol	v7
ENSG00000075407	ZNF37A	hsa-miR-139-5p	Homo sapiens	293S	Kidney	NA	HITS-CLIP	POSITIVE	DIRECT	DOWN	no treatment (control)	v7
ENSG00000075415	SLC25A3	hsa-miR-142-5p	Homo sapiens	BETA Cells	Pancreas	Normal/Primary	HITS-CLIP	POSITIVE	DIRECT	DOWN	NA	v7
ENSG00000075415	SLC25A3	hsa-miR-193a-3p	Homo sapiens	293S	Kidney	NA	HITS-CLIP	POSITIVE	DIRECT	DOWN	treatment: emetine	v7
ENSG00000075415	SLC25A3	hsa-miR-4286	Homo sapiens	293S	Kidney	NA	HITS-CLIP	POSITIVE	DIRECT	DOWN	treatment: arsenite	v7
ENSG00000075415	SLC25A3	hsa-miR-4286	Homo sapiens	BCBL1	Bone Marrow	Cancer/Malignant	HITS-CLIP	POSITIVE	DIRECT	DOWN	NA	v7
ENSG00000075415	SLC25A3	hsa-miR-4286	Homo sapiens	LCLBACD3	NA	Normal/Primary	PAR-CLIP	POSITIVE	DIRECT	DOWN	NA	v7
ENSG00000075415	SLC25A3	hsa-miR-449a	Homo sapiens	LCLBACD1	NA	Normal/Primary	PAR-CLIP	POSITIVE	DIRECT	DOWN	NA	v7
ENSG00000075420	FNDC3B	hsa-miR-142-5p	Homo sapiens	BC3	NA	Cancer/Malignant	PAR-CLIP	POSITIVE	DIRECT	DOWN	NA	v7
ENSG00000075420	FNDC3B	hsa-miR-760	Homo sapiens	BCBL1	Bone Marrow	Cancer/Malignant	HITS-CLIP	POSITIVE	DIRECT	DOWN	NA	v7
ENSG00000075426	FOSL2	hsa-miR-4286	Homo sapiens	293S	Kidney	NA	HITS-CLIP	POSITIVE	DIRECT	DOWN	treatment: emetine	v7
ENSG00000075426	FOSL2	hsa-miR-4328	Homo sapiens	BETA Cells	Pancreas	Normal/Primary	HITS-CLIP	POSITIVE	DIRECT	DOWN	NA	v7
ENSG00000075539	FRYL	hsa-miR-142-5p	Homo sapiens	BC1	NA	Cancer/Malignant	PAR-CLIP	POSITIVE	DIRECT	DOWN	NA	v7
ENSG00000075539	FRYL	hsa-miR-142-5p	Homo sapiens	BC3	NA	Cancer/Malignant	PAR-CLIP	POSITIVE	DIRECT	DOWN	NA	v7
ENSG00000075539	FRYL	hsa-miR-142-5p	Homo sapiens	EF3DAGO2	NA	Normal/Primary	PAR-CLIP	POSITIVE	DIRECT	DOWN	NA	v7
ENSG00000075539	FRYL	hsa-miR-142-5p	Homo sapiens	LCL35	NA	Normal/Primary	PAR-CLIP	POSITIVE	DIRECT	DOWN	NA	v7
ENSG00000075568	TMEM131	hsa-miR-193a-3p	Homo sapiens	293S	Kidney	NA	HITS-CLIP	POSITIVE	DIRECT	DOWN	no treatment (control)	v7
ENSG00000075568	TMEM131	hsa-miR-199b-5p	Homo sapiens	293S	Kidney	NA	HITS-CLIP	POSITIVE	DIRECT	DOWN	no treatment (control)	v7
ENSG00000075618	FSCN1	hsa-miR-608	Homo sapiens	HS5	Bone Marrow	Normal/Primary	HITS-CLIP	POSITIVE	DIRECT	DOWN	NA	v7
ENSG00000075624	ACTB	hsa-miR-449a	Homo sapiens	HELA	Cervix	Cancer/Malignant	HITS-CLIP	POSITIVE	DIRECT	DOWN	Hela cells were treated with control shRNA.	v7
ENSG00000075624	ACTB	hsa-miR-486-5p	Homo sapiens	293S	Kidney	NA	HITS-CLIP	POSITIVE	DIRECT	DOWN	no treatment (control)	v7
ENSG00000075624	ACTB	hsa-miR-486-5p	Homo sapiens	TZMBL	Cervix	Cancer/Malignant	HITS-CLIP	POSITIVE	DIRECT	DOWN	shRNAs against HIV-1	v7
ENSG00000075624	ACTB	hsa-miR-608	Homo sapiens	HS27A	Bone Marrow	Normal/Primary	HITS-CLIP	POSITIVE	DIRECT	DOWN	NA	v7
ENSG00000075624	ACTB	hsa-miR-608	Homo sapiens	HS5	Bone Marrow	Normal/Primary	HITS-CLIP	POSITIVE	DIRECT	DOWN	NA	v7
ENSG00000075624	ACTB	hsa-miR-617	Homo sapiens	HS27A	Bone Marrow	Normal/Primary	HITS-CLIP	POSITIVE	DIRECT	DOWN	NA	v7
ENSG00000075624	ACTB	hsa-miR-760	Homo sapiens	HELA	Cervix	Cancer/Malignant	HITS-CLIP	POSITIVE	DIRECT	DOWN	Hela cells were treated with control shRNA.	v7
ENSG00000075643	MOCOS	hsa-miR-933	Homo sapiens	HS5	Bone Marrow	Normal/Primary	HITS-CLIP	POSITIVE	DIRECT	DOWN	NA	v7
ENSG00000075785	RAB7A	hsa-miR-1246	Homo sapiens	BC1	NA	Cancer/Malignant	PAR-CLIP	POSITIVE	DIRECT	DOWN	NA	v7
ENSG00000076003	MCM6	hsa-miR-760	Homo sapiens	HS5	Bone Marrow	Normal/Primary	HITS-CLIP	POSITIVE	DIRECT	DOWN	NA	v7
ENSG00000076108	BAZ2A	hsa-miR-139-5p	Homo sapiens	BCBL1	Bone Marrow	Cancer/Malignant	HITS-CLIP	POSITIVE	DIRECT	DOWN	NA	v7
ENSG00000076108	BAZ2A	hsa-miR-193a-3p	Homo sapiens	293S	Kidney	NA	HITS-CLIP	POSITIVE	DIRECT	DOWN	no treatment (control)	v7
ENSG00000076108	BAZ2A	hsa-miR-193a-3p	Homo sapiens	BT474	Mammary Gland	Cancer/Malignant	HITS-CLIP	POSITIVE	DIRECT	DOWN	NA	v7
ENSG00000076108	BAZ2A	hsa-miR-1976	Homo sapiens	293S	Kidney	NA	HITS-CLIP	POSITIVE	DIRECT	DOWN	treatment:hippuristanol	v7
ENSG00000076108	BAZ2A	hsa-miR-199b-5p	Homo sapiens	HS5	Bone Marrow	Normal/Primary	HITS-CLIP	POSITIVE	DIRECT	DOWN	NA	v7
ENSG00000076201	PTPN23	hsa-miR-449a	Homo sapiens	HS27A	Bone Marrow	Normal/Primary	HITS-CLIP	POSITIVE	DIRECT	DOWN	NA	v7
ENSG00000076248	UNG	hsa-miR-193a-3p	Homo sapiens	BT474	Mammary Gland	Cancer/Malignant	HITS-CLIP	POSITIVE	DIRECT	DOWN	NA	v7
ENSG00000076321	KLHL20	hsa-miR-142-5p	Homo sapiens	BC1	NA	Cancer/Malignant	PAR-CLIP	POSITIVE	DIRECT	DOWN	NA	v7
ENSG00000076321	KLHL20	hsa-miR-142-5p	Homo sapiens	LCL35	NA	Normal/Primary	PAR-CLIP	POSITIVE	DIRECT	DOWN	NA	v7
ENSG00000076321	KLHL20	hsa-miR-1976	Homo sapiens	293S	Kidney	NA	HITS-CLIP	POSITIVE	DIRECT	DOWN	treatment: emetine	v7
ENSG00000076321	KLHL20	hsa-miR-1976	Homo sapiens	293S	Kidney	NA	HITS-CLIP	POSITIVE	DIRECT	DOWN	treatment:hippuristanol	v7
ENSG00000076321	KLHL20	hsa-miR-486-5p	Homo sapiens	293S	Kidney	NA	HITS-CLIP	POSITIVE	DIRECT	DOWN	treatment:hippuristanol	v7
ENSG00000076321	KLHL20	hsa-miR-634	Homo sapiens	HS5	Bone Marrow	Normal/Primary	HITS-CLIP	POSITIVE	DIRECT	DOWN	NA	v7
ENSG00000076351	SLC46A1	hsa-miR-199b-5p	Homo sapiens	293S	Kidney	NA	HITS-CLIP	POSITIVE	DIRECT	DOWN	treatment:hippuristanol	v7
ENSG00000076382	SPAG5	hsa-miR-193a-3p	Homo sapiens	BT474	Mammary Gland	Cancer/Malignant	HITS-CLIP	POSITIVE	DIRECT	DOWN	NA	v7
ENSG00000076554	TPD52	hsa-miR-193a-3p	Homo sapiens	293S	Kidney	NA	HITS-CLIP	POSITIVE	DIRECT	DOWN	no treatment (control)	v7
ENSG00000076554	TPD52	hsa-miR-4328	Homo sapiens	BETA Cells	Pancreas	Normal/Primary	HITS-CLIP	POSITIVE	DIRECT	DOWN	NA	v7
ENSG00000076554	TPD52	hsa-miR-449a	Homo sapiens	BETA Cells	Pancreas	Normal/Primary	HITS-CLIP	POSITIVE	DIRECT	DOWN	NA	v7
ENSG00000077097	TOP2B	hsa-miR-139-5p	Homo sapiens	293S	Kidney	NA	HITS-CLIP	POSITIVE	DIRECT	DOWN	treatment: emetine	v7
ENSG00000077147	TM9SF3	hsa-miR-1246	Homo sapiens	BT474	Mammary Gland	Cancer/Malignant	HITS-CLIP	POSITIVE	DIRECT	DOWN	NA	v7
ENSG00000077147	TM9SF3	hsa-miR-139-3p	Homo sapiens	293S	Kidney	NA	HITS-CLIP	POSITIVE	DIRECT	DOWN	treatment: arsenite	v7
ENSG00000077147	TM9SF3	hsa-miR-193a-3p	Homo sapiens	293S	Kidney	NA	HITS-CLIP	POSITIVE	DIRECT	DOWN	no treatment (control)	v7
ENSG00000077232	DNAJC10	hsa-miR-193a-3p	Homo sapiens	BT474	Mammary Gland	Cancer/Malignant	HITS-CLIP	POSITIVE	DIRECT	DOWN	NA	v7
ENSG00000077232	DNAJC10	hsa-miR-449a	Homo sapiens	BETA Cells	Pancreas	Normal/Primary	HITS-CLIP	POSITIVE	DIRECT	DOWN	NA	v7
ENSG00000077232	DNAJC10	hsa-miR-615-3p	Homo sapiens	FLPIN_TREX_293	Kidney	Normal/Primary	CLASH	POSITIVE	DIRECT	DOWN	NA	v7
ENSG00000077235	GTF3C1	hsa-miR-1260b	Homo sapiens	FLPIN_TREX_293	Kidney	Normal/Primary	CLASH	POSITIVE	DIRECT	DOWN	NA	v7
ENSG00000077235	GTF3C1	hsa-miR-615-3p	Homo sapiens	FLPIN_TREX_293	Kidney	Normal/Primary	CLASH	POSITIVE	DIRECT	DOWN	NA	v7
ENSG00000077312	SNRPA	hsa-miR-760	Homo sapiens	293S	Kidney	NA	HITS-CLIP	POSITIVE	DIRECT	DOWN	no treatment (control)	v7
ENSG00000077514	POLD3	hsa-miR-1246	Homo sapiens	BC3	NA	Cancer/Malignant	PAR-CLIP	POSITIVE	DIRECT	DOWN	NA	v7
ENSG00000077549	CAPZB	hsa-miR-1290	Homo sapiens	LCLBAC	NA	Normal/Primary	PAR-CLIP	POSITIVE	DIRECT	DOWN	NA	v7
ENSG00000077721	UBE2A	hsa-miR-142-5p	Homo sapiens	BC1	NA	Cancer/Malignant	PAR-CLIP	POSITIVE	DIRECT	DOWN	NA	v7
ENSG00000077721	UBE2A	hsa-miR-142-5p	Homo sapiens	BC3	NA	Cancer/Malignant	PAR-CLIP	POSITIVE	DIRECT	DOWN	NA	v7
ENSG00000077721	UBE2A	hsa-miR-142-5p	Homo sapiens	LCLBAC	NA	Normal/Primary	PAR-CLIP	POSITIVE	DIRECT	DOWN	NA	v7
ENSG00000077782	FGFR1	hsa-miR-449a	Homo sapiens	HS5	Bone Marrow	Normal/Primary	HITS-CLIP	POSITIVE	DIRECT	DOWN	NA	v7
ENSG00000077935	SMC1B	hsa-miR-378c	Homo sapiens	293S	Kidney	NA	HITS-CLIP	POSITIVE	DIRECT	DOWN	treatment:emetine	v7
ENSG00000077942	FBLN1	hsa-miR-634	Homo sapiens	HS27A	Bone Marrow	Normal/Primary	HITS-CLIP	POSITIVE	DIRECT	DOWN	NA	v7
ENSG00000077942	FBLN1	hsa-miR-634	Homo sapiens	HS5	Bone Marrow	Normal/Primary	HITS-CLIP	POSITIVE	DIRECT	DOWN	NA	v7
ENSG00000078237	C12orf5	hsa-miR-142-5p	Homo sapiens	BC1	NA	Cancer/Malignant	PAR-CLIP	POSITIVE	DIRECT	DOWN	NA	v7
ENSG00000078304	PPP2R5C	hsa-miR-193a-3p	Homo sapiens	HS5	Bone Marrow	Normal/Primary	HITS-CLIP	POSITIVE	DIRECT	DOWN	NA	v7
ENSG00000078304	PPP2R5C	hsa-miR-193a-5p	Homo sapiens	LCLBAC	NA	Normal/Primary	PAR-CLIP	POSITIVE	DIRECT	DOWN	NA	v7
ENSG00000078369	GNB1	hsa-miR-193a-3p	Homo sapiens	293S	Kidney	NA	HITS-CLIP	POSITIVE	DIRECT	DOWN	treatment:emetine	v7
ENSG00000078399	HOXA9	hsa-miR-199b-5p	Homo sapiens	293S	Kidney	NA	HITS-CLIP	POSITIVE	DIRECT	DOWN	no treatment (control)	v7
ENSG00000078399	HOXA9	hsa-miR-199b-5p	Homo sapiens	HMSC	Bone Marrow	Stem/Progenitor	HITS-CLIP	POSITIVE	DIRECT	DOWN	NA	v7
ENSG00000078403	MLLT10	hsa-miR-615-3p	Homo sapiens	HS5	Bone Marrow	Normal/Primary	HITS-CLIP	POSITIVE	DIRECT	DOWN	NA	v7
ENSG00000078487	ZCWPW1	hsa-miR-1976	Homo sapiens	293S	Kidney	NA	HITS-CLIP	POSITIVE	DIRECT	DOWN	treatment: emetine	v7
ENSG00000078618	NRD1	hsa-miR-142-5p	Homo sapiens	LCL35	NA	Normal/Primary	PAR-CLIP	POSITIVE	DIRECT	DOWN	NA	v7
ENSG00000078674	PCM1	hsa-miR-4328	Homo sapiens	BETA Cells	Pancreas	Normal/Primary	HITS-CLIP	POSITIVE	DIRECT	DOWN	NA	v7
ENSG00000078687	TNRC6C	hsa-miR-378c	Homo sapiens	293S	Kidney	NA	HITS-CLIP	POSITIVE	DIRECT	DOWN	treatment:emetine	v7
ENSG00000078687	TNRC6C	hsa-miR-4286	Homo sapiens	293S	Kidney	NA	HITS-CLIP	POSITIVE	DIRECT	DOWN	no treatment (control)	v7
ENSG00000078687	TNRC6C	hsa-miR-4286	Homo sapiens	293S	Kidney	NA	HITS-CLIP	POSITIVE	DIRECT	DOWN	treatment: emetine	v7
ENSG00000078687	TNRC6C	hsa-miR-760	Homo sapiens	293S	Kidney	NA	HITS-CLIP	POSITIVE	DIRECT	DOWN	treatment: emetine	v7
ENSG00000078699	CBFA2T2	hsa-miR-4328	Homo sapiens	BETA Cells	Pancreas	Normal/Primary	HITS-CLIP	POSITIVE	DIRECT	DOWN	NA	v7
ENSG00000078747	ITCH	hsa-miR-193a-3p	Homo sapiens	BT474	Mammary Gland	Cancer/Malignant	HITS-CLIP	POSITIVE	DIRECT	DOWN	NA	v7
ENSG00000078747	ITCH	hsa-miR-193a-3p	Homo sapiens	HELA	Cervix	Cancer/Malignant	HITS-CLIP	POSITIVE	DIRECT	DOWN	Hela cells were treated with control shRNA.	v7
ENSG00000079246	XRCC5	hsa-miR-139-5p	Homo sapiens	MCF7	Mammary Gland	Cancer/Malignant	Biotin-Microarrays	POSITIVE	INDIRECT	DOWN	NA	v7
ENSG00000079332	SAR1A	hsa-miR-1246	Homo sapiens	LCL35	NA	Normal/Primary	PAR-CLIP	POSITIVE	DIRECT	DOWN	NA	v7
ENSG00000079332	SAR1A	hsa-miR-139-5p	Homo sapiens	HELA	Cervix	Cancer/Malignant	HITS-CLIP	POSITIVE	DIRECT	DOWN	Hela cells were treated with control shRNA.	v7
ENSG00000079332	SAR1A	hsa-miR-4286	Homo sapiens	293S	Kidney	NA	HITS-CLIP	POSITIVE	DIRECT	DOWN	no treatment (control)	v7
ENSG00000079332	SAR1A	hsa-miR-486-5p	Homo sapiens	HELA	Cervix	Cancer/Malignant	HITS-CLIP	POSITIVE	DIRECT	DOWN	Hela cells were treated with control shRNA.	v7
ENSG00000079387	SENP1	hsa-miR-193a-3p	Homo sapiens	BT474	Mammary Gland	Cancer/Malignant	HITS-CLIP	POSITIVE	DIRECT	DOWN	NA	v7
ENSG00000079432	CIC	hsa-miR-615-3p	Homo sapiens	LCLBACD1	NA	Normal/Primary	PAR-CLIP	POSITIVE	DIRECT	DOWN	NA	v7
ENSG00000079432	CIC	hsa-miR-760	Homo sapiens	293S	Kidney	NA	HITS-CLIP	POSITIVE	DIRECT	DOWN	treatment: arsenite	v7
ENSG00000079459	FDFT1	hsa-miR-1260b	Homo sapiens	293S	Kidney	NA	HITS-CLIP	POSITIVE	DIRECT	DOWN	no treatment (control)	v7
ENSG00000079459	FDFT1	hsa-miR-199b-5p	Homo sapiens	293S	Kidney	NA	HITS-CLIP	POSITIVE	DIRECT	DOWN	no treatment (control)	v7
ENSG00000079462	PAFAH1B3	hsa-miR-142-5p	Homo sapiens	BC1	NA	Cancer/Malignant	PAR-CLIP	POSITIVE	DIRECT	DOWN	NA	v7
ENSG00000079691	LRRC16A	hsa-miR-486-5p	Homo sapiens	LCLBACD3	NA	Normal/Primary	PAR-CLIP	POSITIVE	DIRECT	DOWN	NA	v7
ENSG00000079805	DNM2	hsa-miR-378c	Homo sapiens	BETA Cells	Pancreas	Normal/Primary	HITS-CLIP	POSITIVE	DIRECT	DOWN	NA	v7
ENSG00000079805	DNM2	hsa-miR-422a	Homo sapiens	BETA Cells	Pancreas	Normal/Primary	HITS-CLIP	POSITIVE	DIRECT	DOWN	NA	v7
ENSG00000079819	EPB41L2	hsa-miR-449a	Homo sapiens	HS5	Bone Marrow	Normal/Primary	HITS-CLIP	POSITIVE	DIRECT	DOWN	NA	v7
ENSG00000079999	KEAP1	hsa-miR-193a-5p	Homo sapiens	HS5	Bone Marrow	Normal/Primary	HITS-CLIP	POSITIVE	DIRECT	DOWN	NA	v7
ENSG00000080189	SLC35C2	hsa-miR-1976	Homo sapiens	293S	Kidney	NA	HITS-CLIP	POSITIVE	DIRECT	DOWN	treatment:emetine	v7
ENSG00000080200	CRYBG3	hsa-miR-378c	Homo sapiens	MDAMB231	Mammary Gland	Cancer/Malignant	HITS-CLIP	POSITIVE	DIRECT	DOWN	NA	v7
ENSG00000080345	RIF1	hsa-miR-422a	Homo sapiens	HS5	Bone Marrow	Normal/Primary	HITS-CLIP	POSITIVE	DIRECT	DOWN	NA	v7
ENSG00000080371	RAB21	hsa-miR-142-5p	Homo sapiens	EF3DAGO2	NA	Normal/Primary	PAR-CLIP	POSITIVE	DIRECT	DOWN	NA	v7
ENSG00000080371	RAB21	hsa-miR-142-5p	Homo sapiens	LCL35	NA	Normal/Primary	PAR-CLIP	POSITIVE	DIRECT	DOWN	NA	v7
ENSG00000080371	RAB21	hsa-miR-4286	Homo sapiens	LCLBACD1	NA	Normal/Primary	PAR-CLIP	POSITIVE	DIRECT	DOWN	NA	v7
ENSG00000080371	RAB21	hsa-miR-486-5p	Homo sapiens	293S	Kidney	NA	HITS-CLIP	POSITIVE	DIRECT	DOWN	no treatment (control)	v7
ENSG00000080493	SLC4A4	hsa-miR-1976	Homo sapiens	293S	Kidney	NA	HITS-CLIP	POSITIVE	DIRECT	DOWN	treatment:emetine	v7
ENSG00000080493	SLC4A4	hsa-miR-4328	Homo sapiens	BETA Cells	Pancreas	Normal/Primary	HITS-CLIP	POSITIVE	DIRECT	DOWN	NA	v7
ENSG00000080503	SMARCA2	hsa-miR-378c	Homo sapiens	BETA Cells	Pancreas	Normal/Primary	HITS-CLIP	POSITIVE	DIRECT	DOWN	NA	v7
ENSG00000080503	SMARCA2	hsa-miR-422a	Homo sapiens	BETA Cells	Pancreas	Normal/Primary	HITS-CLIP	POSITIVE	DIRECT	DOWN	NA	v7
ENSG00000080603	SRCAP	hsa-miR-193a-3p	Homo sapiens	293S	Kidney	NA	HITS-CLIP	POSITIVE	DIRECT	DOWN	treatment: arsenite	v7
ENSG00000080603	SRCAP	hsa-miR-193a-3p	Homo sapiens	HS5	Bone Marrow	Normal/Primary	HITS-CLIP	POSITIVE	DIRECT	DOWN	NA	v7
ENSG00000080603	SRCAP	hsa-miR-449a	Homo sapiens	293S	Kidney	NA	HITS-CLIP	POSITIVE	DIRECT	DOWN	no treatment (control)	v7
ENSG00000080603	SRCAP	hsa-miR-615-3p	Homo sapiens	293S	Kidney	NA	HITS-CLIP	POSITIVE	DIRECT	DOWN	no treatment (control)	v7
ENSG00000080608	KIAA0020	hsa-miR-4328	Homo sapiens	BETA Cells	Pancreas	Normal/Primary	HITS-CLIP	POSITIVE	DIRECT	DOWN	NA	v7
ENSG00000080802	CNOT4	hsa-miR-193a-5p	Homo sapiens	HS5	Bone Marrow	Normal/Primary	HITS-CLIP	POSITIVE	DIRECT	DOWN	NA	v7
ENSG00000080802	CNOT4	hsa-miR-449a	Homo sapiens	LCLBACD1	NA	Normal/Primary	PAR-CLIP	POSITIVE	DIRECT	DOWN	NA	v7
ENSG00000080815	PSEN1	hsa-miR-139-3p	Homo sapiens	EF3DAGO2	NA	Normal/Primary	PAR-CLIP	POSITIVE	DIRECT	DOWN	NA	v7
ENSG00000080819	CPOX	hsa-miR-1246	Homo sapiens	MDAMB231	Mammary Gland	Cancer/Malignant	HITS-CLIP	POSITIVE	DIRECT	DOWN	NA	v7
ENSG00000081019	RSBN1	hsa-miR-378c	Homo sapiens	BC1	NA	Cancer/Malignant	PAR-CLIP	POSITIVE	DIRECT	DOWN	NA	v7
ENSG00000081019	RSBN1	hsa-miR-422a	Homo sapiens	BC1	NA	Cancer/Malignant	PAR-CLIP	POSITIVE	DIRECT	DOWN	NA	v7
ENSG00000081019	RSBN1	hsa-miR-449a	Homo sapiens	293S	Kidney	NA	HITS-CLIP	POSITIVE	DIRECT	DOWN	no treatment (control)	v7
ENSG00000081041	CXCL2	hsa-miR-449a	Homo sapiens	BETA Cells	Pancreas	Normal/Primary	HITS-CLIP	POSITIVE	DIRECT	DOWN	NA	v7
ENSG00000081148	IMPG2	hsa-miR-1976	Homo sapiens	293S	Kidney	NA	HITS-CLIP	POSITIVE	DIRECT	DOWN	treatment:emetine	v7
ENSG00000081177	EXD2	hsa-miR-4286	Homo sapiens	293S	Kidney	NA	HITS-CLIP	POSITIVE	DIRECT	DOWN	treatment:emetine	v7
ENSG00000081692	JMJD4	hsa-miR-1260b	Homo sapiens	293S	Kidney	NA	HITS-CLIP	POSITIVE	DIRECT	DOWN	no treatment (control)	v7
ENSG00000081692	JMJD4	hsa-miR-1976	Homo sapiens	293S	Kidney	NA	HITS-CLIP	POSITIVE	DIRECT	DOWN	no treatment (control)	v7
ENSG00000081692	JMJD4	hsa-miR-378c	Homo sapiens	293S	Kidney	NA	HITS-CLIP	POSITIVE	DIRECT	DOWN	no treatment (control)	v7
ENSG00000081791	KIAA0141	hsa-miR-486-5p	Homo sapiens	LCLBACD3	NA	Normal/Primary	PAR-CLIP	POSITIVE	DIRECT	DOWN	NA	v7
ENSG00000081913	PHLPP1	hsa-miR-193a-3p	Homo sapiens	BT474	Mammary Gland	Cancer/Malignant	HITS-CLIP	POSITIVE	DIRECT	DOWN	NA	v7
ENSG00000081913	PHLPP1	hsa-miR-193a-3p	Homo sapiens	HELA	Cervix	Cancer/Malignant	HITS-CLIP	POSITIVE	DIRECT	DOWN	Hela cells were treated with control shRNA.	v7
ENSG00000082293	COL19A1	hsa-miR-1260b	Homo sapiens	293S	Kidney	NA	HITS-CLIP	POSITIVE	DIRECT	DOWN	treatment: emetine	v7
ENSG00000082438	COBLL1	hsa-miR-199b-5p	Homo sapiens	BETA Cells	Pancreas	Normal/Primary	HITS-CLIP	POSITIVE	DIRECT	DOWN	NA	v7
ENSG00000082641	NFE2L1	hsa-miR-139-5p	Homo sapiens	EF3DAGO2	NA	Normal/Primary	PAR-CLIP	POSITIVE	DIRECT	DOWN	NA	v7
ENSG00000082641	NFE2L1	hsa-miR-193a-5p	Homo sapiens	HMSC	Bone Marrow	Stem/Progenitor	HITS-CLIP	POSITIVE	DIRECT	DOWN	NA	v7
ENSG00000082641	NFE2L1	hsa-miR-4286	Homo sapiens	293S	Kidney	NA	HITS-CLIP	POSITIVE	DIRECT	DOWN	no treatment (control)	v7
ENSG00000082641	NFE2L1	hsa-miR-449a	Homo sapiens	HS5	Bone Marrow	Normal/Primary	HITS-CLIP	POSITIVE	DIRECT	DOWN	NA	v7
ENSG00000082701	GSK3B	hsa-miR-615-3p	Homo sapiens	HEK293	Kidney	Embryonic/Fetal	PAR-CLIP	POSITIVE	DIRECT	DOWN	NA	v7
ENSG00000082898	XPO1	hsa-miR-1246	Homo sapiens	LCLBAC	NA	Normal/Primary	PAR-CLIP	POSITIVE	DIRECT	DOWN	NA	v7
ENSG00000082898	XPO1	hsa-miR-1260b	Homo sapiens	293S	Kidney	NA	HITS-CLIP	POSITIVE	DIRECT	DOWN	no treatment (control)	v7
ENSG00000082898	XPO1	hsa-miR-1976	Homo sapiens	293S	Kidney	NA	HITS-CLIP	POSITIVE	DIRECT	DOWN	no treatment (control)	v7
ENSG00000082898	XPO1	hsa-miR-1976	Homo sapiens	293S	Kidney	NA	HITS-CLIP	POSITIVE	DIRECT	DOWN	treatment: arsenite	v7
ENSG00000082898	XPO1	hsa-miR-378c	Homo sapiens	293S	Kidney	NA	HITS-CLIP	POSITIVE	DIRECT	DOWN	treatment: arsenite	v7
ENSG00000082898	XPO1	hsa-miR-486-5p	Homo sapiens	293S	Kidney	NA	HITS-CLIP	POSITIVE	DIRECT	DOWN	treatment:emetine	v7
ENSG00000082898	XPO1	hsa-miR-617	Homo sapiens	HS27A	Bone Marrow	Normal/Primary	HITS-CLIP	POSITIVE	DIRECT	DOWN	NA	v7
ENSG00000082898	XPO1	hsa-miR-760	Homo sapiens	293S	Kidney	NA	HITS-CLIP	POSITIVE	DIRECT	DOWN	no treatment (control)	v7
ENSG00000082898	XPO1	hsa-miR-760	Homo sapiens	293S	Kidney	NA	HITS-CLIP	POSITIVE	DIRECT	DOWN	treatment: arsenite	v7
ENSG00000083099	LYRM2	hsa-miR-193a-3p	Homo sapiens	LCLBAC	NA	Normal/Primary	PAR-CLIP	POSITIVE	DIRECT	DOWN	NA	v7
ENSG00000083168	KAT6A	hsa-miR-199b-5p	Homo sapiens	HS5	Bone Marrow	Normal/Primary	HITS-CLIP	POSITIVE	DIRECT	DOWN	NA	v7
ENSG00000083168	KAT6A	hsa-miR-615-3p	Homo sapiens	BT474	Mammary Gland	Cancer/Malignant	HITS-CLIP	POSITIVE	DIRECT	DOWN	NA	v7
ENSG00000083312	TNPO1	hsa-miR-1260b	Homo sapiens	BC1	NA	Cancer/Malignant	PAR-CLIP	POSITIVE	DIRECT	DOWN	NA	v7
ENSG00000083312	TNPO1	hsa-miR-1260b	Homo sapiens	LCLBACD3	NA	Normal/Primary	PAR-CLIP	POSITIVE	DIRECT	DOWN	NA	v7
ENSG00000083312	TNPO1	hsa-miR-142-5p	Homo sapiens	BCBL1	Bone Marrow	Cancer/Malignant	HITS-CLIP	POSITIVE	DIRECT	DOWN	NA	v7
ENSG00000083312	TNPO1	hsa-miR-193a-3p	Homo sapiens	293S	Kidney	NA	HITS-CLIP	POSITIVE	DIRECT	DOWN	no treatment (control)	v7
ENSG00000083312	TNPO1	hsa-miR-193a-3p	Homo sapiens	HELA	Cervix	Cancer/Malignant	HITS-CLIP	POSITIVE	DIRECT	DOWN	Hela cells were treated with control shRNA.	v7
ENSG00000083312	TNPO1	hsa-miR-760	Homo sapiens	HELA	Cervix	Cancer/Malignant	HITS-CLIP	POSITIVE	DIRECT	DOWN	Hela cells were treated with control shRNA.	v7
ENSG00000083520	DIS3	hsa-miR-486-5p	Homo sapiens	TZMBL	Cervix	Cancer/Malignant	HITS-CLIP	POSITIVE	DIRECT	DOWN	shRNAs against HIV-1	v7
ENSG00000083642	PDS5B	hsa-miR-1260b	Homo sapiens	293S	Kidney	NA	HITS-CLIP	POSITIVE	DIRECT	DOWN	no treatment (control)	v7
ENSG00000083720	OXCT1	hsa-miR-378c	Homo sapiens	BC3	NA	Cancer/Malignant	PAR-CLIP	POSITIVE	DIRECT	DOWN	NA	v7
ENSG00000083720	OXCT1	hsa-miR-422a	Homo sapiens	BC3	NA	Cancer/Malignant	PAR-CLIP	POSITIVE	DIRECT	DOWN	NA	v7
ENSG00000083812	ZNF324	hsa-miR-139-5p	Homo sapiens	MCF7	Mammary Gland	Cancer/Malignant	Biotin-Microarrays	POSITIVE	INDIRECT	DOWN	NA	v7
ENSG00000083844	ZNF264	hsa-miR-1246	Homo sapiens	BC1	NA	Cancer/Malignant	PAR-CLIP	POSITIVE	DIRECT	DOWN	NA	v7
ENSG00000083844	ZNF264	hsa-miR-1246	Homo sapiens	BC3	NA	Cancer/Malignant	PAR-CLIP	POSITIVE	DIRECT	DOWN	NA	v7
ENSG00000083844	ZNF264	hsa-miR-1246	Homo sapiens	LCL35	NA	Normal/Primary	PAR-CLIP	POSITIVE	DIRECT	DOWN	NA	v7
ENSG00000083844	ZNF264	hsa-miR-199b-5p	Homo sapiens	HS5	Bone Marrow	Normal/Primary	HITS-CLIP	POSITIVE	DIRECT	DOWN	NA	v7
ENSG00000083844	ZNF264	hsa-miR-4286	Homo sapiens	293S	Kidney	NA	HITS-CLIP	POSITIVE	DIRECT	DOWN	treatment: arsenite	v7
ENSG00000083844	ZNF264	hsa-miR-933	Homo sapiens	293S	Kidney	NA	HITS-CLIP	POSITIVE	DIRECT	DOWN	no treatment (control)	v7
ENSG00000084073	ZMPSTE24	hsa-miR-199b-5p	Homo sapiens	BETA Cells	Pancreas	Normal/Primary	HITS-CLIP	POSITIVE	DIRECT	DOWN	NA	v7
ENSG00000084090	STARD7	hsa-miR-193a-3p	Homo sapiens	293S	Kidney	NA	HITS-CLIP	POSITIVE	DIRECT	DOWN	no treatment (control)	v7
ENSG00000084090	STARD7	hsa-miR-193a-3p	Homo sapiens	BT474	Mammary Gland	Cancer/Malignant	HITS-CLIP	POSITIVE	DIRECT	DOWN	NA	v7
ENSG00000084090	STARD7	hsa-miR-4286	Homo sapiens	293S	Kidney	NA	HITS-CLIP	POSITIVE	DIRECT	DOWN	treatment:hippuristanol	v7
ENSG00000084090	STARD7	hsa-miR-634	Homo sapiens	HS27A	Bone Marrow	Normal/Primary	HITS-CLIP	POSITIVE	DIRECT	DOWN	NA	v7
ENSG00000084090	STARD7	hsa-miR-634	Homo sapiens	HS5	Bone Marrow	Normal/Primary	HITS-CLIP	POSITIVE	DIRECT	DOWN	NA	v7
ENSG00000084093	REST	hsa-miR-142-5p	Homo sapiens	BC1	NA	Cancer/Malignant	PAR-CLIP	POSITIVE	DIRECT	DOWN	NA	v7
ENSG00000084093	REST	hsa-miR-1976	Homo sapiens	293S	Kidney	NA	HITS-CLIP	POSITIVE	DIRECT	DOWN	no treatment (control)	v7
ENSG00000084093	REST	hsa-miR-1976	Homo sapiens	293S	Kidney	NA	HITS-CLIP	POSITIVE	DIRECT	DOWN	treatment:hippuristanol	v7
ENSG00000084112	SSH1	hsa-miR-142-5p	Homo sapiens	BC1	NA	Cancer/Malignant	PAR-CLIP	POSITIVE	DIRECT	DOWN	NA	v7
ENSG00000084112	SSH1	hsa-miR-142-5p	Homo sapiens	BC3	NA	Cancer/Malignant	PAR-CLIP	POSITIVE	DIRECT	DOWN	NA	v7
ENSG00000084112	SSH1	hsa-miR-142-5p	Homo sapiens	EF3DAGO2	NA	Normal/Primary	PAR-CLIP	POSITIVE	DIRECT	DOWN	NA	v7
ENSG00000084112	SSH1	hsa-miR-142-5p	Homo sapiens	LCL35	NA	Normal/Primary	PAR-CLIP	POSITIVE	DIRECT	DOWN	NA	v7
ENSG00000084112	SSH1	hsa-miR-142-5p	Homo sapiens	LCLBACD1	NA	Normal/Primary	PAR-CLIP	POSITIVE	DIRECT	DOWN	NA	v7
ENSG00000084112	SSH1	hsa-miR-142-5p	Homo sapiens	LCLBAC	NA	Normal/Primary	PAR-CLIP	POSITIVE	DIRECT	DOWN	NA	v7
ENSG00000084112	SSH1	hsa-miR-634	Homo sapiens	HS5	Bone Marrow	Normal/Primary	HITS-CLIP	POSITIVE	DIRECT	DOWN	NA	v7
ENSG00000084234	APLP2	hsa-miR-1246	Homo sapiens	BT474	Mammary Gland	Cancer/Malignant	HITS-CLIP	POSITIVE	DIRECT	DOWN	NA	v7
ENSG00000084234	APLP2	hsa-miR-199b-5p	Homo sapiens	BETA Cells	Pancreas	Normal/Primary	HITS-CLIP	POSITIVE	DIRECT	DOWN	NA	v7
ENSG00000084234	APLP2	hsa-miR-378c	Homo sapiens	BETA Cells	Pancreas	Normal/Primary	HITS-CLIP	POSITIVE	DIRECT	DOWN	NA	v7
ENSG00000084234	APLP2	hsa-miR-422a	Homo sapiens	BETA Cells	Pancreas	Normal/Primary	HITS-CLIP	POSITIVE	DIRECT	DOWN	NA	v7
ENSG00000084234	APLP2	hsa-miR-449a	Homo sapiens	BETA Cells	Pancreas	Normal/Primary	HITS-CLIP	POSITIVE	DIRECT	DOWN	NA	v7
ENSG00000084623	EIF3I	hsa-miR-193a-3p	Homo sapiens	BCBL1	Bone Marrow	Cancer/Malignant	HITS-CLIP	POSITIVE	DIRECT	DOWN	NA	v7
ENSG00000084623	EIF3I	hsa-miR-378c	Homo sapiens	BCBL1	Bone Marrow	Cancer/Malignant	HITS-CLIP	POSITIVE	DIRECT	DOWN	NA	v7
ENSG00000084652	TXLNA	hsa-miR-139-5p	Homo sapiens	MCF7	Mammary Gland	Cancer/Malignant	Biotin-Microarrays	POSITIVE	INDIRECT	DOWN	NA	v7
ENSG00000084676	NCOA1	hsa-miR-617	Homo sapiens	HS5	Bone Marrow	Normal/Primary	HITS-CLIP	POSITIVE	DIRECT	DOWN	NA	v7
ENSG00000084754	HADHA	hsa-miR-634	Homo sapiens	HS5	Bone Marrow	Normal/Primary	HITS-CLIP	POSITIVE	DIRECT	DOWN	NA	v7
ENSG00000084774	CAD	hsa-miR-1260b	Homo sapiens	293S	Kidney	NA	HITS-CLIP	POSITIVE	DIRECT	DOWN	treatment:emetine	v7
ENSG00000084774	CAD	hsa-miR-199b-5p	Homo sapiens	293S	Kidney	NA	HITS-CLIP	POSITIVE	DIRECT	DOWN	treatment:emetine	v7
ENSG00000085063	CD59	hsa-miR-1260b	Homo sapiens	293S	Kidney	NA	HITS-CLIP	POSITIVE	DIRECT	DOWN	no treatment (control)	v7
ENSG00000085063	CD59	hsa-miR-199b-5p	Homo sapiens	HS5	Bone Marrow	Normal/Primary	HITS-CLIP	POSITIVE	DIRECT	DOWN	NA	v7
ENSG00000085117	CD82	hsa-miR-142-5p	Homo sapiens	EF3DAGO2	NA	Normal/Primary	PAR-CLIP	POSITIVE	DIRECT	DOWN	NA	v7
ENSG00000085185	BCORL1	hsa-miR-449a	Homo sapiens	293S	Kidney	NA	HITS-CLIP	POSITIVE	DIRECT	DOWN	no treatment (control)	v7
ENSG00000085415	SEH1L	hsa-miR-1246	Homo sapiens	BT474	Mammary Gland	Cancer/Malignant	HITS-CLIP	POSITIVE	DIRECT	DOWN	NA	v7
ENSG00000085433	WDR47	hsa-miR-142-5p	Homo sapiens	BETA Cells	Pancreas	Normal/Primary	HITS-CLIP	POSITIVE	DIRECT	DOWN	NA	v7
ENSG00000085449	WDFY1	hsa-miR-193a-5p	Homo sapiens	HS5	Bone Marrow	Normal/Primary	HITS-CLIP	POSITIVE	DIRECT	DOWN	NA	v7
ENSG00000085449	WDFY1	hsa-miR-449a	Homo sapiens	HS5	Bone Marrow	Normal/Primary	HITS-CLIP	POSITIVE	DIRECT	DOWN	NA	v7
ENSG00000085511	MAP3K4	hsa-miR-1290	Homo sapiens	BC1	NA	Cancer/Malignant	PAR-CLIP	POSITIVE	DIRECT	DOWN	NA	v7
ENSG00000085511	MAP3K4	hsa-miR-139-5p	Homo sapiens	293S	Kidney	NA	HITS-CLIP	POSITIVE	DIRECT	DOWN	treatment: emetine	v7
ENSG00000085721	RRN3	hsa-miR-4286	Homo sapiens	293S	Kidney	NA	HITS-CLIP	POSITIVE	DIRECT	DOWN	no treatment (control)	v7
ENSG00000085721	RRN3	hsa-miR-4286	Homo sapiens	LCL35	NA	Normal/Primary	PAR-CLIP	POSITIVE	DIRECT	DOWN	NA	v7
ENSG00000085733	CTTN	hsa-miR-1976	Homo sapiens	293S	Kidney	NA	HITS-CLIP	POSITIVE	DIRECT	DOWN	no treatment (control)	v7
ENSG00000085871	MGST2	hsa-miR-199b-5p	Homo sapiens	293S	Kidney	NA	HITS-CLIP	POSITIVE	DIRECT	DOWN	no treatment (control)	v7
ENSG00000085982	USP40	hsa-miR-486-5p	Homo sapiens	BETA Cells	Pancreas	Normal/Primary	HITS-CLIP	POSITIVE	DIRECT	DOWN	NA	v7
ENSG00000085998	POMGNT1	hsa-miR-378c	Homo sapiens	293S	Kidney	NA	HITS-CLIP	POSITIVE	DIRECT	DOWN	treatment: emetine	v7
ENSG00000085999	RAD54L	hsa-miR-193a-3p	Homo sapiens	293S	Kidney	NA	HITS-CLIP	POSITIVE	DIRECT	DOWN	treatment: arsenite	v7
ENSG00000085999	RAD54L	hsa-miR-193a-3p	Homo sapiens	293S	Kidney	NA	HITS-CLIP	POSITIVE	DIRECT	DOWN	treatment:emetine	v7
ENSG00000086062	B4GALT1	hsa-miR-449a	Homo sapiens	HS27A	Bone Marrow	Normal/Primary	HITS-CLIP	POSITIVE	DIRECT	DOWN	NA	v7
ENSG00000086189	DIMT1	hsa-miR-142-5p	Homo sapiens	BC1	NA	Cancer/Malignant	PAR-CLIP	POSITIVE	DIRECT	DOWN	NA	v7
ENSG00000086189	DIMT1	hsa-miR-142-5p	Homo sapiens	BC3	NA	Cancer/Malignant	PAR-CLIP	POSITIVE	DIRECT	DOWN	NA	v7
ENSG00000086189	DIMT1	hsa-miR-142-5p	Homo sapiens	LCL35	NA	Normal/Primary	PAR-CLIP	POSITIVE	DIRECT	DOWN	NA	v7
ENSG00000086504	MRPL28	hsa-miR-449a	Homo sapiens	293S	Kidney	NA	HITS-CLIP	POSITIVE	DIRECT	DOWN	treatment: emetine	v7
ENSG00000086589	RBM22	hsa-miR-193a-3p	Homo sapiens	BCBL1	Bone Marrow	Cancer/Malignant	HITS-CLIP	POSITIVE	DIRECT	DOWN	NA	v7
ENSG00000086598	TMED2	hsa-miR-634	Homo sapiens	HS27A	Bone Marrow	Normal/Primary	HITS-CLIP	POSITIVE	DIRECT	DOWN	NA	v7
ENSG00000086598	TMED2	hsa-miR-760	Homo sapiens	HS5	Bone Marrow	Normal/Primary	HITS-CLIP	POSITIVE	DIRECT	DOWN	NA	v7
ENSG00000086666	ZFAND6	hsa-miR-486-5p	Homo sapiens	293S	Kidney	NA	HITS-CLIP	POSITIVE	DIRECT	DOWN	no treatment (control)	v7
ENSG00000086758	HUWE1	hsa-miR-1290	Homo sapiens	EF3DAGO2	NA	Normal/Primary	PAR-CLIP	POSITIVE	DIRECT	DOWN	NA	v7
ENSG00000086758	HUWE1	hsa-miR-378c	Homo sapiens	MDAMB231	Mammary Gland	Cancer/Malignant	HITS-CLIP	POSITIVE	DIRECT	DOWN	NA	v7
ENSG00000086758	HUWE1	hsa-miR-449a	Homo sapiens	HS5	Bone Marrow	Normal/Primary	HITS-CLIP	POSITIVE	DIRECT	DOWN	NA	v7
ENSG00000086758	HUWE1	hsa-miR-608	Homo sapiens	HS27A	Bone Marrow	Normal/Primary	HITS-CLIP	POSITIVE	DIRECT	DOWN	NA	v7
ENSG00000086758	HUWE1	hsa-miR-760	Homo sapiens	HS5	Bone Marrow	Normal/Primary	HITS-CLIP	POSITIVE	DIRECT	DOWN	NA	v7
ENSG00000087053	MTMR2	hsa-miR-486-5p	Homo sapiens	293S	Kidney	NA	HITS-CLIP	POSITIVE	DIRECT	DOWN	no treatment (control)	v7
ENSG00000087087	SRRT	hsa-miR-4286	Homo sapiens	293S	Kidney	NA	HITS-CLIP	POSITIVE	DIRECT	DOWN	no treatment (control)	v7
ENSG00000087088	BAX	hsa-miR-1246	Homo sapiens	HACAT	Skin	Normal/Primary	qPCR	NEGATIVE	INDIRECT	UP	NA	v7
ENSG00000087088	BAX	hsa-miR-1246	Homo sapiens	HACAT	Skin	Normal/Primary	Western Blot	NEGATIVE	INDIRECT	NA	NA	v7
ENSG00000087088	BAX	hsa-miR-193a-3p	Homo sapiens	HELA	Cervix	Cancer/Malignant	Western Blot	NEGATIVE	INDIRECT	NA	NA	v7
ENSG00000087116	ADAMTS2	hsa-miR-449a	Homo sapiens	293S	Kidney	NA	HITS-CLIP	POSITIVE	DIRECT	DOWN	treatment:hippuristanol	v7
ENSG00000087152	ATXN7L3	hsa-miR-1290	Homo sapiens	BC3	NA	Cancer/Malignant	PAR-CLIP	POSITIVE	DIRECT	DOWN	NA	v7
ENSG00000087152	ATXN7L3	hsa-miR-1976	Homo sapiens	293S	Kidney	NA	HITS-CLIP	POSITIVE	DIRECT	DOWN	no treatment (control)	v7
ENSG00000087152	ATXN7L3	hsa-miR-486-5p	Homo sapiens	HELA	Cervix	Cancer/Malignant	HITS-CLIP	POSITIVE	DIRECT	DOWN	Hela cells were treated with control shRNA.	v7
ENSG00000087245	MMP2	hsa-miR-139-5p	Homo sapiens	HCT116	Intestine	Cancer/Malignant	qPCR	POSITIVE	INDIRECT	DOWN	NA	v7
ENSG00000087245	MMP2	hsa-miR-139-5p	Homo sapiens	HCT116	Intestine	Cancer/Malignant	Western Blot	POSITIVE	INDIRECT	DOWN	NA	v7
ENSG00000087245	MMP2	hsa-miR-139-5p	Homo sapiens	NA	Intestine	Cancer/Malignant	Luciferase Reporter Assay	POSITIVE	DIRECT	DOWN	NA	v7
ENSG00000087245	MMP2	hsa-miR-199b-5p	Homo sapiens	HS27A	Bone Marrow	Normal/Primary	HITS-CLIP	POSITIVE	DIRECT	DOWN	NA	v7
ENSG00000087338	GMCL1	hsa-miR-142-5p	Homo sapiens	BC3	NA	Cancer/Malignant	PAR-CLIP	POSITIVE	DIRECT	DOWN	NA	v7
ENSG00000087448	KLHL42	hsa-miR-142-5p	Homo sapiens	BETA Cells	Pancreas	Normal/Primary	HITS-CLIP	POSITIVE	DIRECT	DOWN	NA	v7
ENSG00000087448	KLHL42	hsa-miR-486-5p	Homo sapiens	C8166	Bone Marrow	Cancer/Malignant	HITS-CLIP	POSITIVE	DIRECT	DOWN	NA	v7
ENSG00000087460	GNAS	hsa-miR-378c	Homo sapiens	MDAMB231	Mammary Gland	Cancer/Malignant	HITS-CLIP	POSITIVE	DIRECT	DOWN	NA	v7
ENSG00000087460	GNAS	hsa-miR-615-3p	Homo sapiens	293S	Kidney	NA	HITS-CLIP	POSITIVE	DIRECT	DOWN	no treatment (control)	v7
ENSG00000087510	TFAP2C	hsa-miR-615-3p	Homo sapiens	BT474	Mammary Gland	Cancer/Malignant	HITS-CLIP	POSITIVE	DIRECT	DOWN	NA	v7
ENSG00000087586	AURKA	hsa-miR-193a-3p	Homo sapiens	FLPIN_TREX_293	Kidney	Normal/Primary	CLASH	POSITIVE	DIRECT	DOWN	NA	v7
ENSG00000088038	CNOT3	hsa-miR-142-5p	Homo sapiens	BC1	NA	Cancer/Malignant	PAR-CLIP	POSITIVE	DIRECT	DOWN	NA	v7
ENSG00000088179	PTPN4	hsa-miR-142-5p	Homo sapiens	BC3	NA	Cancer/Malignant	PAR-CLIP	POSITIVE	DIRECT	DOWN	NA	v7
ENSG00000088179	PTPN4	hsa-miR-142-5p	Homo sapiens	EF3DAGO2	NA	Normal/Primary	PAR-CLIP	POSITIVE	DIRECT	DOWN	NA	v7
ENSG00000088179	PTPN4	hsa-miR-142-5p	Homo sapiens	LCL35	NA	Normal/Primary	PAR-CLIP	POSITIVE	DIRECT	DOWN	NA	v7
ENSG00000088179	PTPN4	hsa-miR-142-5p	Homo sapiens	LCLBAC	NA	Normal/Primary	PAR-CLIP	POSITIVE	DIRECT	DOWN	NA	v7
ENSG00000088205	DDX18	hsa-miR-1260b	Homo sapiens	LCL35	NA	Normal/Primary	PAR-CLIP	POSITIVE	DIRECT	DOWN	NA	v7
ENSG00000088247	KHSRP	hsa-miR-1260b	Homo sapiens	BC3	NA	Cancer/Malignant	PAR-CLIP	POSITIVE	DIRECT	DOWN	NA	v7
ENSG00000088247	KHSRP	hsa-miR-1290	Homo sapiens	BC1	NA	Cancer/Malignant	PAR-CLIP	POSITIVE	DIRECT	DOWN	NA	v7
ENSG00000088256	GNA11	hsa-miR-615-3p	Homo sapiens	293S	Kidney	NA	HITS-CLIP	POSITIVE	DIRECT	DOWN	no treatment (control)	v7
ENSG00000088325	TPX2	hsa-miR-422a	Homo sapiens	HELA	Cervix	Cancer/Malignant	HITS-CLIP	POSITIVE	DIRECT	DOWN	Hela cells were treated with control shRNA.	v7
ENSG00000088325	TPX2	hsa-miR-449a	Homo sapiens	HS27A	Bone Marrow	Normal/Primary	HITS-CLIP	POSITIVE	DIRECT	DOWN	NA	v7
ENSG00000088367	EPB41L1	hsa-miR-199b-5p	Homo sapiens	293S	Kidney	NA	HITS-CLIP	POSITIVE	DIRECT	DOWN	treatment:emetine	v7
ENSG00000088367	EPB41L1	hsa-miR-199b-5p	Homo sapiens	BETA Cells	Pancreas	Normal/Primary	HITS-CLIP	POSITIVE	DIRECT	DOWN	NA	v7
ENSG00000088451	TGDS	hsa-miR-1290	Homo sapiens	BC1	NA	Cancer/Malignant	PAR-CLIP	POSITIVE	DIRECT	DOWN	NA	v7
ENSG00000088451	TGDS	hsa-miR-142-5p	Homo sapiens	LCL35	NA	Normal/Primary	PAR-CLIP	POSITIVE	DIRECT	DOWN	NA	v7
ENSG00000088766	CRLS1	hsa-miR-142-5p	Homo sapiens	BETA Cells	Pancreas	Normal/Primary	HITS-CLIP	POSITIVE	DIRECT	DOWN	NA	v7
ENSG00000088832	FKBP1A	hsa-miR-1246	Homo sapiens	BT474	Mammary Gland	Cancer/Malignant	HITS-CLIP	POSITIVE	DIRECT	DOWN	NA	v7
ENSG00000088876	ZNF343	hsa-miR-139-5p	Homo sapiens	MCF7	Mammary Gland	Cancer/Malignant	Biotin-Microarrays	POSITIVE	INDIRECT	DOWN	NA	v7
ENSG00000088888	MAVS	hsa-miR-142-5p	Homo sapiens	BC3	NA	Cancer/Malignant	PAR-CLIP	POSITIVE	DIRECT	DOWN	NA	v7
ENSG00000088888	MAVS	hsa-miR-193a-3p	Homo sapiens	293S	Kidney	NA	HITS-CLIP	POSITIVE	DIRECT	DOWN	no treatment (control)	v7
ENSG00000088888	MAVS	hsa-miR-193a-3p	Homo sapiens	293S	Kidney	NA	HITS-CLIP	POSITIVE	DIRECT	DOWN	treatment: emetine	v7
ENSG00000088888	MAVS	hsa-miR-760	Homo sapiens	293S	Kidney	NA	HITS-CLIP	POSITIVE	DIRECT	DOWN	treatment:emetine	v7
ENSG00000088899	LZTS3	hsa-miR-378c	Homo sapiens	293S	Kidney	NA	HITS-CLIP	POSITIVE	DIRECT	DOWN	no treatment (control)	v7
ENSG00000088930	XRN2	hsa-miR-142-5p	Homo sapiens	BC1	NA	Cancer/Malignant	PAR-CLIP	POSITIVE	DIRECT	DOWN	NA	v7
ENSG00000088930	XRN2	hsa-miR-142-5p	Homo sapiens	BC3	NA	Cancer/Malignant	PAR-CLIP	POSITIVE	DIRECT	DOWN	NA	v7
ENSG00000088930	XRN2	hsa-miR-199b-5p	Homo sapiens	293S	Kidney	NA	HITS-CLIP	POSITIVE	DIRECT	DOWN	treatment: emetine	v7
ENSG00000088970	KIZ	hsa-miR-199b-5p	Homo sapiens	293S	Kidney	NA	HITS-CLIP	POSITIVE	DIRECT	DOWN	no treatment (control)	v7
ENSG00000088970	KIZ	hsa-miR-378c	Homo sapiens	BETA Cells	Pancreas	Normal/Primary	HITS-CLIP	POSITIVE	DIRECT	DOWN	NA	v7
ENSG00000088970	KIZ	hsa-miR-422a	Homo sapiens	BETA Cells	Pancreas	Normal/Primary	HITS-CLIP	POSITIVE	DIRECT	DOWN	NA	v7
ENSG00000089123	TASP1	hsa-miR-378c	Homo sapiens	293S	Kidney	NA	HITS-CLIP	POSITIVE	DIRECT	DOWN	treatment:hippuristanol	v7
ENSG00000089154	GCN1L1	hsa-miR-193a-3p	Homo sapiens	HS27A	Bone Marrow	Normal/Primary	HITS-CLIP	POSITIVE	DIRECT	DOWN	NA	v7
ENSG00000089159	PXN	hsa-miR-449a	Homo sapiens	HS5	Bone Marrow	Normal/Primary	HITS-CLIP	POSITIVE	DIRECT	DOWN	NA	v7
ENSG00000089195	TRMT6	hsa-miR-139-5p	Homo sapiens	293S	Kidney	NA	HITS-CLIP	POSITIVE	DIRECT	DOWN	treatment:hippuristanol	v7
ENSG00000089220	PEBP1	hsa-miR-422a	Homo sapiens	BETA Cells	Pancreas	Normal/Primary	HITS-CLIP	POSITIVE	DIRECT	DOWN	NA	v7
ENSG00000089248	ERP29	hsa-miR-1976	Homo sapiens	293S	Kidney	NA	HITS-CLIP	POSITIVE	DIRECT	DOWN	treatment: emetine	v7
ENSG00000089248	ERP29	hsa-miR-4328	Homo sapiens	BETA Cells	Pancreas	Normal/Primary	HITS-CLIP	POSITIVE	DIRECT	DOWN	NA	v7
ENSG00000089280	FUS	hsa-miR-1260b	Homo sapiens	FLPIN_TREX_293	Kidney	Normal/Primary	CLASH	POSITIVE	DIRECT	DOWN	NA	v7
ENSG00000089335	ZNF302	hsa-miR-139-5p	Homo sapiens	MCF7	Mammary Gland	Cancer/Malignant	Biotin-Microarrays	POSITIVE	INDIRECT	DOWN	NA	v7
ENSG00000089351	GRAMD1A	hsa-miR-4286	Homo sapiens	293S	Kidney	NA	HITS-CLIP	POSITIVE	DIRECT	DOWN	no treatment (control)	v7
ENSG00000089597	GANAB	hsa-miR-1260b	Homo sapiens	BCBL1	Bone Marrow	Cancer/Malignant	HITS-CLIP	POSITIVE	DIRECT	DOWN	NA	v7
ENSG00000089597	GANAB	hsa-miR-449a	Homo sapiens	HS27A	Bone Marrow	Normal/Primary	HITS-CLIP	POSITIVE	DIRECT	DOWN	NA	v7
ENSG00000089597	GANAB	hsa-miR-615-3p	Homo sapiens	FLPIN_TREX_293	Kidney	Normal/Primary	CLASH	POSITIVE	DIRECT	DOWN	NA	v7
ENSG00000089682	RBM41	hsa-miR-199b-5p	Homo sapiens	293S	Kidney	NA	HITS-CLIP	POSITIVE	DIRECT	DOWN	treatment: emetine	v7
ENSG00000089685	BIRC5	hsa-miR-760	Homo sapiens	293S	Kidney	NA	HITS-CLIP	POSITIVE	DIRECT	DOWN	no treatment (control)	v7
ENSG00000089737	DDX24	hsa-miR-760	Homo sapiens	HS5	Bone Marrow	Normal/Primary	HITS-CLIP	POSITIVE	DIRECT	DOWN	NA	v7
ENSG00000089818	NECAP1	hsa-miR-193a-3p	Homo sapiens	BT474	Mammary Gland	Cancer/Malignant	HITS-CLIP	POSITIVE	DIRECT	DOWN	NA	v7
ENSG00000089818	NECAP1	hsa-miR-760	Homo sapiens	BCBL1	Bone Marrow	Cancer/Malignant	HITS-CLIP	POSITIVE	DIRECT	DOWN	NA	v7
ENSG00000090006	LTBP4	hsa-miR-608	Homo sapiens	HS5	Bone Marrow	Normal/Primary	HITS-CLIP	POSITIVE	DIRECT	DOWN	NA	v7
ENSG00000090006	LTBP4	hsa-miR-760	Homo sapiens	HS5	Bone Marrow	Normal/Primary	HITS-CLIP	POSITIVE	DIRECT	DOWN	NA	v7
ENSG00000090372	STRN4	hsa-miR-933	Homo sapiens	HS5	Bone Marrow	Normal/Primary	HITS-CLIP	POSITIVE	DIRECT	DOWN	NA	v7
ENSG00000090470	PDCD7	hsa-miR-760	Homo sapiens	293S	Kidney	NA	HITS-CLIP	POSITIVE	DIRECT	DOWN	no treatment (control)	v7
ENSG00000090615	GOLGA3	hsa-miR-1290	Homo sapiens	BC1	NA	Cancer/Malignant	PAR-CLIP	POSITIVE	DIRECT	DOWN	NA	v7
ENSG00000090686	USP48	hsa-miR-4286	Homo sapiens	293S	Kidney	NA	HITS-CLIP	POSITIVE	DIRECT	DOWN	treatment:emetine	v7
ENSG00000090861	AARS	hsa-miR-1290	Homo sapiens	BC1	NA	Cancer/Malignant	PAR-CLIP	POSITIVE	DIRECT	DOWN	NA	v7
ENSG00000090861	AARS	hsa-miR-615-3p	Homo sapiens	293S	Kidney	NA	HITS-CLIP	POSITIVE	DIRECT	DOWN	no treatment (control)	v7
ENSG00000090905	TNRC6A	hsa-miR-1246	Homo sapiens	BC3	NA	Cancer/Malignant	PAR-CLIP	POSITIVE	DIRECT	DOWN	NA	v7
ENSG00000090905	TNRC6A	hsa-miR-1246	Homo sapiens	LCLBAC	NA	Normal/Primary	PAR-CLIP	POSITIVE	DIRECT	DOWN	NA	v7
ENSG00000090905	TNRC6A	hsa-miR-142-5p	Homo sapiens	BC1	NA	Cancer/Malignant	PAR-CLIP	POSITIVE	DIRECT	DOWN	NA	v7
ENSG00000090905	TNRC6A	hsa-miR-142-5p	Homo sapiens	BC3	NA	Cancer/Malignant	PAR-CLIP	POSITIVE	DIRECT	DOWN	NA	v7
ENSG00000090905	TNRC6A	hsa-miR-142-5p	Homo sapiens	HS5	Bone Marrow	Normal/Primary	HITS-CLIP	POSITIVE	DIRECT	DOWN	NA	v7
ENSG00000090905	TNRC6A	hsa-miR-142-5p	Homo sapiens	LCLBACD1	NA	Normal/Primary	PAR-CLIP	POSITIVE	DIRECT	DOWN	NA	v7
ENSG00000090905	TNRC6A	hsa-miR-142-5p	Homo sapiens	LCLBACD3	NA	Normal/Primary	PAR-CLIP	POSITIVE	DIRECT	DOWN	NA	v7
ENSG00000090905	TNRC6A	hsa-miR-142-5p	Homo sapiens	LCLBAC	NA	Normal/Primary	PAR-CLIP	POSITIVE	DIRECT	DOWN	NA	v7
ENSG00000090905	TNRC6A	hsa-miR-378c	Homo sapiens	293S	Kidney	NA	HITS-CLIP	POSITIVE	DIRECT	DOWN	treatment: emetine	v7
ENSG00000091009	RBM27	hsa-miR-142-5p	Homo sapiens	EF3DAGO2	NA	Normal/Primary	PAR-CLIP	POSITIVE	DIRECT	DOWN	NA	v7
ENSG00000091009	RBM27	hsa-miR-142-5p	Homo sapiens	LCL35	NA	Normal/Primary	PAR-CLIP	POSITIVE	DIRECT	DOWN	NA	v7
ENSG00000091009	RBM27	hsa-miR-142-5p	Homo sapiens	LCLBACD3	NA	Normal/Primary	PAR-CLIP	POSITIVE	DIRECT	DOWN	NA	v7
ENSG00000091157	WDR7	hsa-miR-193a-3p	Homo sapiens	293S	Kidney	NA	HITS-CLIP	POSITIVE	DIRECT	DOWN	treatment:emetine	v7
ENSG00000091164	TXNL1	hsa-miR-449a	Homo sapiens	BETA Cells	Pancreas	Normal/Primary	HITS-CLIP	POSITIVE	DIRECT	DOWN	NA	v7
ENSG00000091428	RAPGEF4	hsa-miR-1260b	Homo sapiens	293S	Kidney	NA	HITS-CLIP	POSITIVE	DIRECT	DOWN	treatment:emetine	v7
ENSG00000091490	SEL1L3	hsa-miR-142-5p	Homo sapiens	LCL35	NA	Normal/Primary	PAR-CLIP	POSITIVE	DIRECT	DOWN	NA	v7
ENSG00000091490	SEL1L3	hsa-miR-142-5p	Homo sapiens	LCLBACD1	NA	Normal/Primary	PAR-CLIP	POSITIVE	DIRECT	DOWN	NA	v7
ENSG00000091490	SEL1L3	hsa-miR-142-5p	Homo sapiens	LCLBACD3	NA	Normal/Primary	PAR-CLIP	POSITIVE	DIRECT	DOWN	NA	v7
ENSG00000091490	SEL1L3	hsa-miR-142-5p	Homo sapiens	LCLBAC	NA	Normal/Primary	PAR-CLIP	POSITIVE	DIRECT	DOWN	NA	v7
ENSG00000091527	CDV3	hsa-miR-449a	Homo sapiens	HS5	Bone Marrow	Normal/Primary	HITS-CLIP	POSITIVE	DIRECT	DOWN	NA	v7
ENSG00000091542	ALKBH5	hsa-miR-4286	Homo sapiens	293S	Kidney	NA	HITS-CLIP	POSITIVE	DIRECT	DOWN	no treatment (control)	v7
ENSG00000091640	SPAG7	hsa-miR-193a-5p	Homo sapiens	HS5	Bone Marrow	Normal/Primary	HITS-CLIP	POSITIVE	DIRECT	DOWN	NA	v7
ENSG00000091732	ZC3HC1	hsa-miR-193a-3p	Homo sapiens	BT474	Mammary Gland	Cancer/Malignant	HITS-CLIP	POSITIVE	DIRECT	DOWN	NA	v7
ENSG00000091831	ESR1	hsa-miR-193a-3p	Homo sapiens	BT474	Mammary Gland	Cancer/Malignant	HITS-CLIP	POSITIVE	DIRECT	DOWN	NA	v7
ENSG00000091972	CD200	hsa-miR-449a	Homo sapiens	BETA Cells	Pancreas	Normal/Primary	HITS-CLIP	POSITIVE	DIRECT	DOWN	NA	v7
ENSG00000092096	SLC22A17	hsa-miR-449a	Homo sapiens	293S	Kidney	NA	HITS-CLIP	POSITIVE	DIRECT	DOWN	no treatment (control)	v7
ENSG00000092148	HECTD1	hsa-miR-1290	Homo sapiens	BC3	NA	Cancer/Malignant	PAR-CLIP	POSITIVE	DIRECT	DOWN	NA	v7
ENSG00000092148	HECTD1	hsa-miR-193a-3p	Homo sapiens	BT474	Mammary Gland	Cancer/Malignant	HITS-CLIP	POSITIVE	DIRECT	DOWN	NA	v7
ENSG00000092148	HECTD1	hsa-miR-193a-3p	Homo sapiens	HS5	Bone Marrow	Normal/Primary	HITS-CLIP	POSITIVE	DIRECT	DOWN	NA	v7
ENSG00000092148	HECTD1	hsa-miR-199b-5p	Homo sapiens	HS5	Bone Marrow	Normal/Primary	HITS-CLIP	POSITIVE	DIRECT	DOWN	NA	v7
ENSG00000092203	TOX4	hsa-miR-615-3p	Homo sapiens	BT474	Mammary Gland	Cancer/Malignant	HITS-CLIP	POSITIVE	DIRECT	DOWN	NA	v7
ENSG00000092421	SEMA6A	hsa-miR-378c	Homo sapiens	293S	Kidney	NA	HITS-CLIP	POSITIVE	DIRECT	DOWN	no treatment (control)	v7
ENSG00000092621	PHGDH	hsa-miR-486-5p	Homo sapiens	TZMBL	Cervix	Cancer/Malignant	HITS-CLIP	POSITIVE	DIRECT	DOWN	shRNAs against HIV-1	v7
ENSG00000092841	MYL6	hsa-miR-4286	Homo sapiens	293S	Kidney	NA	HITS-CLIP	POSITIVE	DIRECT	DOWN	treatment: arsenite	v7
ENSG00000092841	MYL6	hsa-miR-449a	Homo sapiens	293S	Kidney	NA	HITS-CLIP	POSITIVE	DIRECT	DOWN	treatment: arsenite	v7
ENSG00000092847	AGO1	hsa-miR-1260b	Homo sapiens	293S	Kidney	NA	HITS-CLIP	POSITIVE	DIRECT	DOWN	no treatment (control)	v7
ENSG00000092847	AGO1	hsa-miR-449a	Homo sapiens	293S	Kidney	NA	HITS-CLIP	POSITIVE	DIRECT	DOWN	no treatment (control)	v7
ENSG00000092847	AGO1	hsa-miR-615-3p	Homo sapiens	293S	Kidney	NA	HITS-CLIP	POSITIVE	DIRECT	DOWN	treatment: arsenite	v7
ENSG00000093010	COMT	hsa-miR-199b-5p	Homo sapiens	HS5	Bone Marrow	Normal/Primary	HITS-CLIP	POSITIVE	DIRECT	DOWN	NA	v7
ENSG00000093144	ECHDC1	hsa-miR-142-5p	Homo sapiens	BC1	NA	Cancer/Malignant	PAR-CLIP	POSITIVE	DIRECT	DOWN	NA	v7
ENSG00000093144	ECHDC1	hsa-miR-4286	Homo sapiens	293S	Kidney	NA	HITS-CLIP	POSITIVE	DIRECT	DOWN	no treatment (control)	v7
ENSG00000094796	KRT31	hsa-miR-193a-3p	Homo sapiens	293S	Kidney	NA	HITS-CLIP	POSITIVE	DIRECT	DOWN	treatment: emetine	v7
ENSG00000094804	CDC6	hsa-miR-615-3p	Homo sapiens	FLPIN_TREX_293	Kidney	Normal/Primary	CLASH	POSITIVE	DIRECT	DOWN	NA	v7
ENSG00000094880	CDC23	hsa-miR-142-5p	Homo sapiens	BC1	NA	Cancer/Malignant	PAR-CLIP	POSITIVE	DIRECT	DOWN	NA	v7
ENSG00000094880	CDC23	hsa-miR-486-5p	Homo sapiens	BETA Cells	Pancreas	Normal/Primary	HITS-CLIP	POSITIVE	DIRECT	DOWN	NA	v7
ENSG00000094916	CBX5	hsa-miR-142-5p	Homo sapiens	LCLBAC	NA	Normal/Primary	PAR-CLIP	POSITIVE	DIRECT	DOWN	NA	v7
ENSG00000094916	CBX5	hsa-miR-199b-5p	Homo sapiens	HS5	Bone Marrow	Normal/Primary	HITS-CLIP	POSITIVE	DIRECT	DOWN	NA	v7
ENSG00000094975	SUCO	hsa-miR-1260b	Homo sapiens	293S	Kidney	NA	HITS-CLIP	POSITIVE	DIRECT	DOWN	no treatment (control)	v7
ENSG00000094975	SUCO	hsa-miR-142-5p	Homo sapiens	BC1	NA	Cancer/Malignant	PAR-CLIP	POSITIVE	DIRECT	DOWN	NA	v7
ENSG00000094975	SUCO	hsa-miR-142-5p	Homo sapiens	LCLBACD1	NA	Normal/Primary	PAR-CLIP	POSITIVE	DIRECT	DOWN	NA	v7
ENSG00000094975	SUCO	hsa-miR-193a-3p	Homo sapiens	293S	Kidney	NA	HITS-CLIP	POSITIVE	DIRECT	DOWN	treatment: emetine	v7
ENSG00000094975	SUCO	hsa-miR-1976	Homo sapiens	293S	Kidney	NA	HITS-CLIP	POSITIVE	DIRECT	DOWN	no treatment (control)	v7
ENSG00000094975	SUCO	hsa-miR-378c	Homo sapiens	293S	Kidney	NA	HITS-CLIP	POSITIVE	DIRECT	DOWN	treatment: emetine	v7
ENSG00000095002	MSH2	hsa-miR-139-5p	Homo sapiens	HELA	Cervix	Cancer/Malignant	HITS-CLIP	POSITIVE	DIRECT	DOWN	Hela cells were treated with control shRNA.	v7
ENSG00000095015	MAP3K1	hsa-miR-142-5p	Homo sapiens	BC1	NA	Cancer/Malignant	PAR-CLIP	POSITIVE	DIRECT	DOWN	NA	v7
ENSG00000095015	MAP3K1	hsa-miR-193a-3p	Homo sapiens	293S	Kidney	NA	HITS-CLIP	POSITIVE	DIRECT	DOWN	treatment: emetine	v7
ENSG00000095015	MAP3K1	hsa-miR-193a-3p	Homo sapiens	BT474	Mammary Gland	Cancer/Malignant	HITS-CLIP	POSITIVE	DIRECT	DOWN	NA	v7
ENSG00000095139	ARCN1	hsa-miR-199b-5p	Homo sapiens	HMSC	Bone Marrow	Stem/Progenitor	HITS-CLIP	POSITIVE	DIRECT	DOWN	NA	v7
ENSG00000095139	ARCN1	hsa-miR-199b-5p	Homo sapiens	HS5	Bone Marrow	Normal/Primary	HITS-CLIP	POSITIVE	DIRECT	DOWN	NA	v7
ENSG00000095139	ARCN1	hsa-miR-422a	Homo sapiens	HELA	Cervix	Cancer/Malignant	HITS-CLIP	POSITIVE	DIRECT	DOWN	Hela cells were treated with control shRNA.	v7
ENSG00000095261	PSMD5	hsa-miR-1290	Homo sapiens	BC3	NA	Cancer/Malignant	PAR-CLIP	POSITIVE	DIRECT	DOWN	NA	v7
ENSG00000095319	NUP188	hsa-miR-142-5p	Homo sapiens	BC1	NA	Cancer/Malignant	PAR-CLIP	POSITIVE	DIRECT	DOWN	NA	v7
ENSG00000095319	NUP188	hsa-miR-193a-5p	Homo sapiens	HS5	Bone Marrow	Normal/Primary	HITS-CLIP	POSITIVE	DIRECT	DOWN	NA	v7
ENSG00000095564	BTAF1	hsa-miR-1260b	Homo sapiens	BC1	NA	Cancer/Malignant	PAR-CLIP	POSITIVE	DIRECT	DOWN	NA	v7
ENSG00000095564	BTAF1	hsa-miR-199b-5p	Homo sapiens	293S	Kidney	NA	HITS-CLIP	POSITIVE	DIRECT	DOWN	no treatment (control)	v7
ENSG00000095564	BTAF1	hsa-miR-199b-5p	Homo sapiens	293S	Kidney	NA	HITS-CLIP	POSITIVE	DIRECT	DOWN	treatment:emetine	v7
ENSG00000095564	BTAF1	hsa-miR-486-5p	Homo sapiens	TZMBL	Cervix	Cancer/Malignant	HITS-CLIP	POSITIVE	DIRECT	DOWN	shRNAs against HIV-1	v7
ENSG00000095574	IKZF5	hsa-miR-1260b	Homo sapiens	BC1	NA	Cancer/Malignant	PAR-CLIP	POSITIVE	DIRECT	DOWN	NA	v7
ENSG00000095787	WAC	hsa-miR-139-5p	Homo sapiens	293S	Kidney	NA	HITS-CLIP	POSITIVE	DIRECT	DOWN	treatment:hippuristanol	v7
ENSG00000095951	HIVEP1	hsa-miR-378c	Homo sapiens	EF3DAGO2	NA	Normal/Primary	PAR-CLIP	POSITIVE	DIRECT	DOWN	NA	v7
ENSG00000095951	HIVEP1	hsa-miR-422a	Homo sapiens	EF3DAGO2	NA	Normal/Primary	PAR-CLIP	POSITIVE	DIRECT	DOWN	NA	v7
ENSG00000096063	SRPK1	hsa-miR-193a-3p	Homo sapiens	BT474	Mammary Gland	Cancer/Malignant	HITS-CLIP	POSITIVE	DIRECT	DOWN	NA	v7
ENSG00000096063	SRPK1	hsa-miR-760	Homo sapiens	293S	Kidney	NA	HITS-CLIP	POSITIVE	DIRECT	DOWN	no treatment (control)	v7
ENSG00000096433	ITPR3	hsa-miR-449a	Homo sapiens	BETA Cells	Pancreas	Normal/Primary	HITS-CLIP	POSITIVE	DIRECT	DOWN	NA	v7
ENSG00000096696	DSP	hsa-miR-1246	Homo sapiens	BT474	Mammary Gland	Cancer/Malignant	HITS-CLIP	POSITIVE	DIRECT	DOWN	NA	v7
ENSG00000096696	DSP	hsa-miR-4328	Homo sapiens	BETA Cells	Pancreas	Normal/Primary	HITS-CLIP	POSITIVE	DIRECT	DOWN	NA	v7
ENSG00000096696	DSP	hsa-miR-486-5p	Homo sapiens	HELA	Cervix	Cancer/Malignant	HITS-CLIP	POSITIVE	DIRECT	DOWN	Hela cells were treated with control shRNA.	v7
ENSG00000096717	SIRT1	hsa-miR-449a	Homo sapiens	SNU638	Gastric	Cancer/Malignant	Luciferase Reporter Assay	POSITIVE	DIRECT	DOWN	Dual Luciferase Reporter Assay	v7
ENSG00000096717	SIRT1	hsa-miR-449a	Homo sapiens	SNU638	Gastric	Cancer/Malignant	qPCR	POSITIVE	INDIRECT	DOWN	NA	v7
ENSG00000096717	SIRT1	hsa-miR-449a	Homo sapiens	SNU638	Gastric	Cancer/Malignant	Western Blot	POSITIVE	INDIRECT	DOWN	NA	v7
ENSG00000096717	SIRT1	hsa-miR-486-5p	Homo sapiens	BETA Cells	Pancreas	Normal/Primary	HITS-CLIP	POSITIVE	DIRECT	DOWN	NA	v7
ENSG00000096746	HNRNPH3	hsa-miR-1976	Homo sapiens	293S	Kidney	NA	HITS-CLIP	POSITIVE	DIRECT	DOWN	no treatment (control)	v7
ENSG00000096746	HNRNPH3	hsa-miR-1976	Homo sapiens	293S	Kidney	NA	HITS-CLIP	POSITIVE	DIRECT	DOWN	treatment: arsenite	v7
ENSG00000097033	SH3GLB1	hsa-miR-142-5p	Homo sapiens	BETA Cells	Pancreas	Normal/Primary	HITS-CLIP	POSITIVE	DIRECT	DOWN	NA	v7
ENSG00000097033	SH3GLB1	hsa-miR-615-3p	Homo sapiens	293S	Kidney	NA	HITS-CLIP	POSITIVE	DIRECT	DOWN	no treatment (control)	v7
ENSG00000099194	SCD	hsa-miR-139-5p	Homo sapiens	HELA	Cervix	Cancer/Malignant	HITS-CLIP	POSITIVE	DIRECT	DOWN	Hela cells were treated with control shRNA.	v7
ENSG00000099194	SCD	hsa-miR-634	Homo sapiens	HS27A	Bone Marrow	Normal/Primary	HITS-CLIP	POSITIVE	DIRECT	DOWN	NA	v7
ENSG00000099194	SCD	hsa-miR-760	Homo sapiens	HS27A	Bone Marrow	Normal/Primary	HITS-CLIP	POSITIVE	DIRECT	DOWN	NA	v7
ENSG00000099204	ABLIM1	hsa-miR-139-5p	Homo sapiens	BETA Cells	Pancreas	Normal/Primary	HITS-CLIP	POSITIVE	DIRECT	DOWN	NA	v7
ENSG00000099204	ABLIM1	hsa-miR-486-5p	Homo sapiens	TZMBL	Cervix	Cancer/Malignant	HITS-CLIP	POSITIVE	DIRECT	DOWN	shRNAs against HIV-1	v7
ENSG00000099246	RAB18	hsa-miR-1246	Homo sapiens	BC1	NA	Cancer/Malignant	PAR-CLIP	POSITIVE	DIRECT	DOWN	NA	v7
ENSG00000099246	RAB18	hsa-miR-1290	Homo sapiens	BC1	NA	Cancer/Malignant	PAR-CLIP	POSITIVE	DIRECT	DOWN	NA	v7
ENSG00000099250	NRP1	hsa-miR-378c	Homo sapiens	293S	Kidney	NA	HITS-CLIP	POSITIVE	DIRECT	DOWN	no treatment (control)	v7
ENSG00000099250	NRP1	hsa-miR-378c	Homo sapiens	293S	Kidney	NA	HITS-CLIP	POSITIVE	DIRECT	DOWN	treatment: emetine	v7
ENSG00000099250	NRP1	hsa-miR-615-3p	Homo sapiens	HS5	Bone Marrow	Normal/Primary	HITS-CLIP	POSITIVE	DIRECT	DOWN	NA	v7
ENSG00000099326	MZF1	hsa-miR-378c	Homo sapiens	293S	Kidney	NA	HITS-CLIP	POSITIVE	DIRECT	DOWN	no treatment (control)	v7
ENSG00000099341	PSMD8	hsa-miR-4286	Homo sapiens	293S	Kidney	NA	HITS-CLIP	POSITIVE	DIRECT	DOWN	no treatment (control)	v7
ENSG00000099364	FBXL19	hsa-miR-1260b	Homo sapiens	293S	Kidney	NA	HITS-CLIP	POSITIVE	DIRECT	DOWN	treatment:hippuristanol	v7
ENSG00000099364	FBXL19	hsa-miR-193a-3p	Homo sapiens	293S	Kidney	NA	HITS-CLIP	POSITIVE	DIRECT	DOWN	no treatment (control)	v7
ENSG00000099364	FBXL19	hsa-miR-193a-3p	Homo sapiens	293S	Kidney	NA	HITS-CLIP	POSITIVE	DIRECT	DOWN	treatment: arsenite	v7
ENSG00000099364	FBXL19	hsa-miR-4286	Homo sapiens	293S	Kidney	NA	HITS-CLIP	POSITIVE	DIRECT	DOWN	no treatment (control)	v7
ENSG00000099364	FBXL19	hsa-miR-4286	Homo sapiens	293S	Kidney	NA	HITS-CLIP	POSITIVE	DIRECT	DOWN	treatment: arsenite	v7
ENSG00000099364	FBXL19	hsa-miR-449a	Homo sapiens	293S	Kidney	NA	HITS-CLIP	POSITIVE	DIRECT	DOWN	treatment: arsenite	v7
ENSG00000099364	FBXL19	hsa-miR-615-3p	Homo sapiens	293S	Kidney	NA	HITS-CLIP	POSITIVE	DIRECT	DOWN	no treatment (control)	v7
ENSG00000099364	FBXL19	hsa-miR-615-3p	Homo sapiens	293S	Kidney	NA	HITS-CLIP	POSITIVE	DIRECT	DOWN	treatment: emetine	v7
ENSG00000099364	FBXL19	hsa-miR-933	Homo sapiens	293S	Kidney	NA	HITS-CLIP	POSITIVE	DIRECT	DOWN	no treatment (control)	v7
ENSG00000099381	SETD1A	hsa-miR-486-5p	Homo sapiens	TZMBL	Cervix	Cancer/Malignant	HITS-CLIP	POSITIVE	DIRECT	DOWN	shRNAs against HIV-1	v7
ENSG00000099783	HNRNPM	hsa-miR-1260b	Homo sapiens	293S	Kidney	NA	HITS-CLIP	POSITIVE	DIRECT	DOWN	treatment:emetine	v7
ENSG00000099783	HNRNPM	hsa-miR-1260b	Homo sapiens	293S	Kidney	NA	HITS-CLIP	POSITIVE	DIRECT	DOWN	treatment:hippuristanol	v7
ENSG00000099783	HNRNPM	hsa-miR-760	Homo sapiens	BC3	NA	Cancer/Malignant	PAR-CLIP	POSITIVE	DIRECT	DOWN	NA	v7
ENSG00000099797	TECR	hsa-miR-378c	Homo sapiens	293S	Kidney	NA	HITS-CLIP	POSITIVE	DIRECT	DOWN	treatment: emetine	v7
ENSG00000099797	TECR	hsa-miR-378c	Homo sapiens	BETA Cells	Pancreas	Normal/Primary	HITS-CLIP	POSITIVE	DIRECT	DOWN	NA	v7
ENSG00000099797	TECR	hsa-miR-422a	Homo sapiens	BETA Cells	Pancreas	Normal/Primary	HITS-CLIP	POSITIVE	DIRECT	DOWN	NA	v7
ENSG00000099822	HCN2	hsa-miR-193a-5p	Homo sapiens	HELA	Cervix	Cancer/Malignant	HITS-CLIP	POSITIVE	DIRECT	DOWN	Hela cells were treated with control shRNA.	v7
ENSG00000099875	MKNK2	hsa-miR-1260b	Homo sapiens	BC3	NA	Cancer/Malignant	PAR-CLIP	POSITIVE	DIRECT	DOWN	NA	v7
ENSG00000099875	MKNK2	hsa-miR-193a-5p	Homo sapiens	HS5	Bone Marrow	Normal/Primary	HITS-CLIP	POSITIVE	DIRECT	DOWN	NA	v7
ENSG00000099875	MKNK2	hsa-miR-4286	Homo sapiens	293S	Kidney	NA	HITS-CLIP	POSITIVE	DIRECT	DOWN	treatment: emetine	v7
ENSG00000099875	MKNK2	hsa-miR-449a	Homo sapiens	293S	Kidney	NA	HITS-CLIP	POSITIVE	DIRECT	DOWN	no treatment (control)	v7
ENSG00000099875	MKNK2	hsa-miR-449a	Homo sapiens	293S	Kidney	NA	HITS-CLIP	POSITIVE	DIRECT	DOWN	treatment: arsenite	v7
ENSG00000099875	MKNK2	hsa-miR-449a	Homo sapiens	293S	Kidney	NA	HITS-CLIP	POSITIVE	DIRECT	DOWN	treatment:hippuristanol	v7
ENSG00000099875	MKNK2	hsa-miR-449a	Homo sapiens	BCBL1	Bone Marrow	Cancer/Malignant	HITS-CLIP	POSITIVE	DIRECT	DOWN	NA	v7
ENSG00000099875	MKNK2	hsa-miR-486-5p	Homo sapiens	LCLBAC	NA	Normal/Primary	PAR-CLIP	POSITIVE	DIRECT	DOWN	NA	v7
ENSG00000099901	RANBP1	hsa-miR-193a-5p	Homo sapiens	HMSC	Bone Marrow	Stem/Progenitor	HITS-CLIP	POSITIVE	DIRECT	DOWN	NA	v7
ENSG00000099904	ZDHHC8	hsa-miR-139-5p	Homo sapiens	MCF7	Mammary Gland	Cancer/Malignant	Biotin-Microarrays	POSITIVE	INDIRECT	DOWN	NA	v7
ENSG00000099904	ZDHHC8	hsa-miR-1976	Homo sapiens	293S	Kidney	NA	HITS-CLIP	POSITIVE	DIRECT	DOWN	no treatment (control)	v7
ENSG00000099904	ZDHHC8	hsa-miR-449a	Homo sapiens	LCLBACD1	NA	Normal/Primary	PAR-CLIP	POSITIVE	DIRECT	DOWN	NA	v7
ENSG00000099940	SNAP29	hsa-miR-199b-5p	Homo sapiens	293S	Kidney	NA	HITS-CLIP	POSITIVE	DIRECT	DOWN	treatment: emetine	v7
ENSG00000099942	CRKL	hsa-miR-1260b	Homo sapiens	293S	Kidney	NA	HITS-CLIP	POSITIVE	DIRECT	DOWN	treatment: arsenite	v7
ENSG00000099942	CRKL	hsa-miR-378c	Homo sapiens	BETA Cells	Pancreas	Normal/Primary	HITS-CLIP	POSITIVE	DIRECT	DOWN	NA	v7
ENSG00000099942	CRKL	hsa-miR-422a	Homo sapiens	BETA Cells	Pancreas	Normal/Primary	HITS-CLIP	POSITIVE	DIRECT	DOWN	NA	v7
ENSG00000099942	CRKL	hsa-miR-4286	Homo sapiens	EF3DAGO2	NA	Normal/Primary	PAR-CLIP	POSITIVE	DIRECT	DOWN	NA	v7
ENSG00000099954	CECR2	hsa-miR-139-3p	Homo sapiens	293S	Kidney	NA	HITS-CLIP	POSITIVE	DIRECT	DOWN	treatment: emetine	v7
ENSG00000100030	MAPK1	hsa-miR-139-3p	Homo sapiens	293S	Kidney	NA	HITS-CLIP	POSITIVE	DIRECT	DOWN	treatment:hippuristanol	v7
ENSG00000100030	MAPK1	hsa-miR-142-5p	Homo sapiens	BC3	NA	Cancer/Malignant	PAR-CLIP	POSITIVE	DIRECT	DOWN	NA	v7
ENSG00000100030	MAPK1	hsa-miR-142-5p	Homo sapiens	C8166	Bone Marrow	Cancer/Malignant	HITS-CLIP	POSITIVE	DIRECT	DOWN	NA	v7
ENSG00000100030	MAPK1	hsa-miR-142-5p	Homo sapiens	LCL35	NA	Normal/Primary	PAR-CLIP	POSITIVE	DIRECT	DOWN	NA	v7
ENSG00000100030	MAPK1	hsa-miR-142-5p	Homo sapiens	LCLBACD3	NA	Normal/Primary	PAR-CLIP	POSITIVE	DIRECT	DOWN	NA	v7
ENSG00000100030	MAPK1	hsa-miR-193a-3p	Homo sapiens	BT474	Mammary Gland	Cancer/Malignant	HITS-CLIP	POSITIVE	DIRECT	DOWN	NA	v7
ENSG00000100030	MAPK1	hsa-miR-1976	Homo sapiens	293S	Kidney	NA	HITS-CLIP	POSITIVE	DIRECT	DOWN	no treatment (control)	v7
ENSG00000100030	MAPK1	hsa-miR-378c	Homo sapiens	LCLBACD1	NA	Normal/Primary	PAR-CLIP	POSITIVE	DIRECT	DOWN	NA	v7
ENSG00000100030	MAPK1	hsa-miR-422a	Homo sapiens	LCLBACD1	NA	Normal/Primary	PAR-CLIP	POSITIVE	DIRECT	DOWN	NA	v7
ENSG00000100034	PPM1F	hsa-miR-1976	Homo sapiens	293S	Kidney	NA	HITS-CLIP	POSITIVE	DIRECT	DOWN	no treatment (control)	v7
ENSG00000100034	PPM1F	hsa-miR-199b-5p	Homo sapiens	293S	Kidney	NA	HITS-CLIP	POSITIVE	DIRECT	DOWN	treatment: emetine	v7
ENSG00000100055	CYTH4	hsa-miR-1290	Homo sapiens	LCLBAC	NA	Normal/Primary	PAR-CLIP	POSITIVE	DIRECT	DOWN	NA	v7
ENSG00000100075	SLC25A1	hsa-miR-1246	Homo sapiens	BT474	Mammary Gland	Cancer/Malignant	HITS-CLIP	POSITIVE	DIRECT	DOWN	NA	v7
ENSG00000100077	ADRBK2	hsa-miR-1290	Homo sapiens	BC3	NA	Cancer/Malignant	PAR-CLIP	POSITIVE	DIRECT	DOWN	NA	v7
ENSG00000100109	TFIP11	hsa-miR-1260b	Homo sapiens	293S	Kidney	NA	HITS-CLIP	POSITIVE	DIRECT	DOWN	no treatment (control)	v7
ENSG00000100129	EIF3L	hsa-miR-193a-3p	Homo sapiens	BCBL1	Bone Marrow	Cancer/Malignant	HITS-CLIP	POSITIVE	DIRECT	DOWN	NA	v7
ENSG00000100150	DEPDC5	hsa-miR-378c	Homo sapiens	LCL35	NA	Normal/Primary	PAR-CLIP	POSITIVE	DIRECT	DOWN	NA	v7
ENSG00000100150	DEPDC5	hsa-miR-422a	Homo sapiens	LCL35	NA	Normal/Primary	PAR-CLIP	POSITIVE	DIRECT	DOWN	NA	v7
ENSG00000100167	2023-09-03	hsa-miR-139-5p	Homo sapiens	293S	Kidney	NA	HITS-CLIP	POSITIVE	DIRECT	DOWN	no treatment (control)	v7
ENSG00000100201	DDX17	hsa-miR-199b-5p	Homo sapiens	HS5	Bone Marrow	Normal/Primary	HITS-CLIP	POSITIVE	DIRECT	DOWN	NA	v7
ENSG00000100201	DDX17	hsa-miR-449a	Homo sapiens	HS5	Bone Marrow	Normal/Primary	HITS-CLIP	POSITIVE	DIRECT	DOWN	NA	v7
ENSG00000100207	TCF20	hsa-miR-142-5p	Homo sapiens	BC1	NA	Cancer/Malignant	PAR-CLIP	POSITIVE	DIRECT	DOWN	NA	v7
ENSG00000100211	CBY1	hsa-miR-142-5p	Homo sapiens	C8166	Bone Marrow	Cancer/Malignant	HITS-CLIP	POSITIVE	DIRECT	DOWN	NA	v7
ENSG00000100219	XBP1	hsa-miR-1246	Homo sapiens	BT474	Mammary Gland	Cancer/Malignant	HITS-CLIP	POSITIVE	DIRECT	DOWN	NA	v7
ENSG00000100219	XBP1	hsa-miR-139-5p	Homo sapiens	BETA Cells	Pancreas	Normal/Primary	HITS-CLIP	POSITIVE	DIRECT	DOWN	NA	v7
ENSG00000100219	XBP1	hsa-miR-449a	Homo sapiens	BC3	NA	Cancer/Malignant	HITS-CLIP	POSITIVE	DIRECT	DOWN	NA	v7
ENSG00000100221	JOSD1	hsa-miR-193a-5p	Homo sapiens	HS27A	Bone Marrow	Normal/Primary	HITS-CLIP	POSITIVE	DIRECT	DOWN	NA	v7
ENSG00000100226	GTPBP1	hsa-miR-193a-5p	Homo sapiens	HS5	Bone Marrow	Normal/Primary	HITS-CLIP	POSITIVE	DIRECT	DOWN	NA	v7
ENSG00000100227	POLDIP3	hsa-miR-193a-3p	Homo sapiens	BT474	Mammary Gland	Cancer/Malignant	HITS-CLIP	POSITIVE	DIRECT	DOWN	NA	v7
ENSG00000100234	TIMP3	hsa-miR-615-3p	Homo sapiens	293S	Kidney	NA	HITS-CLIP	POSITIVE	DIRECT	DOWN	no treatment (control)	v7
ENSG00000100239	PPP6R2	hsa-miR-378c	Homo sapiens	293S	Kidney	NA	HITS-CLIP	POSITIVE	DIRECT	DOWN	treatment:emetine	v7
ENSG00000100242	SUN2	hsa-miR-139-3p	Homo sapiens	293S	Kidney	NA	HITS-CLIP	POSITIVE	DIRECT	DOWN	no treatment (control)	v7
ENSG00000100243	CYB5R3	hsa-miR-422a	Homo sapiens	HS5	Bone Marrow	Normal/Primary	HITS-CLIP	POSITIVE	DIRECT	DOWN	NA	v7
ENSG00000100243	CYB5R3	hsa-miR-608	Homo sapiens	HS5	Bone Marrow	Normal/Primary	HITS-CLIP	POSITIVE	DIRECT	DOWN	NA	v7
ENSG00000100258	LMF2	hsa-miR-933	Homo sapiens	293S	Kidney	NA	HITS-CLIP	POSITIVE	DIRECT	DOWN	treatment:emetine	v7
ENSG00000100266	PACSIN2	hsa-miR-422a	Homo sapiens	HELA	Cervix	Cancer/Malignant	HITS-CLIP	POSITIVE	DIRECT	DOWN	Hela cells were treated with control shRNA.	v7
ENSG00000100280	AP1B1	hsa-miR-486-5p	Homo sapiens	293S	Kidney	NA	HITS-CLIP	POSITIVE	DIRECT	DOWN	no treatment (control)	v7
ENSG00000100281	HMGXB4	hsa-miR-760	Homo sapiens	HS5	Bone Marrow	Normal/Primary	HITS-CLIP	POSITIVE	DIRECT	DOWN	NA	v7
ENSG00000100300	TSPO	hsa-miR-199b-5p	Homo sapiens	HS5	Bone Marrow	Normal/Primary	HITS-CLIP	POSITIVE	DIRECT	DOWN	NA	v7
ENSG00000100307	CBX7	hsa-miR-142-5p	Homo sapiens	BETA Cells	Pancreas	Normal/Primary	HITS-CLIP	POSITIVE	DIRECT	DOWN	NA	v7
ENSG00000100307	CBX7	hsa-miR-4286	Homo sapiens	293S	Kidney	NA	HITS-CLIP	POSITIVE	DIRECT	DOWN	no treatment (control)	v7
ENSG00000100316	RPL3	hsa-miR-193a-5p	Homo sapiens	HS5	Bone Marrow	Normal/Primary	HITS-CLIP	POSITIVE	DIRECT	DOWN	NA	v7
ENSG00000100320	RBFOX2	hsa-miR-4286	Homo sapiens	293S	Kidney	NA	HITS-CLIP	POSITIVE	DIRECT	DOWN	treatment:hippuristanol	v7
ENSG00000100330	MTMR3	hsa-miR-378c	Homo sapiens	293S	Kidney	NA	HITS-CLIP	POSITIVE	DIRECT	DOWN	no treatment (control)	v7
ENSG00000100345	MYH9	hsa-miR-199b-5p	Homo sapiens	BETA Cells	Pancreas	Normal/Primary	HITS-CLIP	POSITIVE	DIRECT	DOWN	NA	v7
ENSG00000100345	MYH9	hsa-miR-199b-5p	Homo sapiens	HMSC	Bone Marrow	Stem/Progenitor	HITS-CLIP	POSITIVE	DIRECT	DOWN	NA	v7
ENSG00000100345	MYH9	hsa-miR-634	Homo sapiens	HS27A	Bone Marrow	Normal/Primary	HITS-CLIP	POSITIVE	DIRECT	DOWN	NA	v7
ENSG00000100345	MYH9	hsa-miR-634	Homo sapiens	HS5	Bone Marrow	Normal/Primary	HITS-CLIP	POSITIVE	DIRECT	DOWN	NA	v7
ENSG00000100354	TNRC6B	hsa-miR-1260b	Homo sapiens	293S	Kidney	NA	HITS-CLIP	POSITIVE	DIRECT	DOWN	no treatment (control)	v7
ENSG00000100354	TNRC6B	hsa-miR-142-5p	Homo sapiens	EF3DAGO2	NA	Normal/Primary	PAR-CLIP	POSITIVE	DIRECT	DOWN	NA	v7
ENSG00000100354	TNRC6B	hsa-miR-193a-3p	Homo sapiens	293S	Kidney	NA	HITS-CLIP	POSITIVE	DIRECT	DOWN	no treatment (control)	v7
ENSG00000100354	TNRC6B	hsa-miR-199b-5p	Homo sapiens	HS5	Bone Marrow	Normal/Primary	HITS-CLIP	POSITIVE	DIRECT	DOWN	NA	v7
ENSG00000100354	TNRC6B	hsa-miR-4286	Homo sapiens	293S	Kidney	NA	HITS-CLIP	POSITIVE	DIRECT	DOWN	treatment: emetine	v7
ENSG00000100354	TNRC6B	hsa-miR-615-3p	Homo sapiens	BT474	Mammary Gland	Cancer/Malignant	HITS-CLIP	POSITIVE	DIRECT	DOWN	NA	v7
ENSG00000100354	TNRC6B	hsa-miR-634	Homo sapiens	HS5	Bone Marrow	Normal/Primary	HITS-CLIP	POSITIVE	DIRECT	DOWN	NA	v7
ENSG00000100364	KIAA0930	hsa-miR-1260b	Homo sapiens	293S	Kidney	NA	HITS-CLIP	POSITIVE	DIRECT	DOWN	no treatment (control)	v7
ENSG00000100372	SLC25A17	hsa-miR-139-5p	Homo sapiens	293S	Kidney	NA	HITS-CLIP	POSITIVE	DIRECT	DOWN	treatment:emetine	v7
ENSG00000100376	FAM118A	hsa-miR-193a-3p	Homo sapiens	293S	Kidney	NA	HITS-CLIP	POSITIVE	DIRECT	DOWN	no treatment (control)	v7
ENSG00000100379	KCTD17	hsa-miR-4286	Homo sapiens	LCL35	NA	Normal/Primary	PAR-CLIP	POSITIVE	DIRECT	DOWN	NA	v7
ENSG00000100385	IL2RB	hsa-miR-449a	Homo sapiens	BCBL1	Bone Marrow	Cancer/Malignant	HITS-CLIP	POSITIVE	DIRECT	DOWN	NA	v7
ENSG00000100387	RBX1	hsa-miR-378c	Homo sapiens	BC3	NA	Cancer/Malignant	HITS-CLIP	POSITIVE	DIRECT	DOWN	NA	v7
ENSG00000100387	RBX1	hsa-miR-378c	Homo sapiens	BCBL1	Bone Marrow	Cancer/Malignant	HITS-CLIP	POSITIVE	DIRECT	DOWN	NA	v7
ENSG00000100393	EP300	hsa-miR-1260b	Homo sapiens	293S	Kidney	NA	HITS-CLIP	POSITIVE	DIRECT	DOWN	treatment: emetine	v7
ENSG00000100393	EP300	hsa-miR-142-5p	Homo sapiens	BC1	NA	Cancer/Malignant	PAR-CLIP	POSITIVE	DIRECT	DOWN	NA	v7
ENSG00000100393	EP300	hsa-miR-142-5p	Homo sapiens	BC3	NA	Cancer/Malignant	PAR-CLIP	POSITIVE	DIRECT	DOWN	NA	v7
ENSG00000100393	EP300	hsa-miR-142-5p	Homo sapiens	LCL35	NA	Normal/Primary	PAR-CLIP	POSITIVE	DIRECT	DOWN	NA	v7
ENSG00000100393	EP300	hsa-miR-142-5p	Homo sapiens	LCLBACD1	NA	Normal/Primary	PAR-CLIP	POSITIVE	DIRECT	DOWN	NA	v7
ENSG00000100393	EP300	hsa-miR-760	Homo sapiens	293S	Kidney	NA	HITS-CLIP	POSITIVE	DIRECT	DOWN	no treatment (control)	v7
ENSG00000100403	ZC3H7B	hsa-miR-193a-5p	Homo sapiens	FLPIN_TREX_293	Kidney	Normal/Primary	CLASH	POSITIVE	DIRECT	DOWN	NA	v7
ENSG00000100418	DESI1	hsa-miR-486-5p	Homo sapiens	293S	Kidney	NA	HITS-CLIP	POSITIVE	DIRECT	DOWN	treatment: arsenite	v7
ENSG00000100425	BRD1	hsa-miR-1260b	Homo sapiens	293S	Kidney	NA	HITS-CLIP	POSITIVE	DIRECT	DOWN	treatment: arsenite	v7
ENSG00000100426	ZBED4	hsa-miR-1260b	Homo sapiens	293S	Kidney	NA	HITS-CLIP	POSITIVE	DIRECT	DOWN	treatment: emetine	v7
ENSG00000100441	KHNYN	hsa-miR-199b-5p	Homo sapiens	293S	Kidney	NA	HITS-CLIP	POSITIVE	DIRECT	DOWN	no treatment (control)	v7
ENSG00000100441	KHNYN	hsa-miR-449a	Homo sapiens	BETA Cells	Pancreas	Normal/Primary	HITS-CLIP	POSITIVE	DIRECT	DOWN	NA	v7
ENSG00000100483	VCPKMT	hsa-miR-199b-5p	Homo sapiens	293S	Kidney	NA	HITS-CLIP	POSITIVE	DIRECT	DOWN	treatment: arsenite	v7
ENSG00000100503	NIN	hsa-miR-760	Homo sapiens	293S	Kidney	NA	HITS-CLIP	POSITIVE	DIRECT	DOWN	treatment:emetine	v7
ENSG00000100519	PSMC6	hsa-miR-1246	Homo sapiens	BT474	Mammary Gland	Cancer/Malignant	HITS-CLIP	POSITIVE	DIRECT	DOWN	NA	v7
ENSG00000100523	DDHD1	hsa-miR-142-5p	Homo sapiens	C8166	Bone Marrow	Cancer/Malignant	HITS-CLIP	POSITIVE	DIRECT	DOWN	NA	v7
ENSG00000100523	DDHD1	hsa-miR-760	Homo sapiens	293S	Kidney	NA	HITS-CLIP	POSITIVE	DIRECT	DOWN	treatment: emetine	v7
ENSG00000100528	CNIH1	hsa-miR-422a	Homo sapiens	HS5	Bone Marrow	Normal/Primary	HITS-CLIP	POSITIVE	DIRECT	DOWN	NA	v7
ENSG00000100557	C14orf105	hsa-miR-486-5p	Homo sapiens	BETA Cells	Pancreas	Normal/Primary	HITS-CLIP	POSITIVE	DIRECT	DOWN	NA	v7
ENSG00000100567	PSMA3	hsa-miR-142-5p	Homo sapiens	BC3	NA	Cancer/Malignant	HITS-CLIP	POSITIVE	DIRECT	DOWN	NA	v7
ENSG00000100567	PSMA3	hsa-miR-378c	Homo sapiens	BC1	NA	Cancer/Malignant	PAR-CLIP	POSITIVE	DIRECT	DOWN	NA	v7
ENSG00000100567	PSMA3	hsa-miR-422a	Homo sapiens	BC1	NA	Cancer/Malignant	PAR-CLIP	POSITIVE	DIRECT	DOWN	NA	v7
ENSG00000100568	VTI1B	hsa-miR-139-5p	Homo sapiens	MCF7	Mammary Gland	Cancer/Malignant	Biotin-Microarrays	POSITIVE	INDIRECT	DOWN	NA	v7
ENSG00000100568	VTI1B	hsa-miR-615-3p	Homo sapiens	293S	Kidney	NA	HITS-CLIP	POSITIVE	DIRECT	DOWN	treatment:emetine	v7
ENSG00000100580	TMED8	hsa-miR-378c	Homo sapiens	293S	Kidney	NA	HITS-CLIP	POSITIVE	DIRECT	DOWN	treatment:emetine	v7
ENSG00000100605	ITPK1	hsa-miR-486-5p	Homo sapiens	TZMBL	Cervix	Cancer/Malignant	HITS-CLIP	POSITIVE	DIRECT	DOWN	shRNAs against HIV-1	v7
ENSG00000100614	PPM1A	hsa-miR-1260b	Homo sapiens	EF3DAGO2	NA	Normal/Primary	PAR-CLIP	POSITIVE	DIRECT	DOWN	NA	v7
ENSG00000100625	SIX4	hsa-miR-142-5p	Homo sapiens	BCBL1	Bone Marrow	Cancer/Malignant	HITS-CLIP	POSITIVE	DIRECT	DOWN	NA	v7
ENSG00000100632	ERH	hsa-miR-615-3p	Homo sapiens	HS5	Bone Marrow	Normal/Primary	HITS-CLIP	POSITIVE	DIRECT	DOWN	NA	v7
ENSG00000100644	HIF1A	hsa-miR-1260b	Homo sapiens	BC1	NA	Cancer/Malignant	PAR-CLIP	POSITIVE	DIRECT	DOWN	NA	v7
ENSG00000100644	HIF1A	hsa-miR-193a-3p	Homo sapiens	HS5	Bone Marrow	Normal/Primary	HITS-CLIP	POSITIVE	DIRECT	DOWN	NA	v7
ENSG00000100652	SLC10A1	hsa-miR-449a	Homo sapiens	293S	Kidney	NA	HITS-CLIP	POSITIVE	DIRECT	DOWN	treatment:emetine	v7
ENSG00000100664	EIF5	hsa-miR-193a-3p	Homo sapiens	BT474	Mammary Gland	Cancer/Malignant	HITS-CLIP	POSITIVE	DIRECT	DOWN	NA	v7
ENSG00000100664	EIF5	hsa-miR-193a-3p	Homo sapiens	HS5	Bone Marrow	Normal/Primary	HITS-CLIP	POSITIVE	DIRECT	DOWN	NA	v7
ENSG00000100664	EIF5	hsa-miR-617	Homo sapiens	HS27A	Bone Marrow	Normal/Primary	HITS-CLIP	POSITIVE	DIRECT	DOWN	NA	v7
ENSG00000100697	DICER1	hsa-miR-1976	Homo sapiens	293S	Kidney	NA	HITS-CLIP	POSITIVE	DIRECT	DOWN	no treatment (control)	v7
ENSG00000100697	DICER1	hsa-miR-199b-5p	Homo sapiens	BETA Cells	Pancreas	Normal/Primary	HITS-CLIP	POSITIVE	DIRECT	DOWN	NA	v7
ENSG00000100697	DICER1	hsa-miR-378c	Homo sapiens	293S	Kidney	NA	HITS-CLIP	POSITIVE	DIRECT	DOWN	no treatment (control)	v7
ENSG00000100697	DICER1	hsa-miR-378c	Homo sapiens	293S	Kidney	NA	HITS-CLIP	POSITIVE	DIRECT	DOWN	treatment: emetine	v7
ENSG00000100697	DICER1	hsa-miR-4328	Homo sapiens	BETA Cells	Pancreas	Normal/Primary	HITS-CLIP	POSITIVE	DIRECT	DOWN	NA	v7
ENSG00000100711	ZFYVE21	hsa-miR-142-5p	Homo sapiens	C8166	Bone Marrow	Cancer/Malignant	HITS-CLIP	POSITIVE	DIRECT	DOWN	NA	v7
ENSG00000100711	ZFYVE21	hsa-miR-142-5p	Homo sapiens	LCL35	NA	Normal/Primary	PAR-CLIP	POSITIVE	DIRECT	DOWN	NA	v7
ENSG00000100711	ZFYVE21	hsa-miR-142-5p	Homo sapiens	LCLBAC	NA	Normal/Primary	PAR-CLIP	POSITIVE	DIRECT	DOWN	NA	v7
ENSG00000100711	ZFYVE21	hsa-miR-193a-3p	Homo sapiens	BT474	Mammary Gland	Cancer/Malignant	HITS-CLIP	POSITIVE	DIRECT	DOWN	NA	v7
ENSG00000100722	ZC3H14	hsa-miR-193a-5p	Homo sapiens	HS5	Bone Marrow	Normal/Primary	HITS-CLIP	POSITIVE	DIRECT	DOWN	NA	v7
ENSG00000100722	ZC3H14	hsa-miR-486-5p	Homo sapiens	LCLBACD1	NA	Normal/Primary	PAR-CLIP	POSITIVE	DIRECT	DOWN	NA	v7
ENSG00000100722	ZC3H14	hsa-miR-486-5p	Homo sapiens	LCLBACD3	NA	Normal/Primary	PAR-CLIP	POSITIVE	DIRECT	DOWN	NA	v7
ENSG00000100726	TELO2	hsa-miR-1976	Homo sapiens	293S	Kidney	NA	HITS-CLIP	POSITIVE	DIRECT	DOWN	no treatment (control)	v7
ENSG00000100731	PCNX	hsa-miR-139-5p	Homo sapiens	293S	Kidney	NA	HITS-CLIP	POSITIVE	DIRECT	DOWN	treatment: emetine	v7
ENSG00000100784	RPS6KA5	hsa-miR-139-5p	Homo sapiens	293S	Kidney	NA	HITS-CLIP	POSITIVE	DIRECT	DOWN	no treatment (control)	v7
ENSG00000100796	SMEK1	hsa-miR-760	Homo sapiens	293S	Kidney	NA	HITS-CLIP	POSITIVE	DIRECT	DOWN	no treatment (control)	v7
ENSG00000100804	PSMB5	hsa-miR-615-3p	Homo sapiens	293S	Kidney	NA	HITS-CLIP	POSITIVE	DIRECT	DOWN	no treatment (control)	v7
ENSG00000100811	YY1	hsa-miR-142-5p	Homo sapiens	HS5	Bone Marrow	Normal/Primary	HITS-CLIP	POSITIVE	DIRECT	DOWN	NA	v7
ENSG00000100813	ACIN1	hsa-miR-617	Homo sapiens	HS5	Bone Marrow	Normal/Primary	HITS-CLIP	POSITIVE	DIRECT	DOWN	NA	v7
ENSG00000100813	ACIN1	hsa-miR-933	Homo sapiens	293S	Kidney	NA	HITS-CLIP	POSITIVE	DIRECT	DOWN	no treatment (control)	v7
ENSG00000100815	TRIP11	hsa-miR-1246	Homo sapiens	BT474	Mammary Gland	Cancer/Malignant	HITS-CLIP	POSITIVE	DIRECT	DOWN	NA	v7
ENSG00000100823	APEX1	hsa-miR-199b-5p	Homo sapiens	HS27A	Bone Marrow	Normal/Primary	HITS-CLIP	POSITIVE	DIRECT	DOWN	NA	v7
ENSG00000100823	APEX1	hsa-miR-608	Homo sapiens	HS5	Bone Marrow	Normal/Primary	HITS-CLIP	POSITIVE	DIRECT	DOWN	NA	v7
ENSG00000100836	PABPN1	hsa-miR-1260b	Homo sapiens	293S	Kidney	NA	HITS-CLIP	POSITIVE	DIRECT	DOWN	treatment: arsenite	v7
ENSG00000100836	PABPN1	hsa-miR-1260b	Homo sapiens	293S	Kidney	NA	HITS-CLIP	POSITIVE	DIRECT	DOWN	treatment:hippuristanol	v7
ENSG00000100836	PABPN1	hsa-miR-193a-3p	Homo sapiens	293S	Kidney	NA	HITS-CLIP	POSITIVE	DIRECT	DOWN	no treatment (control)	v7
ENSG00000100836	PABPN1	hsa-miR-193a-3p	Homo sapiens	293S	Kidney	NA	HITS-CLIP	POSITIVE	DIRECT	DOWN	treatment:emetine	v7
ENSG00000100836	PABPN1	hsa-miR-1976	Homo sapiens	293S	Kidney	NA	HITS-CLIP	POSITIVE	DIRECT	DOWN	no treatment (control)	v7
ENSG00000100836	PABPN1	hsa-miR-1976	Homo sapiens	293S	Kidney	NA	HITS-CLIP	POSITIVE	DIRECT	DOWN	treatment:emetine	v7
ENSG00000100836	PABPN1	hsa-miR-760	Homo sapiens	293S	Kidney	NA	HITS-CLIP	POSITIVE	DIRECT	DOWN	no treatment (control)	v7
ENSG00000100852	ARHGAP5	hsa-miR-1260b	Homo sapiens	293S	Kidney	NA	HITS-CLIP	POSITIVE	DIRECT	DOWN	treatment: arsenite	v7
ENSG00000100867	DHRS2	hsa-miR-1290	Homo sapiens	BC3	NA	Cancer/Malignant	PAR-CLIP	POSITIVE	DIRECT	DOWN	NA	v7
ENSG00000100888	CHD8	hsa-miR-139-5p	Homo sapiens	BETA Cells	Pancreas	Normal/Primary	HITS-CLIP	POSITIVE	DIRECT	DOWN	NA	v7
ENSG00000100888	CHD8	hsa-miR-449a	Homo sapiens	293S	Kidney	NA	HITS-CLIP	POSITIVE	DIRECT	DOWN	no treatment (control)	v7
ENSG00000100908	EMC9	hsa-miR-615-3p	Homo sapiens	BT474	Mammary Gland	Cancer/Malignant	HITS-CLIP	POSITIVE	DIRECT	DOWN	NA	v7
ENSG00000100916	BRMS1L	hsa-miR-193a-3p	Homo sapiens	HELA	Cervix	Cancer/Malignant	HITS-CLIP	POSITIVE	DIRECT	DOWN	Hela cells were treated with control shRNA.	v7
ENSG00000100994	PYGB	hsa-miR-634	Homo sapiens	HS27A	Bone Marrow	Normal/Primary	HITS-CLIP	POSITIVE	DIRECT	DOWN	NA	v7
ENSG00000100994	PYGB	hsa-miR-634	Homo sapiens	HS5	Bone Marrow	Normal/Primary	HITS-CLIP	POSITIVE	DIRECT	DOWN	NA	v7
ENSG00000101040	ZMYND8	hsa-miR-378c	Homo sapiens	BC1	NA	Cancer/Malignant	PAR-CLIP	POSITIVE	DIRECT	DOWN	NA	v7
ENSG00000101040	ZMYND8	hsa-miR-422a	Homo sapiens	BC1	NA	Cancer/Malignant	PAR-CLIP	POSITIVE	DIRECT	DOWN	NA	v7
ENSG00000101057	MYBL2	hsa-miR-449a	Homo sapiens	293S	Kidney	NA	HITS-CLIP	POSITIVE	DIRECT	DOWN	treatment:emetine	v7
ENSG00000101076	HNF4A	hsa-miR-449a	Homo sapiens	HEPG2	Liver	Cancer/Malignant	Luciferase Reporter Assay	POSITIVE	DIRECT	DOWN	NA	v7
ENSG00000101076	HNF4A	hsa-miR-449a	Homo sapiens	HEPG2	Liver	Cancer/Malignant	Western Blot	POSITIVE	INDIRECT	DOWN	NA	v7
ENSG00000101084	C20orf24	hsa-miR-486-5p	Homo sapiens	TZMBL	Cervix	Cancer/Malignant	HITS-CLIP	POSITIVE	DIRECT	DOWN	shRNAs against HIV-1	v7
ENSG00000101126	ADNP	hsa-miR-1246	Homo sapiens	BC3	NA	Cancer/Malignant	PAR-CLIP	POSITIVE	DIRECT	DOWN	NA	v7
ENSG00000101126	ADNP	hsa-miR-139-5p	Homo sapiens	BCBL1	Bone Marrow	Cancer/Malignant	HITS-CLIP	POSITIVE	DIRECT	DOWN	NA	v7
ENSG00000101126	ADNP	hsa-miR-193a-3p	Homo sapiens	293S	Kidney	NA	HITS-CLIP	POSITIVE	DIRECT	DOWN	no treatment (control)	v7
ENSG00000101126	ADNP	hsa-miR-193a-3p	Homo sapiens	BC3	NA	Cancer/Malignant	HITS-CLIP	POSITIVE	DIRECT	DOWN	NA	v7
ENSG00000101126	ADNP	hsa-miR-193a-3p	Homo sapiens	BCBL1	Bone Marrow	Cancer/Malignant	HITS-CLIP	POSITIVE	DIRECT	DOWN	NA	v7
ENSG00000101126	ADNP	hsa-miR-193a-3p	Homo sapiens	BT474	Mammary Gland	Cancer/Malignant	HITS-CLIP	POSITIVE	DIRECT	DOWN	NA	v7
ENSG00000101126	ADNP	hsa-miR-193a-5p	Homo sapiens	HS5	Bone Marrow	Normal/Primary	HITS-CLIP	POSITIVE	DIRECT	DOWN	NA	v7
ENSG00000101126	ADNP	hsa-miR-615-3p	Homo sapiens	HEK293	Kidney	Embryonic/Fetal	PAR-CLIP	POSITIVE	DIRECT	DOWN	NA	v7
ENSG00000101138	CSTF1	hsa-miR-199b-5p	Homo sapiens	LCLBACD1	NA	Normal/Primary	PAR-CLIP	POSITIVE	DIRECT	DOWN	NA	v7
ENSG00000101146	RAE1	hsa-miR-449a	Homo sapiens	BCBL1	Bone Marrow	Cancer/Malignant	HITS-CLIP	POSITIVE	DIRECT	DOWN	NA	v7
ENSG00000101150	TPD52L2	hsa-miR-4328	Homo sapiens	BETA Cells	Pancreas	Normal/Primary	HITS-CLIP	POSITIVE	DIRECT	DOWN	NA	v7
ENSG00000101158	NELFCD	hsa-miR-449a	Homo sapiens	293S	Kidney	NA	HITS-CLIP	POSITIVE	DIRECT	DOWN	treatment: emetine	v7
ENSG00000101161	PRPF6	hsa-miR-615-3p	Homo sapiens	BT474	Mammary Gland	Cancer/Malignant	HITS-CLIP	POSITIVE	DIRECT	DOWN	NA	v7
ENSG00000101166	SLMO2	hsa-miR-4286	Homo sapiens	293S	Kidney	NA	HITS-CLIP	POSITIVE	DIRECT	DOWN	treatment: emetine	v7
ENSG00000101180	HRH3	hsa-miR-615-3p	Homo sapiens	HEK293	Kidney	Embryonic/Fetal	PAR-CLIP	POSITIVE	DIRECT	DOWN	NA	v7
ENSG00000101193	GID8	hsa-miR-486-5p	Homo sapiens	TZMBL	Cervix	Cancer/Malignant	HITS-CLIP	POSITIVE	DIRECT	DOWN	shRNAs against HIV-1	v7
ENSG00000101199	ARFGAP1	hsa-miR-933	Homo sapiens	293S	Kidney	NA	HITS-CLIP	POSITIVE	DIRECT	DOWN	no treatment (control)	v7
ENSG00000101236	RNF24	hsa-miR-193a-3p	Homo sapiens	HS5	Bone Marrow	Normal/Primary	HITS-CLIP	POSITIVE	DIRECT	DOWN	NA	v7
ENSG00000101236	RNF24	hsa-miR-449a	Homo sapiens	HS5	Bone Marrow	Normal/Primary	HITS-CLIP	POSITIVE	DIRECT	DOWN	NA	v7
ENSG00000101246	ARFRP1	hsa-miR-1976	Homo sapiens	293S	Kidney	NA	HITS-CLIP	POSITIVE	DIRECT	DOWN	no treatment (control)	v7
ENSG00000101246	ARFRP1	hsa-miR-1976	Homo sapiens	293S	Kidney	NA	HITS-CLIP	POSITIVE	DIRECT	DOWN	treatment: arsenite	v7
ENSG00000101246	ARFRP1	hsa-miR-449a	Homo sapiens	293S	Kidney	NA	HITS-CLIP	POSITIVE	DIRECT	DOWN	no treatment (control)	v7
ENSG00000101255	TRIB3	hsa-miR-199b-5p	Homo sapiens	HS5	Bone Marrow	Normal/Primary	HITS-CLIP	POSITIVE	DIRECT	DOWN	NA	v7
ENSG00000101255	TRIB3	hsa-miR-615-3p	Homo sapiens	HEK293	Kidney	Embryonic/Fetal	PAR-CLIP	POSITIVE	DIRECT	DOWN	NA	v7
ENSG00000101266	CSNK2A1	hsa-miR-1260b	Homo sapiens	293S	Kidney	NA	HITS-CLIP	POSITIVE	DIRECT	DOWN	no treatment (control)	v7
ENSG00000101266	CSNK2A1	hsa-miR-615-3p	Homo sapiens	BT474	Mammary Gland	Cancer/Malignant	HITS-CLIP	POSITIVE	DIRECT	DOWN	NA	v7
ENSG00000101266	CSNK2A1	hsa-miR-615-3p	Homo sapiens	HEK293	Kidney	Embryonic/Fetal	PAR-CLIP	POSITIVE	DIRECT	DOWN	mild MNase digestion	v7
ENSG00000101266	CSNK2A1	hsa-miR-760	Homo sapiens	HCT116	Intestine	Cancer/Malignant	Luciferase Reporter Assay	POSITIVE	DIRECT	DOWN	NA	v7
ENSG00000101266	CSNK2A1	hsa-miR-760	Homo sapiens	HCT116	Intestine	Cancer/Malignant	qPCR	POSITIVE	INDIRECT	DOWN	NA	v7
ENSG00000101266	CSNK2A1	hsa-miR-760	Homo sapiens	HCT116	Intestine	Cancer/Malignant	Western Blot	NEGATIVE	INDIRECT	NA	NA	v7
ENSG00000101266	CSNK2A1	hsa-miR-760	Homo sapiens	HCT116	Intestine	Cancer/Malignant	Western Blot	POSITIVE	INDIRECT	DOWN	NA	v7
ENSG00000101290	CDS2	hsa-miR-1246	Homo sapiens	LCLBACD1	NA	Normal/Primary	PAR-CLIP	POSITIVE	DIRECT	DOWN	NA	v7
ENSG00000101290	CDS2	hsa-miR-193a-3p	Homo sapiens	HS5	Bone Marrow	Normal/Primary	HITS-CLIP	POSITIVE	DIRECT	DOWN	NA	v7
ENSG00000101310	SEC23B	hsa-miR-193a-3p	Homo sapiens	HS5	Bone Marrow	Normal/Primary	HITS-CLIP	POSITIVE	DIRECT	DOWN	NA	v7
ENSG00000101342	TLDC2	hsa-miR-193a-3p	Homo sapiens	293S	Kidney	NA	HITS-CLIP	POSITIVE	DIRECT	DOWN	treatment:emetine	v7
ENSG00000101361	NOP56	hsa-miR-1976	Homo sapiens	293S	Kidney	NA	HITS-CLIP	POSITIVE	DIRECT	DOWN	treatment: arsenite	v7
ENSG00000101361	NOP56	hsa-miR-760	Homo sapiens	293S	Kidney	NA	HITS-CLIP	POSITIVE	DIRECT	DOWN	no treatment (control)	v7
ENSG00000101384	JAG1	hsa-miR-193a-3p	Homo sapiens	HS27A	Bone Marrow	Normal/Primary	Luciferase Reporter Assay	POSITIVE	DIRECT	DOWN	NA	v7
ENSG00000101384	JAG1	hsa-miR-193a-3p	Homo sapiens	HS27A	Bone Marrow	Normal/Primary	Western Blot	POSITIVE	INDIRECT	DOWN	NA	v7
ENSG00000101391	CDK5RAP1	hsa-miR-193a-3p	Homo sapiens	HS27A	Bone Marrow	Normal/Primary	HITS-CLIP	POSITIVE	DIRECT	DOWN	NA	v7
ENSG00000101412	E2F1	hsa-miR-4286	Homo sapiens	293S	Kidney	NA	HITS-CLIP	POSITIVE	DIRECT	DOWN	treatment: arsenite	v7
ENSG00000101444	AHCY	hsa-miR-422a	Homo sapiens	HS5	Bone Marrow	Normal/Primary	HITS-CLIP	POSITIVE	DIRECT	DOWN	NA	v7
ENSG00000101474	APMAP	hsa-miR-422a	Homo sapiens	HS27A	Bone Marrow	Normal/Primary	HITS-CLIP	POSITIVE	DIRECT	DOWN	NA	v7
ENSG00000101544	ADNP2	hsa-miR-378c	Homo sapiens	BETA Cells	Pancreas	Normal/Primary	HITS-CLIP	POSITIVE	DIRECT	DOWN	NA	v7
ENSG00000101544	ADNP2	hsa-miR-422a	Homo sapiens	BETA Cells	Pancreas	Normal/Primary	HITS-CLIP	POSITIVE	DIRECT	DOWN	NA	v7
ENSG00000101544	ADNP2	hsa-miR-422a	Homo sapiens	HS5	Bone Marrow	Normal/Primary	HITS-CLIP	POSITIVE	DIRECT	DOWN	NA	v7
ENSG00000101544	ADNP2	hsa-miR-4286	Homo sapiens	BC3	NA	Cancer/Malignant	PAR-CLIP	POSITIVE	DIRECT	DOWN	NA	v7
ENSG00000101557	USP14	hsa-miR-139-5p	Homo sapiens	MCF7	Mammary Gland	Cancer/Malignant	Biotin-Microarrays	POSITIVE	INDIRECT	DOWN	NA	v7
ENSG00000101558	VAPA	hsa-miR-142-5p	Homo sapiens	EF3DAGO2	NA	Normal/Primary	PAR-CLIP	POSITIVE	DIRECT	DOWN	NA	v7
ENSG00000101596	SMCHD1	hsa-miR-615-3p	Homo sapiens	HS27A	Bone Marrow	Normal/Primary	HITS-CLIP	POSITIVE	DIRECT	DOWN	NA	v7
ENSG00000101654	RNMT	hsa-miR-193a-3p	Homo sapiens	BT474	Mammary Gland	Cancer/Malignant	HITS-CLIP	POSITIVE	DIRECT	DOWN	NA	v7
ENSG00000101745	ANKRD12	hsa-miR-1290	Homo sapiens	BC1	NA	Cancer/Malignant	PAR-CLIP	POSITIVE	DIRECT	DOWN	NA	v7
ENSG00000101752	MIB1	hsa-miR-142-5p	Homo sapiens	EF3DAGO2	NA	Normal/Primary	PAR-CLIP	POSITIVE	DIRECT	DOWN	NA	v7
ENSG00000101752	MIB1	hsa-miR-142-5p	Homo sapiens	LCLBACD1	NA	Normal/Primary	PAR-CLIP	POSITIVE	DIRECT	DOWN	NA	v7
ENSG00000101752	MIB1	hsa-miR-199b-5p	Homo sapiens	BETA Cells	Pancreas	Normal/Primary	HITS-CLIP	POSITIVE	DIRECT	DOWN	NA	v7
ENSG00000101773	RBBP8	hsa-miR-193a-3p	Homo sapiens	HS5	Bone Marrow	Normal/Primary	HITS-CLIP	POSITIVE	DIRECT	DOWN	NA	v7
ENSG00000101782	RIOK3	hsa-miR-378c	Homo sapiens	BC1	NA	Cancer/Malignant	PAR-CLIP	POSITIVE	DIRECT	DOWN	NA	v7
ENSG00000101782	RIOK3	hsa-miR-378c	Homo sapiens	BC3	NA	Cancer/Malignant	PAR-CLIP	POSITIVE	DIRECT	DOWN	NA	v7
ENSG00000101782	RIOK3	hsa-miR-422a	Homo sapiens	BC1	NA	Cancer/Malignant	PAR-CLIP	POSITIVE	DIRECT	DOWN	NA	v7
ENSG00000101782	RIOK3	hsa-miR-422a	Homo sapiens	BC3	NA	Cancer/Malignant	PAR-CLIP	POSITIVE	DIRECT	DOWN	NA	v7
ENSG00000101825	MXRA5	hsa-miR-193a-3p	Homo sapiens	BT474	Mammary Gland	Cancer/Malignant	HITS-CLIP	POSITIVE	DIRECT	DOWN	NA	v7
ENSG00000101843	PSMD10	hsa-miR-933	Homo sapiens	293S	Kidney	NA	HITS-CLIP	POSITIVE	DIRECT	DOWN	treatment:hippuristanol	v7
ENSG00000101849	TBL1X	hsa-miR-193a-3p	Homo sapiens	BT474	Mammary Gland	Cancer/Malignant	HITS-CLIP	POSITIVE	DIRECT	DOWN	NA	v7
ENSG00000101856	PGRMC1	hsa-miR-1976	Homo sapiens	293S	Kidney	NA	HITS-CLIP	POSITIVE	DIRECT	DOWN	treatment: arsenite	v7
ENSG00000101901	ALG13	hsa-miR-1290	Homo sapiens	BC1	NA	Cancer/Malignant	PAR-CLIP	POSITIVE	DIRECT	DOWN	NA	v7
ENSG00000101901	ALG13	hsa-miR-1290	Homo sapiens	LCL35	NA	Normal/Primary	PAR-CLIP	POSITIVE	DIRECT	DOWN	NA	v7
ENSG00000101935	AMMECR1	hsa-miR-139-5p	Homo sapiens	293S	Kidney	NA	HITS-CLIP	POSITIVE	DIRECT	DOWN	treatment: emetine	v7
ENSG00000101966	XIAP	hsa-miR-139-5p	Homo sapiens	MCF7	Mammary Gland	Cancer/Malignant	Biotin-Microarrays	POSITIVE	INDIRECT	DOWN	NA	v7
ENSG00000101966	XIAP	hsa-miR-142-5p	Homo sapiens	BC1	NA	Cancer/Malignant	PAR-CLIP	POSITIVE	DIRECT	DOWN	NA	v7
ENSG00000101966	XIAP	hsa-miR-142-5p	Homo sapiens	C8166	Bone Marrow	Cancer/Malignant	HITS-CLIP	POSITIVE	DIRECT	DOWN	NA	v7
ENSG00000101972	STAG2	hsa-miR-199b-5p	Homo sapiens	293S	Kidney	NA	HITS-CLIP	POSITIVE	DIRECT	DOWN	no treatment (control)	v7
ENSG00000101972	STAG2	hsa-miR-4286	Homo sapiens	293S	Kidney	NA	HITS-CLIP	POSITIVE	DIRECT	DOWN	no treatment (control)	v7
ENSG00000102007	PLP2	hsa-miR-1246	Homo sapiens	MDAMB231	Mammary Gland	Cancer/Malignant	HITS-CLIP	POSITIVE	DIRECT	DOWN	NA	v7
ENSG00000102007	PLP2	hsa-miR-615-3p	Homo sapiens	HEK293	Kidney	Embryonic/Fetal	PAR-CLIP	POSITIVE	DIRECT	DOWN	NA	v7
ENSG00000102024	PLS3	hsa-miR-199b-5p	Homo sapiens	HMSC	Bone Marrow	Stem/Progenitor	HITS-CLIP	POSITIVE	DIRECT	DOWN	NA	v7
ENSG00000102038	SMARCA1	hsa-miR-142-5p	Homo sapiens	HS5	Bone Marrow	Normal/Primary	HITS-CLIP	POSITIVE	DIRECT	DOWN	NA	v7
ENSG00000102081	FMR1	hsa-miR-933	Homo sapiens	293S	Kidney	NA	HITS-CLIP	POSITIVE	DIRECT	DOWN	no treatment (control)	v7
ENSG00000102096	PIM2	hsa-miR-378c	Homo sapiens	BC1	NA	Cancer/Malignant	PAR-CLIP	POSITIVE	DIRECT	DOWN	NA	v7
ENSG00000102096	PIM2	hsa-miR-378c	Homo sapiens	BCBL1	Bone Marrow	Cancer/Malignant	HITS-CLIP	POSITIVE	DIRECT	DOWN	NA	v7
ENSG00000102096	PIM2	hsa-miR-378c	Homo sapiens	BETA Cells	Pancreas	Normal/Primary	HITS-CLIP	POSITIVE	DIRECT	DOWN	NA	v7
ENSG00000102096	PIM2	hsa-miR-422a	Homo sapiens	BC1	NA	Cancer/Malignant	PAR-CLIP	POSITIVE	DIRECT	DOWN	NA	v7
ENSG00000102096	PIM2	hsa-miR-422a	Homo sapiens	HELA	Cervix	Cancer/Malignant	HITS-CLIP	POSITIVE	DIRECT	DOWN	Hela cells were treated with control shRNA.	v7
ENSG00000102096	PIM2	hsa-miR-4286	Homo sapiens	LCL35	NA	Normal/Primary	PAR-CLIP	POSITIVE	DIRECT	DOWN	NA	v7
ENSG00000102100	SLC35A2	hsa-miR-1260b	Homo sapiens	293S	Kidney	NA	HITS-CLIP	POSITIVE	DIRECT	DOWN	treatment:emetine	v7
ENSG00000102144	PGK1	hsa-miR-1246	Homo sapiens	BT474	Mammary Gland	Cancer/Malignant	HITS-CLIP	POSITIVE	DIRECT	DOWN	NA	v7
ENSG00000102189	EEA1	hsa-miR-486-5p	Homo sapiens	LCL35	NA	Normal/Primary	PAR-CLIP	POSITIVE	DIRECT	DOWN	NA	v7
ENSG00000102221	JADE3	hsa-miR-378c	Homo sapiens	BETA Cells	Pancreas	Normal/Primary	HITS-CLIP	POSITIVE	DIRECT	DOWN	NA	v7
ENSG00000102221	JADE3	hsa-miR-422a	Homo sapiens	BETA Cells	Pancreas	Normal/Primary	HITS-CLIP	POSITIVE	DIRECT	DOWN	NA	v7
ENSG00000102225	CDK16	hsa-miR-1260b	Homo sapiens	293S	Kidney	NA	HITS-CLIP	POSITIVE	DIRECT	DOWN	treatment: emetine	v7
ENSG00000102225	CDK16	hsa-miR-449a	Homo sapiens	293S	Kidney	NA	HITS-CLIP	POSITIVE	DIRECT	DOWN	treatment:hippuristanol	v7
ENSG00000102225	CDK16	hsa-miR-760	Homo sapiens	BC1	NA	Cancer/Malignant	PAR-CLIP	POSITIVE	DIRECT	DOWN	NA	v7
ENSG00000102226	USP11	hsa-miR-193a-3p	Homo sapiens	293S	Kidney	NA	HITS-CLIP	POSITIVE	DIRECT	DOWN	no treatment (control)	v7
ENSG00000102241	HTATSF1	hsa-miR-615-3p	Homo sapiens	293S	Kidney	NA	HITS-CLIP	POSITIVE	DIRECT	DOWN	no treatment (control)	v7
ENSG00000102316	MAGED2	hsa-miR-193a-3p	Homo sapiens	BT474	Mammary Gland	Cancer/Malignant	HITS-CLIP	POSITIVE	DIRECT	DOWN	NA	v7
ENSG00000102316	MAGED2	hsa-miR-615-3p	Homo sapiens	BT474	Mammary Gland	Cancer/Malignant	HITS-CLIP	POSITIVE	DIRECT	DOWN	NA	v7
ENSG00000102393	GLA	hsa-miR-615-3p	Homo sapiens	FLPIN_TREX_293	Kidney	Normal/Primary	CLASH	POSITIVE	DIRECT	DOWN	NA	v7
ENSG00000102524	TNFSF13B	hsa-miR-142-5p	Homo sapiens	BC1	NA	Cancer/Malignant	PAR-CLIP	POSITIVE	DIRECT	DOWN	NA	v7
ENSG00000102524	TNFSF13B	hsa-miR-142-5p	Homo sapiens	EF3DAGO2	NA	Normal/Primary	PAR-CLIP	POSITIVE	DIRECT	DOWN	NA	v7
ENSG00000102524	TNFSF13B	hsa-miR-142-5p	Homo sapiens	LCL35	NA	Normal/Primary	PAR-CLIP	POSITIVE	DIRECT	DOWN	NA	v7
ENSG00000102524	TNFSF13B	hsa-miR-142-5p	Homo sapiens	LCLBAC	NA	Normal/Primary	PAR-CLIP	POSITIVE	DIRECT	DOWN	NA	v7
ENSG00000102531	FNDC3A	hsa-miR-142-5p	Homo sapiens	BC1	NA	Cancer/Malignant	PAR-CLIP	POSITIVE	DIRECT	DOWN	NA	v7
ENSG00000102531	FNDC3A	hsa-miR-193a-3p	Homo sapiens	HS27A	Bone Marrow	Normal/Primary	HITS-CLIP	POSITIVE	DIRECT	DOWN	NA	v7
ENSG00000102531	FNDC3A	hsa-miR-193a-3p	Homo sapiens	HS5	Bone Marrow	Normal/Primary	HITS-CLIP	POSITIVE	DIRECT	DOWN	NA	v7
ENSG00000102531	FNDC3A	hsa-miR-199b-5p	Homo sapiens	293S	Kidney	NA	HITS-CLIP	POSITIVE	DIRECT	DOWN	no treatment (control)	v7
ENSG00000102554	KLF5	hsa-miR-378c	Homo sapiens	BETA Cells	Pancreas	Normal/Primary	HITS-CLIP	POSITIVE	DIRECT	DOWN	NA	v7
ENSG00000102554	KLF5	hsa-miR-422a	Homo sapiens	BETA Cells	Pancreas	Normal/Primary	HITS-CLIP	POSITIVE	DIRECT	DOWN	NA	v7
ENSG00000102572	STK24	hsa-miR-139-5p	Homo sapiens	BCBL1	Bone Marrow	Cancer/Malignant	HITS-CLIP	POSITIVE	DIRECT	DOWN	NA	v7
ENSG00000102678	FGF9	hsa-miR-933	Homo sapiens	293S	Kidney	NA	HITS-CLIP	POSITIVE	DIRECT	DOWN	treatment: emetine	v7
ENSG00000102753	KPNA3	hsa-miR-378c	Homo sapiens	BC1	NA	Cancer/Malignant	PAR-CLIP	POSITIVE	DIRECT	DOWN	NA	v7
ENSG00000102780	DGKH	hsa-miR-449a	Homo sapiens	293S	Kidney	NA	HITS-CLIP	POSITIVE	DIRECT	DOWN	no treatment (control)	v7
ENSG00000102781	KATNAL1	hsa-miR-139-5p	Homo sapiens	293S	Kidney	NA	HITS-CLIP	POSITIVE	DIRECT	DOWN	no treatment (control)	v7
ENSG00000102786	INTS6	hsa-miR-378c	Homo sapiens	BC1	NA	Cancer/Malignant	PAR-CLIP	POSITIVE	DIRECT	DOWN	NA	v7
ENSG00000102786	INTS6	hsa-miR-422a	Homo sapiens	BC1	NA	Cancer/Malignant	PAR-CLIP	POSITIVE	DIRECT	DOWN	NA	v7
ENSG00000102804	TSC22D1	hsa-miR-1260b	Homo sapiens	293S	Kidney	NA	HITS-CLIP	POSITIVE	DIRECT	DOWN	no treatment (control)	v7
ENSG00000102804	TSC22D1	hsa-miR-139-5p	Homo sapiens	MCF7	Mammary Gland	Cancer/Malignant	Biotin-Microarrays	POSITIVE	INDIRECT	DOWN	NA	v7
ENSG00000102837	OLFM4	hsa-miR-142-5p	Homo sapiens	BETA Cells	Pancreas	Normal/Primary	HITS-CLIP	POSITIVE	DIRECT	DOWN	NA	v7
ENSG00000102870	ZNF629	hsa-miR-139-5p	Homo sapiens	293S	Kidney	NA	HITS-CLIP	POSITIVE	DIRECT	DOWN	treatment: arsenite	v7
ENSG00000102870	ZNF629	hsa-miR-199b-5p	Homo sapiens	293S	Kidney	NA	HITS-CLIP	POSITIVE	DIRECT	DOWN	no treatment (control)	v7
ENSG00000102900	NUP93	hsa-miR-199b-5p	Homo sapiens	HMSC	Bone Marrow	Stem/Progenitor	HITS-CLIP	POSITIVE	DIRECT	DOWN	NA	v7
ENSG00000102908	NFAT5	hsa-miR-1246	Homo sapiens	EF3DAGO2	NA	Normal/Primary	PAR-CLIP	POSITIVE	DIRECT	DOWN	NA	v7
ENSG00000102908	NFAT5	hsa-miR-142-5p	Homo sapiens	BC1	NA	Cancer/Malignant	PAR-CLIP	POSITIVE	DIRECT	DOWN	NA	v7
ENSG00000102908	NFAT5	hsa-miR-142-5p	Homo sapiens	BC3	NA	Cancer/Malignant	PAR-CLIP	POSITIVE	DIRECT	DOWN	NA	v7
ENSG00000102910	LONP2	hsa-miR-139-5p	Homo sapiens	293S	Kidney	NA	HITS-CLIP	POSITIVE	DIRECT	DOWN	treatment: arsenite	v7
ENSG00000102910	LONP2	hsa-miR-378c	Homo sapiens	293S	Kidney	NA	HITS-CLIP	POSITIVE	DIRECT	DOWN	no treatment (control)	v7
ENSG00000102974	CTCF	hsa-miR-378c	Homo sapiens	293S	Kidney	NA	HITS-CLIP	POSITIVE	DIRECT	DOWN	treatment:emetine	v7
ENSG00000102974	CTCF	hsa-miR-4286	Homo sapiens	293S	Kidney	NA	HITS-CLIP	POSITIVE	DIRECT	DOWN	treatment: emetine	v7
ENSG00000103018	CYB5B	hsa-miR-193a-3p	Homo sapiens	293S	Kidney	NA	HITS-CLIP	POSITIVE	DIRECT	DOWN	no treatment (control)	v7
ENSG00000103024	NME3	hsa-miR-486-5p	Homo sapiens	293S	Kidney	NA	HITS-CLIP	POSITIVE	DIRECT	DOWN	treatment:hippuristanol	v7
ENSG00000103035	PSMD7	hsa-miR-608	Homo sapiens	HS5	Bone Marrow	Normal/Primary	HITS-CLIP	POSITIVE	DIRECT	DOWN	NA	v7
ENSG00000103064	SLC7A6	hsa-miR-486-5p	Homo sapiens	293S	Kidney	NA	HITS-CLIP	POSITIVE	DIRECT	DOWN	no treatment (control)	v7
ENSG00000103064	SLC7A6	hsa-miR-760	Homo sapiens	293S	Kidney	NA	HITS-CLIP	POSITIVE	DIRECT	DOWN	treatment: emetine	v7
ENSG00000103111	MON1B	hsa-miR-1976	Homo sapiens	293S	Kidney	NA	HITS-CLIP	POSITIVE	DIRECT	DOWN	treatment:hippuristanol	v7
ENSG00000103197	TSC2	hsa-miR-760	Homo sapiens	HS5	Bone Marrow	Normal/Primary	HITS-CLIP	POSITIVE	DIRECT	DOWN	NA	v7
ENSG00000103202	NME4	hsa-miR-4286	Homo sapiens	293S	Kidney	NA	HITS-CLIP	POSITIVE	DIRECT	DOWN	no treatment (control)	v7
ENSG00000103202	NME4	hsa-miR-4286	Homo sapiens	293S	Kidney	NA	HITS-CLIP	POSITIVE	DIRECT	DOWN	treatment: arsenite	v7
ENSG00000103202	NME4	hsa-miR-615-3p	Homo sapiens	293S	Kidney	NA	HITS-CLIP	POSITIVE	DIRECT	DOWN	no treatment (control)	v7
ENSG00000103202	NME4	hsa-miR-760	Homo sapiens	293S	Kidney	NA	HITS-CLIP	POSITIVE	DIRECT	DOWN	treatment: arsenite	v7
ENSG00000103257	SLC7A5	hsa-miR-139-3p	Homo sapiens	HS27A	Bone Marrow	Normal/Primary	HITS-CLIP	POSITIVE	DIRECT	DOWN	NA	v7
ENSG00000103257	SLC7A5	hsa-miR-422a	Homo sapiens	HELA	Cervix	Cancer/Malignant	HITS-CLIP	POSITIVE	DIRECT	DOWN	Hela cells were treated with control shRNA.	v7
ENSG00000103275	UBE2I	hsa-miR-1246	Homo sapiens	BT474	Mammary Gland	Cancer/Malignant	HITS-CLIP	POSITIVE	DIRECT	DOWN	NA	v7
ENSG00000103319	EEF2K	hsa-miR-193a-3p	Homo sapiens	BT474	Mammary Gland	Cancer/Malignant	HITS-CLIP	POSITIVE	DIRECT	DOWN	NA	v7
ENSG00000103335	PIEZO1	hsa-miR-1976	Homo sapiens	293S	Kidney	NA	HITS-CLIP	POSITIVE	DIRECT	DOWN	no treatment (control)	v7
ENSG00000103351	CLUAP1	hsa-miR-1976	Homo sapiens	293S	Kidney	NA	HITS-CLIP	POSITIVE	DIRECT	DOWN	treatment:emetine	v7
ENSG00000103365	GGA2	hsa-miR-142-5p	Homo sapiens	HS5	Bone Marrow	Normal/Primary	HITS-CLIP	POSITIVE	DIRECT	DOWN	NA	v7
ENSG00000103404	USP31	hsa-miR-1260b	Homo sapiens	293S	Kidney	NA	HITS-CLIP	POSITIVE	DIRECT	DOWN	treatment: arsenite	v7
ENSG00000103479	RBL2	hsa-miR-139-3p	Homo sapiens	EF3DAGO2	NA	Normal/Primary	PAR-CLIP	POSITIVE	DIRECT	DOWN	NA	v7
ENSG00000103495	MAZ	hsa-miR-1290	Homo sapiens	BC1	NA	Cancer/Malignant	PAR-CLIP	POSITIVE	DIRECT	DOWN	NA	v7
ENSG00000103495	MAZ	hsa-miR-1976	Homo sapiens	293S	Kidney	NA	HITS-CLIP	POSITIVE	DIRECT	DOWN	no treatment (control)	v7
ENSG00000103495	MAZ	hsa-miR-1976	Homo sapiens	293S	Kidney	NA	HITS-CLIP	POSITIVE	DIRECT	DOWN	treatment: arsenite	v7
ENSG00000103495	MAZ	hsa-miR-615-3p	Homo sapiens	293S	Kidney	NA	HITS-CLIP	POSITIVE	DIRECT	DOWN	no treatment (control)	v7
ENSG00000103495	MAZ	hsa-miR-760	Homo sapiens	293S	Kidney	NA	HITS-CLIP	POSITIVE	DIRECT	DOWN	treatment:hippuristanol	v7
ENSG00000103522	IL21R	hsa-miR-1290	Homo sapiens	LCL35	NA	Normal/Primary	PAR-CLIP	POSITIVE	DIRECT	DOWN	NA	v7
ENSG00000103522	IL21R	hsa-miR-142-5p	Homo sapiens	BC1	NA	Cancer/Malignant	PAR-CLIP	POSITIVE	DIRECT	DOWN	NA	v7
ENSG00000103540	CCP110	hsa-miR-142-5p	Homo sapiens	LCL35	NA	Normal/Primary	PAR-CLIP	POSITIVE	DIRECT	DOWN	NA	v7
ENSG00000103549	RNF40	hsa-miR-1976	Homo sapiens	293S	Kidney	NA	HITS-CLIP	POSITIVE	DIRECT	DOWN	treatment: arsenite	v7
ENSG00000103707	MTFMT	hsa-miR-449a	Homo sapiens	293S	Kidney	NA	HITS-CLIP	POSITIVE	DIRECT	DOWN	treatment: emetine	v7
ENSG00000103740	ACSBG1	hsa-miR-4286	Homo sapiens	293S	Kidney	NA	HITS-CLIP	POSITIVE	DIRECT	DOWN	no treatment (control)	v7
ENSG00000103769	RAB11A	hsa-miR-142-5p	Homo sapiens	BCBL1	Bone Marrow	Cancer/Malignant	HITS-CLIP	POSITIVE	DIRECT	DOWN	NA	v7
ENSG00000103852	TTC23	hsa-miR-139-5p	Homo sapiens	MCF7	Mammary Gland	Cancer/Malignant	Biotin-Microarrays	POSITIVE	INDIRECT	DOWN	NA	v7
ENSG00000103855	CD276	hsa-miR-634	Homo sapiens	HS5	Bone Marrow	Normal/Primary	HITS-CLIP	POSITIVE	DIRECT	DOWN	NA	v7
ENSG00000103888	CEMIP	hsa-miR-193a-3p	Homo sapiens	HS5	Bone Marrow	Normal/Primary	HITS-CLIP	POSITIVE	DIRECT	DOWN	NA	v7
ENSG00000103888	CEMIP	hsa-miR-422a	Homo sapiens	HS5	Bone Marrow	Normal/Primary	HITS-CLIP	POSITIVE	DIRECT	DOWN	NA	v7
ENSG00000103888	CEMIP	hsa-miR-449a	Homo sapiens	HS5	Bone Marrow	Normal/Primary	HITS-CLIP	POSITIVE	DIRECT	DOWN	NA	v7
ENSG00000103942	HOMER2	hsa-miR-1260b	Homo sapiens	293S	Kidney	NA	HITS-CLIP	POSITIVE	DIRECT	DOWN	treatment: emetine	v7
ENSG00000103942	HOMER2	hsa-miR-142-5p	Homo sapiens	BETA Cells	Pancreas	Normal/Primary	HITS-CLIP	POSITIVE	DIRECT	DOWN	NA	v7
ENSG00000103994	ZNF106	hsa-miR-139-5p	Homo sapiens	HELA	Cervix	Cancer/Malignant	HITS-CLIP	POSITIVE	DIRECT	DOWN	Hela cells were treated with control shRNA.	v7
ENSG00000103994	ZNF106	hsa-miR-193a-3p	Homo sapiens	HELA	Cervix	Cancer/Malignant	HITS-CLIP	POSITIVE	DIRECT	DOWN	Hela cells were treated with control shRNA.	v7
ENSG00000104064	GABPB1	hsa-miR-142-5p	Homo sapiens	BETA Cells	Pancreas	Normal/Primary	HITS-CLIP	POSITIVE	DIRECT	DOWN	NA	v7
ENSG00000104081	BMF	hsa-miR-193a-3p	Homo sapiens	293S	Kidney	NA	HITS-CLIP	POSITIVE	DIRECT	DOWN	treatment:emetine	v7
ENSG00000104081	BMF	hsa-miR-378c	Homo sapiens	293S	Kidney	NA	HITS-CLIP	POSITIVE	DIRECT	DOWN	treatment:emetine	v7
ENSG00000104140	RHOV	hsa-miR-1260b	Homo sapiens	293S	Kidney	NA	HITS-CLIP	POSITIVE	DIRECT	DOWN	no treatment (control)	v7
ENSG00000104164	BLOC1S6	hsa-miR-1260b	Homo sapiens	BC1	NA	Cancer/Malignant	PAR-CLIP	POSITIVE	DIRECT	DOWN	NA	v7
ENSG00000104205	SGK3	hsa-miR-193a-3p	Homo sapiens	BT474	Mammary Gland	Cancer/Malignant	HITS-CLIP	POSITIVE	DIRECT	DOWN	NA	v7
ENSG00000104219	ZDHHC2	hsa-miR-1290	Homo sapiens	BC1	NA	Cancer/Malignant	PAR-CLIP	POSITIVE	DIRECT	DOWN	NA	v7
ENSG00000104228	TRIM35	hsa-miR-1976	Homo sapiens	293S	Kidney	NA	HITS-CLIP	POSITIVE	DIRECT	DOWN	no treatment (control)	v7
ENSG00000104231	ZFAND1	hsa-miR-1976	Homo sapiens	293S	Kidney	NA	HITS-CLIP	POSITIVE	DIRECT	DOWN	treatment:hippuristanol	v7
ENSG00000104313	EYA1	hsa-miR-142-5p	Homo sapiens	BC3	NA	Cancer/Malignant	PAR-CLIP	POSITIVE	DIRECT	DOWN	NA	v7
ENSG00000104320	NBN	hsa-miR-142-5p	Homo sapiens	BC1	NA	Cancer/Malignant	PAR-CLIP	POSITIVE	DIRECT	DOWN	NA	v7
ENSG00000104324	CPQ	hsa-miR-139-5p	Homo sapiens	BETA Cells	Pancreas	Normal/Primary	HITS-CLIP	POSITIVE	DIRECT	DOWN	NA	v7
ENSG00000104331	IMPAD1	hsa-miR-139-5p	Homo sapiens	293S	Kidney	NA	HITS-CLIP	POSITIVE	DIRECT	DOWN	no treatment (control)	v7
ENSG00000104331	IMPAD1	hsa-miR-422a	Homo sapiens	BC1	NA	Cancer/Malignant	PAR-CLIP	POSITIVE	DIRECT	DOWN	NA	v7
ENSG00000104331	IMPAD1	hsa-miR-422a	Homo sapiens	BC3	NA	Cancer/Malignant	PAR-CLIP	POSITIVE	DIRECT	DOWN	NA	v7
ENSG00000104332	SFRP1	hsa-miR-1260b	Homo sapiens	DU145	Prostate	Cancer/Malignant	Luciferase Reporter Assay	POSITIVE	DIRECT	DOWN	NA	v7
ENSG00000104332	SFRP1	hsa-miR-1260b	Homo sapiens	DU145	Prostate	Cancer/Malignant	Western Blot	POSITIVE	INDIRECT	DOWN	NA	v7
ENSG00000104332	SFRP1	hsa-miR-1260b	Homo sapiens	PC3	Prostate	Cancer/Malignant	Luciferase Reporter Assay	POSITIVE	DIRECT	DOWN	NA	v7
ENSG00000104332	SFRP1	hsa-miR-1260b	Homo sapiens	PC3	Prostate	Cancer/Malignant	Western Blot	POSITIVE	INDIRECT	DOWN	NA	v7
ENSG00000104341	LAPTM4B	hsa-miR-615-3p	Homo sapiens	293S	Kidney	NA	HITS-CLIP	POSITIVE	DIRECT	DOWN	treatment: emetine	v7
ENSG00000104343	UBE2W	hsa-miR-142-5p	Homo sapiens	BC1	NA	Cancer/Malignant	PAR-CLIP	POSITIVE	DIRECT	DOWN	NA	v7
ENSG00000104412	EMC2	hsa-miR-1246	Homo sapiens	BT474	Mammary Gland	Cancer/Malignant	HITS-CLIP	POSITIVE	DIRECT	DOWN	NA	v7
ENSG00000104419	NDRG1	hsa-miR-378c	Homo sapiens	BCBL1	Bone Marrow	Cancer/Malignant	HITS-CLIP	POSITIVE	DIRECT	DOWN	NA	v7
ENSG00000104419	NDRG1	hsa-miR-449a	Homo sapiens	BCBL1	Bone Marrow	Cancer/Malignant	HITS-CLIP	POSITIVE	DIRECT	DOWN	NA	v7
ENSG00000104447	TRPS1	hsa-miR-142-5p	Homo sapiens	BC1	NA	Cancer/Malignant	PAR-CLIP	POSITIVE	DIRECT	DOWN	NA	v7
ENSG00000104490	NCALD	hsa-miR-486-5p	Homo sapiens	BETA Cells	Pancreas	Normal/Primary	HITS-CLIP	POSITIVE	DIRECT	DOWN	NA	v7
ENSG00000104517	UBR5	hsa-miR-142-5p	Homo sapiens	HS27A	Bone Marrow	Normal/Primary	HITS-CLIP	POSITIVE	DIRECT	DOWN	NA	v7
ENSG00000104529	EEF1D	hsa-miR-1260b	Homo sapiens	293S	Kidney	NA	HITS-CLIP	POSITIVE	DIRECT	DOWN	no treatment (control)	v7
ENSG00000104529	EEF1D	hsa-miR-139-3p	Homo sapiens	293S	Kidney	NA	HITS-CLIP	POSITIVE	DIRECT	DOWN	no treatment (control)	v7
ENSG00000104529	EEF1D	hsa-miR-139-5p	Homo sapiens	293S	Kidney	NA	HITS-CLIP	POSITIVE	DIRECT	DOWN	no treatment (control)	v7
ENSG00000104529	EEF1D	hsa-miR-1976	Homo sapiens	293S	Kidney	NA	HITS-CLIP	POSITIVE	DIRECT	DOWN	treatment: emetine	v7
ENSG00000104529	EEF1D	hsa-miR-1976	Homo sapiens	293S	Kidney	NA	HITS-CLIP	POSITIVE	DIRECT	DOWN	treatment:hippuristanol	v7
ENSG00000104529	EEF1D	hsa-miR-199b-5p	Homo sapiens	293S	Kidney	NA	HITS-CLIP	POSITIVE	DIRECT	DOWN	no treatment (control)	v7
ENSG00000104529	EEF1D	hsa-miR-4286	Homo sapiens	293S	Kidney	NA	HITS-CLIP	POSITIVE	DIRECT	DOWN	no treatment (control)	v7
ENSG00000104529	EEF1D	hsa-miR-4286	Homo sapiens	293S	Kidney	NA	HITS-CLIP	POSITIVE	DIRECT	DOWN	treatment:hippuristanol	v7
ENSG00000104529	EEF1D	hsa-miR-449a	Homo sapiens	293S	Kidney	NA	HITS-CLIP	POSITIVE	DIRECT	DOWN	no treatment (control)	v7
ENSG00000104529	EEF1D	hsa-miR-615-3p	Homo sapiens	293S	Kidney	NA	HITS-CLIP	POSITIVE	DIRECT	DOWN	no treatment (control)	v7
ENSG00000104529	EEF1D	hsa-miR-760	Homo sapiens	293S	Kidney	NA	HITS-CLIP	POSITIVE	DIRECT	DOWN	no treatment (control)	v7
ENSG00000104529	EEF1D	hsa-miR-760	Homo sapiens	293S	Kidney	NA	HITS-CLIP	POSITIVE	DIRECT	DOWN	treatment: arsenite	v7
ENSG00000104549	SQLE	hsa-miR-142-5p	Homo sapiens	BC1	NA	Cancer/Malignant	PAR-CLIP	POSITIVE	DIRECT	DOWN	NA	v7
ENSG00000104549	SQLE	hsa-miR-142-5p	Homo sapiens	BC3	NA	Cancer/Malignant	PAR-CLIP	POSITIVE	DIRECT	DOWN	NA	v7
ENSG00000104549	SQLE	hsa-miR-142-5p	Homo sapiens	EF3DAGO2	NA	Normal/Primary	PAR-CLIP	POSITIVE	DIRECT	DOWN	NA	v7
ENSG00000104549	SQLE	hsa-miR-142-5p	Homo sapiens	LCL35	NA	Normal/Primary	PAR-CLIP	POSITIVE	DIRECT	DOWN	NA	v7
ENSG00000104549	SQLE	hsa-miR-142-5p	Homo sapiens	LCLBACD3	NA	Normal/Primary	PAR-CLIP	POSITIVE	DIRECT	DOWN	NA	v7
ENSG00000104549	SQLE	hsa-miR-142-5p	Homo sapiens	LCLBAC	NA	Normal/Primary	PAR-CLIP	POSITIVE	DIRECT	DOWN	NA	v7
ENSG00000104613	INTS10	hsa-miR-760	Homo sapiens	HELA	Cervix	Cancer/Malignant	HITS-CLIP	POSITIVE	DIRECT	DOWN	Hela cells were treated with control shRNA.	v7
ENSG00000104626	ERI1	hsa-miR-142-5p	Homo sapiens	LCL35	NA	Normal/Primary	PAR-CLIP	POSITIVE	DIRECT	DOWN	NA	v7
ENSG00000104635	SLC39A14	hsa-miR-1976	Homo sapiens	293S	Kidney	NA	HITS-CLIP	POSITIVE	DIRECT	DOWN	treatment: emetine	v7
ENSG00000104635	SLC39A14	hsa-miR-486-5p	Homo sapiens	HELA	Cervix	Cancer/Malignant	HITS-CLIP	POSITIVE	DIRECT	DOWN	Hela cells were treated with control shRNA.	v7
ENSG00000104635	SLC39A14	hsa-miR-634	Homo sapiens	HS5	Bone Marrow	Normal/Primary	HITS-CLIP	POSITIVE	DIRECT	DOWN	NA	v7
ENSG00000104671	DCTN6	hsa-miR-142-5p	Homo sapiens	BC1	NA	Cancer/Malignant	PAR-CLIP	POSITIVE	DIRECT	DOWN	NA	v7
ENSG00000104687	GSR	hsa-miR-615-3p	Homo sapiens	293S	Kidney	NA	HITS-CLIP	POSITIVE	DIRECT	DOWN	treatment: emetine	v7
ENSG00000104695	PPP2CB	hsa-miR-142-5p	Homo sapiens	BC1	NA	Cancer/Malignant	PAR-CLIP	POSITIVE	DIRECT	DOWN	NA	v7
ENSG00000104695	PPP2CB	hsa-miR-142-5p	Homo sapiens	C8166	Bone Marrow	Cancer/Malignant	HITS-CLIP	POSITIVE	DIRECT	DOWN	NA	v7
ENSG00000104722	NEFM	hsa-miR-199b-5p	Homo sapiens	HS5	Bone Marrow	Normal/Primary	HITS-CLIP	POSITIVE	DIRECT	DOWN	NA	v7
ENSG00000104738	MCM4	hsa-miR-142-5p	Homo sapiens	BC1	NA	Cancer/Malignant	PAR-CLIP	POSITIVE	DIRECT	DOWN	NA	v7
ENSG00000104738	MCM4	hsa-miR-142-5p	Homo sapiens	BC3	NA	Cancer/Malignant	PAR-CLIP	POSITIVE	DIRECT	DOWN	NA	v7
ENSG00000104738	MCM4	hsa-miR-142-5p	Homo sapiens	LCL35	NA	Normal/Primary	PAR-CLIP	POSITIVE	DIRECT	DOWN	NA	v7
ENSG00000104738	MCM4	hsa-miR-615-3p	Homo sapiens	293S	Kidney	NA	HITS-CLIP	POSITIVE	DIRECT	DOWN	no treatment (control)	v7
ENSG00000104738	MCM4	hsa-miR-760	Homo sapiens	HELA	Cervix	Cancer/Malignant	HITS-CLIP	POSITIVE	DIRECT	DOWN	Hela cells were treated with control shRNA.	v7
ENSG00000104763	ASAH1	hsa-miR-4286	Homo sapiens	293S	Kidney	NA	HITS-CLIP	POSITIVE	DIRECT	DOWN	treatment: emetine	v7
ENSG00000104765	BNIP3L	hsa-miR-486-5p	Homo sapiens	EF3DAGO2	NA	Normal/Primary	PAR-CLIP	POSITIVE	DIRECT	DOWN	NA	v7
ENSG00000104824	HNRNPL	hsa-miR-615-3p	Homo sapiens	HS27A	Bone Marrow	Normal/Primary	HITS-CLIP	POSITIVE	DIRECT	DOWN	NA	v7
ENSG00000104824	HNRNPL	hsa-miR-634	Homo sapiens	HS5	Bone Marrow	Normal/Primary	HITS-CLIP	POSITIVE	DIRECT	DOWN	NA	v7
ENSG00000104852	SNRNP70	hsa-miR-1976	Homo sapiens	293S	Kidney	NA	HITS-CLIP	POSITIVE	DIRECT	DOWN	no treatment (control)	v7
ENSG00000104852	SNRNP70	hsa-miR-1976	Homo sapiens	293S	Kidney	NA	HITS-CLIP	POSITIVE	DIRECT	DOWN	treatment: arsenite	v7
ENSG00000104852	SNRNP70	hsa-miR-1976	Homo sapiens	293S	Kidney	NA	HITS-CLIP	POSITIVE	DIRECT	DOWN	treatment:hippuristanol	v7
ENSG00000104852	SNRNP70	hsa-miR-449a	Homo sapiens	293S	Kidney	NA	HITS-CLIP	POSITIVE	DIRECT	DOWN	treatment: arsenite	v7
ENSG00000104853	CLPTM1	hsa-miR-1976	Homo sapiens	293S	Kidney	NA	HITS-CLIP	POSITIVE	DIRECT	DOWN	treatment: arsenite	v7
ENSG00000104853	CLPTM1	hsa-miR-486-5p	Homo sapiens	293S	Kidney	NA	HITS-CLIP	POSITIVE	DIRECT	DOWN	treatment:hippuristanol	v7
ENSG00000104859	CLASRP	hsa-miR-193a-3p	Homo sapiens	293S	Kidney	NA	HITS-CLIP	POSITIVE	DIRECT	DOWN	treatment:emetine	v7
ENSG00000104866	PPP1R37	hsa-miR-1976	Homo sapiens	293S	Kidney	NA	HITS-CLIP	POSITIVE	DIRECT	DOWN	treatment: arsenite	v7
ENSG00000104885	DOT1L	hsa-miR-760	Homo sapiens	HS5	Bone Marrow	Normal/Primary	HITS-CLIP	POSITIVE	DIRECT	DOWN	NA	v7
ENSG00000104888	SLC17A7	hsa-miR-142-5p	Homo sapiens	C8166	Bone Marrow	Cancer/Malignant	HITS-CLIP	POSITIVE	DIRECT	DOWN	NA	v7
ENSG00000104897	SF3A2	hsa-miR-4286	Homo sapiens	293S	Kidney	NA	HITS-CLIP	POSITIVE	DIRECT	DOWN	no treatment (control)	v7
ENSG00000104904	OAZ1	hsa-miR-139-5p	Homo sapiens	293S	Kidney	NA	HITS-CLIP	POSITIVE	DIRECT	DOWN	treatment:hippuristanol	v7
ENSG00000104904	OAZ1	hsa-miR-193a-5p	Homo sapiens	HS5	Bone Marrow	Normal/Primary	HITS-CLIP	POSITIVE	DIRECT	DOWN	NA	v7
ENSG00000104904	OAZ1	hsa-miR-378c	Homo sapiens	BETA Cells	Pancreas	Normal/Primary	HITS-CLIP	POSITIVE	DIRECT	DOWN	NA	v7
ENSG00000104904	OAZ1	hsa-miR-422a	Homo sapiens	BETA Cells	Pancreas	Normal/Primary	HITS-CLIP	POSITIVE	DIRECT	DOWN	NA	v7
ENSG00000104904	OAZ1	hsa-miR-608	Homo sapiens	HS27A	Bone Marrow	Normal/Primary	HITS-CLIP	POSITIVE	DIRECT	DOWN	NA	v7
ENSG00000104936	DMPK	hsa-miR-378c	Homo sapiens	293S	Kidney	NA	HITS-CLIP	POSITIVE	DIRECT	DOWN	no treatment (control)	v7
ENSG00000104960	PTOV1	hsa-miR-1976	Homo sapiens	293S	Kidney	NA	HITS-CLIP	POSITIVE	DIRECT	DOWN	no treatment (control)	v7
ENSG00000104960	PTOV1	hsa-miR-1976	Homo sapiens	293S	Kidney	NA	HITS-CLIP	POSITIVE	DIRECT	DOWN	treatment: arsenite	v7
ENSG00000104960	PTOV1	hsa-miR-4286	Homo sapiens	293S	Kidney	NA	HITS-CLIP	POSITIVE	DIRECT	DOWN	no treatment (control)	v7
ENSG00000104969	SGTA	hsa-miR-449a	Homo sapiens	293S	Kidney	NA	HITS-CLIP	POSITIVE	DIRECT	DOWN	treatment:emetine	v7
ENSG00000105011	ASF1B	hsa-miR-449a	Homo sapiens	293S	Kidney	NA	HITS-CLIP	POSITIVE	DIRECT	DOWN	treatment:hippuristanol	v7
ENSG00000105063	PPP6R1	hsa-miR-4286	Homo sapiens	293S	Kidney	NA	HITS-CLIP	POSITIVE	DIRECT	DOWN	treatment:hippuristanol	v7
ENSG00000105127	AKAP8	hsa-miR-4328	Homo sapiens	BETA Cells	Pancreas	Normal/Primary	HITS-CLIP	POSITIVE	DIRECT	DOWN	NA	v7
ENSG00000105173	CCNE1	hsa-miR-1246	Homo sapiens	LCLBAC	NA	Normal/Primary	PAR-CLIP	POSITIVE	DIRECT	DOWN	NA	v7
ENSG00000105173	CCNE1	hsa-miR-142-5p	Homo sapiens	BC1	NA	Cancer/Malignant	PAR-CLIP	POSITIVE	DIRECT	DOWN	NA	v7
ENSG00000105173	CCNE1	hsa-miR-142-5p	Homo sapiens	BC3	NA	Cancer/Malignant	PAR-CLIP	POSITIVE	DIRECT	DOWN	NA	v7
ENSG00000105186	ANKRD27	hsa-miR-449a	Homo sapiens	BETA Cells	Pancreas	Normal/Primary	HITS-CLIP	POSITIVE	DIRECT	DOWN	NA	v7
ENSG00000105202	FBL	hsa-miR-615-3p	Homo sapiens	HEK293	Kidney	Embryonic/Fetal	PAR-CLIP	POSITIVE	DIRECT	DOWN	NA	v7
ENSG00000105204	DYRK1B	hsa-miR-449a	Homo sapiens	293S	Kidney	NA	HITS-CLIP	POSITIVE	DIRECT	DOWN	no treatment (control)	v7
ENSG00000105220	GPI	hsa-miR-142-5p	Homo sapiens	BC1	NA	Cancer/Malignant	PAR-CLIP	POSITIVE	DIRECT	DOWN	NA	v7
ENSG00000105220	GPI	hsa-miR-142-5p	Homo sapiens	LCLBACD1	NA	Normal/Primary	PAR-CLIP	POSITIVE	DIRECT	DOWN	NA	v7
ENSG00000105220	GPI	hsa-miR-615-3p	Homo sapiens	293S	Kidney	NA	HITS-CLIP	POSITIVE	DIRECT	DOWN	treatment: emetine	v7
ENSG00000105221	AKT2	hsa-miR-1290	Homo sapiens	LCLBACD3	NA	Normal/Primary	PAR-CLIP	POSITIVE	DIRECT	DOWN	NA	v7
ENSG00000105221	AKT2	hsa-miR-1290	Homo sapiens	LCLBAC	NA	Normal/Primary	PAR-CLIP	POSITIVE	DIRECT	DOWN	NA	v7
ENSG00000105221	AKT2	hsa-miR-1976	Homo sapiens	293S	Kidney	NA	HITS-CLIP	POSITIVE	DIRECT	DOWN	no treatment (control)	v7
ENSG00000105221	AKT2	hsa-miR-4286	Homo sapiens	293S	Kidney	NA	HITS-CLIP	POSITIVE	DIRECT	DOWN	no treatment (control)	v7
ENSG00000105223	PLD3	hsa-miR-193a-3p	Homo sapiens	293S	Kidney	NA	HITS-CLIP	POSITIVE	DIRECT	DOWN	no treatment (control)	v7
ENSG00000105245	NUMBL	hsa-miR-449a	Homo sapiens	HELA	Cervix	Cancer/Malignant	HITS-CLIP	POSITIVE	DIRECT	DOWN	Hela cells were treated with control shRNA.	v7
ENSG00000105281	SLC1A5	hsa-miR-139-3p	Homo sapiens	293S	Kidney	NA	HITS-CLIP	POSITIVE	DIRECT	DOWN	no treatment (control)	v7
ENSG00000105281	SLC1A5	hsa-miR-199b-5p	Homo sapiens	HS5	Bone Marrow	Normal/Primary	HITS-CLIP	POSITIVE	DIRECT	DOWN	NA	v7
ENSG00000105281	SLC1A5	hsa-miR-449a	Homo sapiens	293S	Kidney	NA	HITS-CLIP	POSITIVE	DIRECT	DOWN	treatment: emetine	v7
ENSG00000105281	SLC1A5	hsa-miR-634	Homo sapiens	HS5	Bone Marrow	Normal/Primary	HITS-CLIP	POSITIVE	DIRECT	DOWN	NA	v7
ENSG00000105281	SLC1A5	hsa-miR-760	Homo sapiens	HELA	Cervix	Cancer/Malignant	HITS-CLIP	POSITIVE	DIRECT	DOWN	Hela cells were treated with control shRNA.	v7
ENSG00000105323	HNRNPUL1	hsa-miR-1976	Homo sapiens	293S	Kidney	NA	HITS-CLIP	POSITIVE	DIRECT	DOWN	treatment:hippuristanol	v7
ENSG00000105323	HNRNPUL1	hsa-miR-378c	Homo sapiens	293S	Kidney	NA	HITS-CLIP	POSITIVE	DIRECT	DOWN	no treatment (control)	v7
ENSG00000105355	PLIN3	hsa-miR-378c	Homo sapiens	LCLBAC	NA	Normal/Primary	PAR-CLIP	POSITIVE	DIRECT	DOWN	NA	v7
ENSG00000105355	PLIN3	hsa-miR-422a	Homo sapiens	LCLBAC	NA	Normal/Primary	PAR-CLIP	POSITIVE	DIRECT	DOWN	NA	v7
ENSG00000105357	MYH14	hsa-miR-449a	Homo sapiens	BETA Cells	Pancreas	Normal/Primary	HITS-CLIP	POSITIVE	DIRECT	DOWN	NA	v7
ENSG00000105372	RPS19	hsa-miR-1976	Homo sapiens	293S	Kidney	NA	HITS-CLIP	POSITIVE	DIRECT	DOWN	treatment: emetine	v7
ENSG00000105372	RPS19	hsa-miR-1976	Homo sapiens	293S	Kidney	NA	HITS-CLIP	POSITIVE	DIRECT	DOWN	treatment:hippuristanol	v7
ENSG00000105393	BABAM1	hsa-miR-1976	Homo sapiens	293S	Kidney	NA	HITS-CLIP	POSITIVE	DIRECT	DOWN	treatment: emetine	v7
ENSG00000105404	RABAC1	hsa-miR-1976	Homo sapiens	293S	Kidney	NA	HITS-CLIP	POSITIVE	DIRECT	DOWN	no treatment (control)	v7
ENSG00000105426	PTPRS	hsa-miR-139-5p	Homo sapiens	BETA Cells	Pancreas	Normal/Primary	HITS-CLIP	POSITIVE	DIRECT	DOWN	NA	v7
ENSG00000105429	MEGF8	hsa-miR-1260b	Homo sapiens	293S	Kidney	NA	HITS-CLIP	POSITIVE	DIRECT	DOWN	treatment: arsenite	v7
ENSG00000105438	KDELR1	hsa-miR-1260b	Homo sapiens	293S	Kidney	NA	HITS-CLIP	POSITIVE	DIRECT	DOWN	treatment: arsenite	v7
ENSG00000105479	CCDC114	hsa-miR-1976	Homo sapiens	293S	Kidney	NA	HITS-CLIP	POSITIVE	DIRECT	DOWN	treatment: emetine	v7
ENSG00000105486	LIG1	hsa-miR-615-3p	Homo sapiens	FLPIN_TREX_293	Kidney	Normal/Primary	CLASH	POSITIVE	DIRECT	DOWN	NA	v7
ENSG00000105514	RAB3D	hsa-miR-1246	Homo sapiens	BT474	Mammary Gland	Cancer/Malignant	HITS-CLIP	POSITIVE	DIRECT	DOWN	NA	v7
ENSG00000105514	RAB3D	hsa-miR-1246	Homo sapiens	LCLBACD1	NA	Normal/Primary	PAR-CLIP	POSITIVE	DIRECT	DOWN	NA	v7
ENSG00000105552	BCAT2	hsa-miR-449a	Homo sapiens	293S	Kidney	NA	HITS-CLIP	POSITIVE	DIRECT	DOWN	no treatment (control)	v7
ENSG00000105552	BCAT2	hsa-miR-449a	Homo sapiens	BCBL1	Bone Marrow	Cancer/Malignant	HITS-CLIP	POSITIVE	DIRECT	DOWN	NA	v7
ENSG00000105556	MIER2	hsa-miR-4286	Homo sapiens	293S	Kidney	NA	HITS-CLIP	POSITIVE	DIRECT	DOWN	no treatment (control)	v7
ENSG00000105568	PPP2R1A	hsa-miR-422a	Homo sapiens	HS5	Bone Marrow	Normal/Primary	HITS-CLIP	POSITIVE	DIRECT	DOWN	NA	v7
ENSG00000105568	PPP2R1A	hsa-miR-933	Homo sapiens	293S	Kidney	NA	HITS-CLIP	POSITIVE	DIRECT	DOWN	no treatment (control)	v7
ENSG00000105568	PPP2R1A	hsa-miR-933	Homo sapiens	293S	Kidney	NA	HITS-CLIP	POSITIVE	DIRECT	DOWN	treatment: emetine	v7
ENSG00000105576	TNPO2	hsa-miR-1260b	Homo sapiens	293S	Kidney	NA	HITS-CLIP	POSITIVE	DIRECT	DOWN	treatment: arsenite	v7
ENSG00000105576	TNPO2	hsa-miR-1976	Homo sapiens	293S	Kidney	NA	HITS-CLIP	POSITIVE	DIRECT	DOWN	treatment: arsenite	v7
ENSG00000105576	TNPO2	hsa-miR-1976	Homo sapiens	293S	Kidney	NA	HITS-CLIP	POSITIVE	DIRECT	DOWN	treatment: emetine	v7
ENSG00000105576	TNPO2	hsa-miR-199b-5p	Homo sapiens	293S	Kidney	NA	HITS-CLIP	POSITIVE	DIRECT	DOWN	no treatment (control)	v7
ENSG00000105576	TNPO2	hsa-miR-378c	Homo sapiens	293S	Kidney	NA	HITS-CLIP	POSITIVE	DIRECT	DOWN	treatment: arsenite	v7
ENSG00000105576	TNPO2	hsa-miR-4286	Homo sapiens	293S	Kidney	NA	HITS-CLIP	POSITIVE	DIRECT	DOWN	no treatment (control)	v7
ENSG00000105576	TNPO2	hsa-miR-615-3p	Homo sapiens	293S	Kidney	NA	HITS-CLIP	POSITIVE	DIRECT	DOWN	no treatment (control)	v7
ENSG00000105655	ISYNA1	hsa-miR-1976	Homo sapiens	293S	Kidney	NA	HITS-CLIP	POSITIVE	DIRECT	DOWN	no treatment (control)	v7
ENSG00000105655	ISYNA1	hsa-miR-1976	Homo sapiens	293S	Kidney	NA	HITS-CLIP	POSITIVE	DIRECT	DOWN	treatment: arsenite	v7
ENSG00000105655	ISYNA1	hsa-miR-4286	Homo sapiens	293S	Kidney	NA	HITS-CLIP	POSITIVE	DIRECT	DOWN	no treatment (control)	v7
ENSG00000105655	ISYNA1	hsa-miR-615-3p	Homo sapiens	293S	Kidney	NA	HITS-CLIP	POSITIVE	DIRECT	DOWN	no treatment (control)	v7
ENSG00000105655	ISYNA1	hsa-miR-615-3p	Homo sapiens	HEK293	Kidney	Embryonic/Fetal	PAR-CLIP	POSITIVE	DIRECT	DOWN	NA	v7
ENSG00000105677	TMEM147	hsa-miR-615-3p	Homo sapiens	BT474	Mammary Gland	Cancer/Malignant	HITS-CLIP	POSITIVE	DIRECT	DOWN	NA	v7
ENSG00000105701	FKBP8	hsa-miR-449a	Homo sapiens	293S	Kidney	NA	HITS-CLIP	POSITIVE	DIRECT	DOWN	no treatment (control)	v7
ENSG00000105722	ERF	hsa-miR-1976	Homo sapiens	293S	Kidney	NA	HITS-CLIP	POSITIVE	DIRECT	DOWN	treatment: arsenite	v7
ENSG00000105722	ERF	hsa-miR-4286	Homo sapiens	293S	Kidney	NA	HITS-CLIP	POSITIVE	DIRECT	DOWN	treatment: arsenite	v7
ENSG00000105723	GSK3A	hsa-miR-378c	Homo sapiens	293S	Kidney	NA	HITS-CLIP	POSITIVE	DIRECT	DOWN	no treatment (control)	v7
ENSG00000105723	GSK3A	hsa-miR-615-3p	Homo sapiens	293S	Kidney	NA	HITS-CLIP	POSITIVE	DIRECT	DOWN	no treatment (control)	v7
ENSG00000105732	ZNF574	hsa-miR-4286	Homo sapiens	293S	Kidney	NA	HITS-CLIP	POSITIVE	DIRECT	DOWN	treatment:hippuristanol	v7
ENSG00000105771	SMG9	hsa-miR-449a	Homo sapiens	293S	Kidney	NA	HITS-CLIP	POSITIVE	DIRECT	DOWN	no treatment (control)	v7
ENSG00000105778	AVL9	hsa-miR-1246	Homo sapiens	BT474	Mammary Gland	Cancer/Malignant	HITS-CLIP	POSITIVE	DIRECT	DOWN	NA	v7
ENSG00000105778	AVL9	hsa-miR-933	Homo sapiens	HS5	Bone Marrow	Normal/Primary	HITS-CLIP	POSITIVE	DIRECT	DOWN	NA	v7
ENSG00000105810	CDK6	hsa-miR-1246	Homo sapiens	LCL35	NA	Normal/Primary	PAR-CLIP	POSITIVE	DIRECT	DOWN	NA	v7
ENSG00000105810	CDK6	hsa-miR-142-5p	Homo sapiens	BC1	NA	Cancer/Malignant	PAR-CLIP	POSITIVE	DIRECT	DOWN	NA	v7
ENSG00000105810	CDK6	hsa-miR-142-5p	Homo sapiens	C8166	Bone Marrow	Cancer/Malignant	HITS-CLIP	POSITIVE	DIRECT	DOWN	NA	v7
ENSG00000105810	CDK6	hsa-miR-193a-3p	Homo sapiens	BCBL1	Bone Marrow	Cancer/Malignant	HITS-CLIP	POSITIVE	DIRECT	DOWN	NA	v7
ENSG00000105810	CDK6	hsa-miR-378c	Homo sapiens	BETA Cells	Pancreas	Normal/Primary	HITS-CLIP	POSITIVE	DIRECT	DOWN	NA	v7
ENSG00000105810	CDK6	hsa-miR-422a	Homo sapiens	BETA Cells	Pancreas	Normal/Primary	HITS-CLIP	POSITIVE	DIRECT	DOWN	NA	v7
ENSG00000105810	CDK6	hsa-miR-449a	Homo sapiens	NA	Breast Cancerous Tissues	Cancer/Malignant	Luciferase Reporter Assay	POSITIVE	DIRECT	DOWN	NA	v7
ENSG00000105810	CDK6	hsa-miR-449a	Homo sapiens	NA	NA	NA	Western Blot	POSITIVE	INDIRECT	DOWN	NA	v7
ENSG00000105810	CDK6	hsa-miR-615-3p	Homo sapiens	FLPIN_TREX_293	Kidney	Normal/Primary	CLASH	POSITIVE	DIRECT	DOWN	NA	v7
ENSG00000105819	PMPCB	hsa-miR-199b-5p	Homo sapiens	BETA Cells	Pancreas	Normal/Primary	HITS-CLIP	POSITIVE	DIRECT	DOWN	NA	v7
ENSG00000105819	PMPCB	hsa-miR-4328	Homo sapiens	BETA Cells	Pancreas	Normal/Primary	HITS-CLIP	POSITIVE	DIRECT	DOWN	NA	v7
ENSG00000105835	NAMPT	hsa-miR-142-5p	Homo sapiens	HS5	Bone Marrow	Normal/Primary	HITS-CLIP	POSITIVE	DIRECT	DOWN	NA	v7
ENSG00000105849	TWISTNB	hsa-miR-193a-3p	Homo sapiens	BT474	Mammary Gland	Cancer/Malignant	HITS-CLIP	POSITIVE	DIRECT	DOWN	NA	v7
ENSG00000105854	PON2	hsa-miR-199b-5p	Homo sapiens	293S	Kidney	NA	HITS-CLIP	POSITIVE	DIRECT	DOWN	no treatment (control)	v7
ENSG00000105855	ITGB8	hsa-miR-1290	Homo sapiens	LCLBACD3	NA	Normal/Primary	PAR-CLIP	POSITIVE	DIRECT	DOWN	NA	v7
ENSG00000105855	ITGB8	hsa-miR-139-5p	Homo sapiens	HELA	Cervix	Cancer/Malignant	HITS-CLIP	POSITIVE	DIRECT	DOWN	Hela cells were treated with control shRNA.	v7
ENSG00000105855	ITGB8	hsa-miR-486-5p	Homo sapiens	LCLBACD1	NA	Normal/Primary	PAR-CLIP	POSITIVE	DIRECT	DOWN	NA	v7
ENSG00000105855	ITGB8	hsa-miR-486-5p	Homo sapiens	TZMBL	Cervix	Cancer/Malignant	HITS-CLIP	POSITIVE	DIRECT	DOWN	shRNAs against HIV-1	v7
ENSG00000105855	ITGB8	hsa-miR-760	Homo sapiens	293S	Kidney	NA	HITS-CLIP	POSITIVE	DIRECT	DOWN	treatment:hippuristanol	v7
ENSG00000105856	HBP1	hsa-miR-378c	Homo sapiens	293S	Kidney	NA	HITS-CLIP	POSITIVE	DIRECT	DOWN	no treatment (control)	v7
ENSG00000105856	HBP1	hsa-miR-422a	Homo sapiens	HS5	Bone Marrow	Normal/Primary	HITS-CLIP	POSITIVE	DIRECT	DOWN	NA	v7
ENSG00000105856	HBP1	hsa-miR-486-5p	Homo sapiens	293S	Kidney	NA	HITS-CLIP	POSITIVE	DIRECT	DOWN	no treatment (control)	v7
ENSG00000105879	CBLL1	hsa-miR-193a-3p	Homo sapiens	BT474	Mammary Gland	Cancer/Malignant	HITS-CLIP	POSITIVE	DIRECT	DOWN	NA	v7
ENSG00000105879	CBLL1	hsa-miR-378c	Homo sapiens	LCLBACD1	NA	Normal/Primary	PAR-CLIP	POSITIVE	DIRECT	DOWN	NA	v7
ENSG00000105879	CBLL1	hsa-miR-422a	Homo sapiens	LCLBACD1	NA	Normal/Primary	PAR-CLIP	POSITIVE	DIRECT	DOWN	NA	v7
ENSG00000105948	TTC26	hsa-miR-634	Homo sapiens	HS27A	Bone Marrow	Normal/Primary	HITS-CLIP	POSITIVE	DIRECT	DOWN	NA	v7
ENSG00000105953	OGDH	hsa-miR-193a-3p	Homo sapiens	BCBL1	Bone Marrow	Cancer/Malignant	HITS-CLIP	POSITIVE	DIRECT	DOWN	NA	v7
ENSG00000105968	H2AFV	hsa-miR-193a-3p	Homo sapiens	HMSC	Bone Marrow	Stem/Progenitor	HITS-CLIP	POSITIVE	DIRECT	DOWN	NA	v7
ENSG00000105976	MET	hsa-miR-449a	Homo sapiens	SNU638	Gastric	Cancer/Malignant	Luciferase Reporter Assay	POSITIVE	DIRECT	DOWN	Dual Luciferase Reporter Assay	v7
ENSG00000105976	MET	hsa-miR-449a	Homo sapiens	SNU638	Gastric	Cancer/Malignant	qPCR	POSITIVE	INDIRECT	DOWN	NA	v7
ENSG00000105976	MET	hsa-miR-449a	Homo sapiens	SNU638	Gastric	Cancer/Malignant	Western Blot	POSITIVE	INDIRECT	DOWN	NA	v7
ENSG00000105976	MET	hsa-miR-486-5p	Homo sapiens	293S	Kidney	NA	HITS-CLIP	POSITIVE	DIRECT	DOWN	no treatment (control)	v7
ENSG00000106086	PLEKHA8	hsa-miR-1260b	Homo sapiens	293S	Kidney	NA	HITS-CLIP	POSITIVE	DIRECT	DOWN	no treatment (control)	v7
ENSG00000106105	GARS	hsa-miR-1260b	Homo sapiens	BCBL1	Bone Marrow	Cancer/Malignant	HITS-CLIP	POSITIVE	DIRECT	DOWN	NA	v7
ENSG00000106153	CHCHD2	hsa-miR-139-5p	Homo sapiens	293S	Kidney	NA	HITS-CLIP	POSITIVE	DIRECT	DOWN	treatment: emetine	v7
ENSG00000106258	CYP3A5	hsa-miR-139-5p	Homo sapiens	BETA Cells	Pancreas	Normal/Primary	HITS-CLIP	POSITIVE	DIRECT	DOWN	NA	v7
ENSG00000106261	ZKSCAN1	hsa-miR-1246	Homo sapiens	BT474	Mammary Gland	Cancer/Malignant	HITS-CLIP	POSITIVE	DIRECT	DOWN	NA	v7
ENSG00000106261	ZKSCAN1	hsa-miR-142-5p	Homo sapiens	BC1	NA	Cancer/Malignant	PAR-CLIP	POSITIVE	DIRECT	DOWN	NA	v7
ENSG00000106261	ZKSCAN1	hsa-miR-142-5p	Homo sapiens	EF3DAGO2	NA	Normal/Primary	PAR-CLIP	POSITIVE	DIRECT	DOWN	NA	v7
ENSG00000106263	EIF3B	hsa-miR-1976	Homo sapiens	293S	Kidney	NA	HITS-CLIP	POSITIVE	DIRECT	DOWN	treatment: arsenite	v7
ENSG00000106263	EIF3B	hsa-miR-4286	Homo sapiens	293S	Kidney	NA	HITS-CLIP	POSITIVE	DIRECT	DOWN	no treatment (control)	v7
ENSG00000106290	TAF6	hsa-miR-199b-5p	Homo sapiens	HS27A	Bone Marrow	Normal/Primary	HITS-CLIP	POSITIVE	DIRECT	DOWN	NA	v7
ENSG00000106299	WASL	hsa-miR-199b-5p	Homo sapiens	293S	Kidney	NA	HITS-CLIP	POSITIVE	DIRECT	DOWN	treatment: emetine	v7
ENSG00000106299	WASL	hsa-miR-4286	Homo sapiens	BC3	NA	Cancer/Malignant	HITS-CLIP	POSITIVE	DIRECT	DOWN	NA	v7
ENSG00000106299	WASL	hsa-miR-4286	Homo sapiens	BCBL1	Bone Marrow	Cancer/Malignant	HITS-CLIP	POSITIVE	DIRECT	DOWN	NA	v7
ENSG00000106327	TFR2	hsa-miR-193a-3p	Homo sapiens	293S	Kidney	NA	HITS-CLIP	POSITIVE	DIRECT	DOWN	no treatment (control)	v7
ENSG00000106327	TFR2	hsa-miR-193a-3p	Homo sapiens	293S	Kidney	NA	HITS-CLIP	POSITIVE	DIRECT	DOWN	treatment:hippuristanol	v7
ENSG00000106346	USP42	hsa-miR-139-5p	Homo sapiens	MCF7	Mammary Gland	Cancer/Malignant	Biotin-Microarrays	POSITIVE	INDIRECT	DOWN	NA	v7
ENSG00000106348	IMPDH1	hsa-miR-1260b	Homo sapiens	293S	Kidney	NA	HITS-CLIP	POSITIVE	DIRECT	DOWN	no treatment (control)	v7
ENSG00000106355	LSM5	hsa-miR-378c	Homo sapiens	293S	Kidney	NA	HITS-CLIP	POSITIVE	DIRECT	DOWN	no treatment (control)	v7
ENSG00000106366	SERPINE1	hsa-miR-422a	Homo sapiens	HS27A	Bone Marrow	Normal/Primary	HITS-CLIP	POSITIVE	DIRECT	DOWN	NA	v7
ENSG00000106366	SERPINE1	hsa-miR-449a	Homo sapiens	HS5	Bone Marrow	Normal/Primary	HITS-CLIP	POSITIVE	DIRECT	DOWN	NA	v7
ENSG00000106366	SERPINE1	hsa-miR-608	Homo sapiens	HS27A	Bone Marrow	Normal/Primary	HITS-CLIP	POSITIVE	DIRECT	DOWN	NA	v7
ENSG00000106366	SERPINE1	hsa-miR-617	Homo sapiens	HS27A	Bone Marrow	Normal/Primary	HITS-CLIP	POSITIVE	DIRECT	DOWN	NA	v7
ENSG00000106367	AP1S1	hsa-miR-1260b	Homo sapiens	293S	Kidney	NA	HITS-CLIP	POSITIVE	DIRECT	DOWN	no treatment (control)	v7
ENSG00000106397	PLOD3	hsa-miR-193a-3p	Homo sapiens	293S	Kidney	NA	HITS-CLIP	POSITIVE	DIRECT	DOWN	treatment:emetine	v7
ENSG00000106415	GLCCI1	hsa-miR-378c	Homo sapiens	293S	Kidney	NA	HITS-CLIP	POSITIVE	DIRECT	DOWN	treatment:emetine	v7
ENSG00000106588	PSMA2	hsa-miR-1290	Homo sapiens	BC3	NA	Cancer/Malignant	PAR-CLIP	POSITIVE	DIRECT	DOWN	NA	v7
ENSG00000106608	URGCP	hsa-miR-760	Homo sapiens	293S	Kidney	NA	HITS-CLIP	POSITIVE	DIRECT	DOWN	treatment:emetine	v7
ENSG00000106615	RHEB	hsa-miR-199b-5p	Homo sapiens	HS5	Bone Marrow	Normal/Primary	HITS-CLIP	POSITIVE	DIRECT	DOWN	NA	v7
ENSG00000106617	PRKAG2	hsa-miR-1290	Homo sapiens	EF3DAGO2	NA	Normal/Primary	PAR-CLIP	POSITIVE	DIRECT	DOWN	NA	v7
ENSG00000106628	POLD2	hsa-miR-449a	Homo sapiens	HELA	Cervix	Cancer/Malignant	HITS-CLIP	POSITIVE	DIRECT	DOWN	Hela cells were treated with control shRNA.	v7
ENSG00000106628	POLD2	hsa-miR-608	Homo sapiens	HS5	Bone Marrow	Normal/Primary	HITS-CLIP	POSITIVE	DIRECT	DOWN	NA	v7
ENSG00000106636	YKT6	hsa-miR-1260b	Homo sapiens	293S	Kidney	NA	HITS-CLIP	POSITIVE	DIRECT	DOWN	no treatment (control)	v7
ENSG00000106636	YKT6	hsa-miR-378c	Homo sapiens	BC1	NA	Cancer/Malignant	PAR-CLIP	POSITIVE	DIRECT	DOWN	NA	v7
ENSG00000106636	YKT6	hsa-miR-422a	Homo sapiens	BC1	NA	Cancer/Malignant	PAR-CLIP	POSITIVE	DIRECT	DOWN	NA	v7
ENSG00000106682	EIF4H	hsa-miR-199b-5p	Homo sapiens	293S	Kidney	NA	HITS-CLIP	POSITIVE	DIRECT	DOWN	treatment: emetine	v7
ENSG00000106692	FKTN	hsa-miR-142-5p	Homo sapiens	BC1	NA	Cancer/Malignant	PAR-CLIP	POSITIVE	DIRECT	DOWN	NA	v7
ENSG00000106723	SPIN1	hsa-miR-139-5p	Homo sapiens	HELA	Cervix	Cancer/Malignant	HITS-CLIP	POSITIVE	DIRECT	DOWN	Hela cells were treated with control shRNA.	v7
ENSG00000106771	TMEM245	hsa-miR-139-5p	Homo sapiens	HELA	Cervix	Cancer/Malignant	HITS-CLIP	POSITIVE	DIRECT	DOWN	Hela cells were treated with control shRNA.	v7
ENSG00000106772	PRUNE2	hsa-miR-142-5p	Homo sapiens	BETA Cells	Pancreas	Normal/Primary	HITS-CLIP	POSITIVE	DIRECT	DOWN	NA	v7
ENSG00000107185	RGP1	hsa-miR-1260b	Homo sapiens	293S	Kidney	NA	HITS-CLIP	POSITIVE	DIRECT	DOWN	no treatment (control)	v7
ENSG00000107185	RGP1	hsa-miR-378c	Homo sapiens	293S	Kidney	NA	HITS-CLIP	POSITIVE	DIRECT	DOWN	no treatment (control)	v7
ENSG00000107223	EDF1	hsa-miR-193a-3p	Homo sapiens	293S	Kidney	NA	HITS-CLIP	POSITIVE	DIRECT	DOWN	treatment: arsenite	v7
ENSG00000107223	EDF1	hsa-miR-615-3p	Homo sapiens	FLPIN_TREX_293	Kidney	Normal/Primary	CLASH	POSITIVE	DIRECT	DOWN	NA	v7
ENSG00000107281	NPDC1	hsa-miR-193a-3p	Homo sapiens	293S	Kidney	NA	HITS-CLIP	POSITIVE	DIRECT	DOWN	no treatment (control)	v7
ENSG00000107281	NPDC1	hsa-miR-1976	Homo sapiens	293S	Kidney	NA	HITS-CLIP	POSITIVE	DIRECT	DOWN	no treatment (control)	v7
ENSG00000107281	NPDC1	hsa-miR-378c	Homo sapiens	293S	Kidney	NA	HITS-CLIP	POSITIVE	DIRECT	DOWN	treatment: arsenite	v7
ENSG00000107281	NPDC1	hsa-miR-449a	Homo sapiens	293S	Kidney	NA	HITS-CLIP	POSITIVE	DIRECT	DOWN	no treatment (control)	v7
ENSG00000107281	NPDC1	hsa-miR-760	Homo sapiens	293S	Kidney	NA	HITS-CLIP	POSITIVE	DIRECT	DOWN	no treatment (control)	v7
ENSG00000107372	ZFAND5	hsa-miR-142-5p	Homo sapiens	HS5	Bone Marrow	Normal/Primary	HITS-CLIP	POSITIVE	DIRECT	DOWN	NA	v7
ENSG00000107372	ZFAND5	hsa-miR-608	Homo sapiens	HS27A	Bone Marrow	Normal/Primary	HITS-CLIP	POSITIVE	DIRECT	DOWN	NA	v7
ENSG00000107372	ZFAND5	hsa-miR-608	Homo sapiens	HS5	Bone Marrow	Normal/Primary	HITS-CLIP	POSITIVE	DIRECT	DOWN	NA	v7
ENSG00000107372	ZFAND5	hsa-miR-760	Homo sapiens	HS5	Bone Marrow	Normal/Primary	HITS-CLIP	POSITIVE	DIRECT	DOWN	NA	v7
ENSG00000107404	DVL1	hsa-miR-4286	Homo sapiens	293S	Kidney	NA	HITS-CLIP	POSITIVE	DIRECT	DOWN	treatment: arsenite	v7
ENSG00000107518	ATRNL1	hsa-miR-378c	Homo sapiens	BETA Cells	Pancreas	Normal/Primary	HITS-CLIP	POSITIVE	DIRECT	DOWN	NA	v7
ENSG00000107518	ATRNL1	hsa-miR-422a	Homo sapiens	BETA Cells	Pancreas	Normal/Primary	HITS-CLIP	POSITIVE	DIRECT	DOWN	NA	v7
ENSG00000107560	RAB11FIP2	hsa-miR-1976	Homo sapiens	293S	Kidney	NA	HITS-CLIP	POSITIVE	DIRECT	DOWN	treatment: arsenite	v7
ENSG00000107679	PLEKHA1	hsa-miR-193a-3p	Homo sapiens	293S	Kidney	NA	HITS-CLIP	POSITIVE	DIRECT	DOWN	treatment: emetine	v7
ENSG00000107719	PALD1	hsa-miR-139-3p	Homo sapiens	293S	Kidney	NA	HITS-CLIP	POSITIVE	DIRECT	DOWN	no treatment (control)	v7
ENSG00000107719	PALD1	hsa-miR-139-3p	Homo sapiens	293S	Kidney	NA	HITS-CLIP	POSITIVE	DIRECT	DOWN	treatment: emetine	v7
ENSG00000107719	PALD1	hsa-miR-139-3p	Homo sapiens	293S	Kidney	NA	HITS-CLIP	POSITIVE	DIRECT	DOWN	treatment:hippuristanol	v7
ENSG00000107758	PPP3CB	hsa-miR-193a-3p	Homo sapiens	293S	Kidney	NA	HITS-CLIP	POSITIVE	DIRECT	DOWN	treatment: emetine	v7
ENSG00000107758	PPP3CB	hsa-miR-378c	Homo sapiens	293S	Kidney	NA	HITS-CLIP	POSITIVE	DIRECT	DOWN	treatment: emetine	v7
ENSG00000107798	LIPA	hsa-miR-193a-3p	Homo sapiens	HS5	Bone Marrow	Normal/Primary	HITS-CLIP	POSITIVE	DIRECT	DOWN	NA	v7
ENSG00000107816	LZTS2	hsa-miR-1976	Homo sapiens	293S	Kidney	NA	HITS-CLIP	POSITIVE	DIRECT	DOWN	treatment: emetine	v7
ENSG00000107816	LZTS2	hsa-miR-199b-5p	Homo sapiens	293S	Kidney	NA	HITS-CLIP	POSITIVE	DIRECT	DOWN	no treatment (control)	v7
ENSG00000107854	TNKS2	hsa-miR-378c	Homo sapiens	293S	Kidney	NA	HITS-CLIP	POSITIVE	DIRECT	DOWN	treatment: emetine	v7
ENSG00000107864	CPEB3	hsa-miR-1976	Homo sapiens	293S	Kidney	NA	HITS-CLIP	POSITIVE	DIRECT	DOWN	treatment: emetine	v7
ENSG00000107929	LARP4B	hsa-miR-139-3p	Homo sapiens	BCBL1	Bone Marrow	Cancer/Malignant	HITS-CLIP	POSITIVE	DIRECT	DOWN	NA	v7
ENSG00000107929	LARP4B	hsa-miR-139-5p	Homo sapiens	293S	Kidney	NA	HITS-CLIP	POSITIVE	DIRECT	DOWN	treatment:hippuristanol	v7
ENSG00000107938	EDRF1	hsa-miR-1246	Homo sapiens	LCL35	NA	Normal/Primary	PAR-CLIP	POSITIVE	DIRECT	DOWN	NA	v7
ENSG00000107957	SH3PXD2A	hsa-miR-199b-5p	Homo sapiens	HS5	Bone Marrow	Normal/Primary	HITS-CLIP	POSITIVE	DIRECT	DOWN	NA	v7
ENSG00000107957	SH3PXD2A	hsa-miR-378c	Homo sapiens	293S	Kidney	NA	HITS-CLIP	POSITIVE	DIRECT	DOWN	no treatment (control)	v7
ENSG00000107957	SH3PXD2A	hsa-miR-422a	Homo sapiens	BETA Cells	Pancreas	Normal/Primary	HITS-CLIP	POSITIVE	DIRECT	DOWN	NA	v7
ENSG00000107957	SH3PXD2A	hsa-miR-634	Homo sapiens	HS5	Bone Marrow	Normal/Primary	HITS-CLIP	POSITIVE	DIRECT	DOWN	NA	v7
ENSG00000107968	MAP3K8	hsa-miR-142-5p	Homo sapiens	EF3DAGO2	NA	Normal/Primary	PAR-CLIP	POSITIVE	DIRECT	DOWN	NA	v7
ENSG00000107984	DKK1	hsa-miR-449a	Homo sapiens	HELA	Cervix	Cancer/Malignant	HITS-CLIP	POSITIVE	DIRECT	DOWN	Hela cells were treated with control shRNA.	v7
ENSG00000108010	GLRX3	hsa-miR-1976	Homo sapiens	293S	Kidney	NA	HITS-CLIP	POSITIVE	DIRECT	DOWN	treatment: emetine	v7
ENSG00000108021	FAM208B	hsa-miR-486-5p	Homo sapiens	BETA Cells	Pancreas	Normal/Primary	HITS-CLIP	POSITIVE	DIRECT	DOWN	NA	v7
ENSG00000108061	SHOC2	hsa-miR-139-5p	Homo sapiens	HELA	Cervix	Cancer/Malignant	HITS-CLIP	POSITIVE	DIRECT	DOWN	Hela cells were treated with control shRNA.	v7
ENSG00000108061	SHOC2	hsa-miR-199b-5p	Homo sapiens	293S	Kidney	NA	HITS-CLIP	POSITIVE	DIRECT	DOWN	treatment:hippuristanol	v7
ENSG00000108064	TFAM	hsa-miR-486-5p	Homo sapiens	EF3DAGO2	NA	Normal/Primary	PAR-CLIP	POSITIVE	DIRECT	DOWN	NA	v7
ENSG00000108106	UBE2S	hsa-miR-193a-3p	Homo sapiens	293S	Kidney	NA	HITS-CLIP	POSITIVE	DIRECT	DOWN	no treatment (control)	v7
ENSG00000108106	UBE2S	hsa-miR-193a-3p	Homo sapiens	293S	Kidney	NA	HITS-CLIP	POSITIVE	DIRECT	DOWN	treatment: arsenite	v7
ENSG00000108106	UBE2S	hsa-miR-449a	Homo sapiens	293S	Kidney	NA	HITS-CLIP	POSITIVE	DIRECT	DOWN	no treatment (control)	v7
ENSG00000108107	RPL28	hsa-miR-1290	Homo sapiens	BC1	NA	Cancer/Malignant	PAR-CLIP	POSITIVE	DIRECT	DOWN	NA	v7
ENSG00000108107	RPL28	hsa-miR-1290	Homo sapiens	BC3	NA	Cancer/Malignant	PAR-CLIP	POSITIVE	DIRECT	DOWN	NA	v7
ENSG00000108107	RPL28	hsa-miR-193a-3p	Homo sapiens	293S	Kidney	NA	HITS-CLIP	POSITIVE	DIRECT	DOWN	treatment: arsenite	v7
ENSG00000108107	RPL28	hsa-miR-1976	Homo sapiens	293S	Kidney	NA	HITS-CLIP	POSITIVE	DIRECT	DOWN	no treatment (control)	v7
ENSG00000108107	RPL28	hsa-miR-378c	Homo sapiens	293S	Kidney	NA	HITS-CLIP	POSITIVE	DIRECT	DOWN	treatment: arsenite	v7
ENSG00000108107	RPL28	hsa-miR-4286	Homo sapiens	293S	Kidney	NA	HITS-CLIP	POSITIVE	DIRECT	DOWN	no treatment (control)	v7
ENSG00000108107	RPL28	hsa-miR-486-5p	Homo sapiens	TZMBL	Cervix	Cancer/Malignant	HITS-CLIP	POSITIVE	DIRECT	DOWN	shRNAs against HIV-1	v7
ENSG00000108179	PPIF	hsa-miR-193a-3p	Homo sapiens	HS5	Bone Marrow	Normal/Primary	HITS-CLIP	POSITIVE	DIRECT	DOWN	NA	v7
ENSG00000108179	PPIF	hsa-miR-1976	Homo sapiens	293S	Kidney	NA	HITS-CLIP	POSITIVE	DIRECT	DOWN	treatment: arsenite	v7
ENSG00000108179	PPIF	hsa-miR-615-3p	Homo sapiens	FLPIN_TREX_293	Kidney	Normal/Primary	CLASH	POSITIVE	DIRECT	DOWN	NA	v7
ENSG00000108219	TSPAN14	hsa-miR-142-5p	Homo sapiens	BC1	NA	Cancer/Malignant	PAR-CLIP	POSITIVE	DIRECT	DOWN	NA	v7
ENSG00000108219	TSPAN14	hsa-miR-142-5p	Homo sapiens	EF3DAGO2	NA	Normal/Primary	PAR-CLIP	POSITIVE	DIRECT	DOWN	NA	v7
ENSG00000108219	TSPAN14	hsa-miR-142-5p	Homo sapiens	LCLBACD1	NA	Normal/Primary	PAR-CLIP	POSITIVE	DIRECT	DOWN	NA	v7
ENSG00000108219	TSPAN14	hsa-miR-142-5p	Homo sapiens	LCLBACD3	NA	Normal/Primary	PAR-CLIP	POSITIVE	DIRECT	DOWN	NA	v7
ENSG00000108219	TSPAN14	hsa-miR-142-5p	Homo sapiens	LCLBAC	NA	Normal/Primary	PAR-CLIP	POSITIVE	DIRECT	DOWN	NA	v7
ENSG00000108256	NUFIP2	hsa-miR-1260b	Homo sapiens	293S	Kidney	NA	HITS-CLIP	POSITIVE	DIRECT	DOWN	no treatment (control)	v7
ENSG00000108256	NUFIP2	hsa-miR-1260b	Homo sapiens	EF3DAGO2	NA	Normal/Primary	PAR-CLIP	POSITIVE	DIRECT	DOWN	NA	v7
ENSG00000108256	NUFIP2	hsa-miR-139-5p	Homo sapiens	293S	Kidney	NA	HITS-CLIP	POSITIVE	DIRECT	DOWN	no treatment (control)	v7
ENSG00000108256	NUFIP2	hsa-miR-139-5p	Homo sapiens	HELA	Cervix	Cancer/Malignant	HITS-CLIP	POSITIVE	DIRECT	DOWN	Hela cells were treated with control shRNA.	v7
ENSG00000108256	NUFIP2	hsa-miR-193a-3p	Homo sapiens	BT474	Mammary Gland	Cancer/Malignant	HITS-CLIP	POSITIVE	DIRECT	DOWN	NA	v7
ENSG00000108256	NUFIP2	hsa-miR-193a-5p	Homo sapiens	HS5	Bone Marrow	Normal/Primary	HITS-CLIP	POSITIVE	DIRECT	DOWN	NA	v7
ENSG00000108256	NUFIP2	hsa-miR-378c	Homo sapiens	293S	Kidney	NA	HITS-CLIP	POSITIVE	DIRECT	DOWN	no treatment (control)	v7
ENSG00000108262	GIT1	hsa-miR-199b-5p	Homo sapiens	293S	Kidney	NA	HITS-CLIP	POSITIVE	DIRECT	DOWN	no treatment (control)	v7
ENSG00000108312	UBTF	hsa-miR-193a-5p	Homo sapiens	HELA	Cervix	Cancer/Malignant	HITS-CLIP	POSITIVE	DIRECT	DOWN	Hela cells were treated with control shRNA.	v7
ENSG00000108312	UBTF	hsa-miR-760	Homo sapiens	293S	Kidney	NA	HITS-CLIP	POSITIVE	DIRECT	DOWN	treatment: arsenite	v7
ENSG00000108342	CSF3	hsa-miR-139-3p	Homo sapiens	HS5	Bone Marrow	Normal/Primary	HITS-CLIP	POSITIVE	DIRECT	DOWN	NA	v7
ENSG00000108342	CSF3	hsa-miR-199b-5p	Homo sapiens	HS5	Bone Marrow	Normal/Primary	HITS-CLIP	POSITIVE	DIRECT	DOWN	NA	v7
ENSG00000108389	MTMR4	hsa-miR-933	Homo sapiens	293S	Kidney	NA	HITS-CLIP	POSITIVE	DIRECT	DOWN	treatment: arsenite	v7
ENSG00000108424	KPNB1	hsa-miR-378c	Homo sapiens	293S	Kidney	NA	HITS-CLIP	POSITIVE	DIRECT	DOWN	treatment: arsenite	v7
ENSG00000108424	KPNB1	hsa-miR-4286	Homo sapiens	293S	Kidney	NA	HITS-CLIP	POSITIVE	DIRECT	DOWN	treatment: emetine	v7
ENSG00000108424	KPNB1	hsa-miR-4286	Homo sapiens	BCBL1	Bone Marrow	Cancer/Malignant	HITS-CLIP	POSITIVE	DIRECT	DOWN	NA	v7
ENSG00000108424	KPNB1	hsa-miR-449a	Homo sapiens	293S	Kidney	NA	HITS-CLIP	POSITIVE	DIRECT	DOWN	no treatment (control)	v7
ENSG00000108424	KPNB1	hsa-miR-449a	Homo sapiens	293S	Kidney	NA	HITS-CLIP	POSITIVE	DIRECT	DOWN	treatment: arsenite	v7
ENSG00000108424	KPNB1	hsa-miR-760	Homo sapiens	293S	Kidney	NA	HITS-CLIP	POSITIVE	DIRECT	DOWN	no treatment (control)	v7
ENSG00000108424	KPNB1	hsa-miR-760	Homo sapiens	293S	Kidney	NA	HITS-CLIP	POSITIVE	DIRECT	DOWN	treatment: emetine	v7
ENSG00000108424	KPNB1	hsa-miR-760	Homo sapiens	293S	Kidney	NA	HITS-CLIP	POSITIVE	DIRECT	DOWN	treatment:hippuristanol	v7
ENSG00000108439	PNPO	hsa-miR-199b-5p	Homo sapiens	293S	Kidney	NA	HITS-CLIP	POSITIVE	DIRECT	DOWN	treatment: arsenite	v7
ENSG00000108443	RPS6KB1	hsa-miR-486-5p	Homo sapiens	EF3DAGO2	NA	Normal/Primary	PAR-CLIP	POSITIVE	DIRECT	DOWN	NA	v7
ENSG00000108509	CAMTA2	hsa-miR-760	Homo sapiens	293S	Kidney	NA	HITS-CLIP	POSITIVE	DIRECT	DOWN	treatment: emetine	v7
ENSG00000108509	CAMTA2	hsa-miR-760	Homo sapiens	HS5	Bone Marrow	Normal/Primary	HITS-CLIP	POSITIVE	DIRECT	DOWN	NA	v7
ENSG00000108510	MED13	hsa-miR-1246	Homo sapiens	LCL35	NA	Normal/Primary	PAR-CLIP	POSITIVE	DIRECT	DOWN	NA	v7
ENSG00000108511	HOXB6	hsa-miR-139-3p	Homo sapiens	293S	Kidney	NA	HITS-CLIP	POSITIVE	DIRECT	DOWN	treatment: emetine	v7
ENSG00000108511	HOXB6	hsa-miR-615-3p	Homo sapiens	293S	Kidney	NA	HITS-CLIP	POSITIVE	DIRECT	DOWN	no treatment (control)	v7
ENSG00000108523	RNF167	hsa-miR-378c	Homo sapiens	293S	Kidney	NA	HITS-CLIP	POSITIVE	DIRECT	DOWN	treatment: emetine	v7
ENSG00000108523	RNF167	hsa-miR-378c	Homo sapiens	293S	Kidney	NA	HITS-CLIP	POSITIVE	DIRECT	DOWN	treatment:hippuristanol	v7
ENSG00000108557	RAI1	hsa-miR-1976	Homo sapiens	293S	Kidney	NA	HITS-CLIP	POSITIVE	DIRECT	DOWN	treatment: emetine	v7
ENSG00000108582	CPD	hsa-miR-1246	Homo sapiens	BC1	NA	Cancer/Malignant	PAR-CLIP	POSITIVE	DIRECT	DOWN	NA	v7
ENSG00000108582	CPD	hsa-miR-1246	Homo sapiens	BC3	NA	Cancer/Malignant	PAR-CLIP	POSITIVE	DIRECT	DOWN	NA	v7
ENSG00000108582	CPD	hsa-miR-4328	Homo sapiens	BETA Cells	Pancreas	Normal/Primary	HITS-CLIP	POSITIVE	DIRECT	DOWN	NA	v7
ENSG00000108587	GOSR1	hsa-miR-1246	Homo sapiens	BC3	NA	Cancer/Malignant	PAR-CLIP	POSITIVE	DIRECT	DOWN	NA	v7
ENSG00000108587	GOSR1	hsa-miR-142-5p	Homo sapiens	BC1	NA	Cancer/Malignant	PAR-CLIP	POSITIVE	DIRECT	DOWN	NA	v7
ENSG00000108587	GOSR1	hsa-miR-142-5p	Homo sapiens	BC3	NA	Cancer/Malignant	PAR-CLIP	POSITIVE	DIRECT	DOWN	NA	v7
ENSG00000108588	CCDC47	hsa-miR-139-5p	Homo sapiens	293S	Kidney	NA	HITS-CLIP	POSITIVE	DIRECT	DOWN	treatment: emetine	v7
ENSG00000108599	AKAP10	hsa-miR-142-5p	Homo sapiens	EF3DAGO2	NA	Normal/Primary	PAR-CLIP	POSITIVE	DIRECT	DOWN	NA	v7
ENSG00000108599	AKAP10	hsa-miR-142-5p	Homo sapiens	LCL35	NA	Normal/Primary	PAR-CLIP	POSITIVE	DIRECT	DOWN	NA	v7
ENSG00000108599	AKAP10	hsa-miR-142-5p	Homo sapiens	LCLBACD3	NA	Normal/Primary	PAR-CLIP	POSITIVE	DIRECT	DOWN	NA	v7
ENSG00000108604	SMARCD2	hsa-miR-4286	Homo sapiens	293S	Kidney	NA	HITS-CLIP	POSITIVE	DIRECT	DOWN	treatment: arsenite	v7
ENSG00000108654	DDX5	hsa-miR-193a-3p	Homo sapiens	293S	Kidney	NA	HITS-CLIP	POSITIVE	DIRECT	DOWN	treatment: arsenite	v7
ENSG00000108654	DDX5	hsa-miR-193a-3p	Homo sapiens	HMSC	Bone Marrow	Stem/Progenitor	HITS-CLIP	POSITIVE	DIRECT	DOWN	NA	v7
ENSG00000108669	CYTH1	hsa-miR-1290	Homo sapiens	BC1	NA	Cancer/Malignant	PAR-CLIP	POSITIVE	DIRECT	DOWN	NA	v7
ENSG00000108669	CYTH1	hsa-miR-1290	Homo sapiens	LCLBACD3	NA	Normal/Primary	PAR-CLIP	POSITIVE	DIRECT	DOWN	NA	v7
ENSG00000108669	CYTH1	hsa-miR-193a-3p	Homo sapiens	293S	Kidney	NA	HITS-CLIP	POSITIVE	DIRECT	DOWN	no treatment (control)	v7
ENSG00000108788	MLX	hsa-miR-1976	Homo sapiens	293S	Kidney	NA	HITS-CLIP	POSITIVE	DIRECT	DOWN	treatment:hippuristanol	v7
ENSG00000108797	CNTNAP1	hsa-miR-1976	Homo sapiens	293S	Kidney	NA	HITS-CLIP	POSITIVE	DIRECT	DOWN	treatment:emetine	v7
ENSG00000108799	EZH1	hsa-miR-139-5p	Homo sapiens	293S	Kidney	NA	HITS-CLIP	POSITIVE	DIRECT	DOWN	treatment: emetine	v7
ENSG00000108799	EZH1	hsa-miR-378c	Homo sapiens	293S	Kidney	NA	HITS-CLIP	POSITIVE	DIRECT	DOWN	no treatment (control)	v7
ENSG00000108799	EZH1	hsa-miR-378c	Homo sapiens	293S	Kidney	NA	HITS-CLIP	POSITIVE	DIRECT	DOWN	treatment: arsenite	v7
ENSG00000108799	EZH1	hsa-miR-378c	Homo sapiens	293S	Kidney	NA	HITS-CLIP	POSITIVE	DIRECT	DOWN	treatment:emetine	v7
ENSG00000108799	EZH1	hsa-miR-378c	Homo sapiens	293S	Kidney	NA	HITS-CLIP	POSITIVE	DIRECT	DOWN	treatment: emetine	v7
ENSG00000108799	EZH1	hsa-miR-378c	Homo sapiens	293S	Kidney	NA	HITS-CLIP	POSITIVE	DIRECT	DOWN	treatment:hippuristanol	v7
ENSG00000108821	COL1A1	hsa-miR-193a-5p	Homo sapiens	HMSC	Bone Marrow	Stem/Progenitor	HITS-CLIP	POSITIVE	DIRECT	DOWN	NA	v7
ENSG00000108828	VAT1	hsa-miR-378c	Homo sapiens	293S	Kidney	NA	HITS-CLIP	POSITIVE	DIRECT	DOWN	treatment:hippuristanol	v7
ENSG00000108829	LRRC59	hsa-miR-1976	Homo sapiens	293S	Kidney	NA	HITS-CLIP	POSITIVE	DIRECT	DOWN	treatment: emetine	v7
ENSG00000108829	LRRC59	hsa-miR-615-3p	Homo sapiens	BT474	Mammary Gland	Cancer/Malignant	HITS-CLIP	POSITIVE	DIRECT	DOWN	NA	v7
ENSG00000108848	LUC7L3	hsa-miR-1260b	Homo sapiens	293S	Kidney	NA	HITS-CLIP	POSITIVE	DIRECT	DOWN	no treatment (control)	v7
ENSG00000108852	MPP2	hsa-miR-615-3p	Homo sapiens	FLPIN_TREX_293	Kidney	Normal/Primary	CLASH	POSITIVE	DIRECT	DOWN	NA	v7
ENSG00000108883	EFTUD2	hsa-miR-760	Homo sapiens	HELA	Cervix	Cancer/Malignant	HITS-CLIP	POSITIVE	DIRECT	DOWN	Hela cells were treated with control shRNA.	v7
ENSG00000108932	SLC16A6	hsa-miR-193a-3p	Homo sapiens	HELA	Cervix	Cancer/Malignant	HITS-CLIP	POSITIVE	DIRECT	DOWN	Hela cells were treated with control shRNA.	v7
ENSG00000108946	PRKAR1A	hsa-miR-449a	Homo sapiens	BC3	NA	Cancer/Malignant	HITS-CLIP	POSITIVE	DIRECT	DOWN	NA	v7
ENSG00000108950	FAM20A	hsa-miR-615-3p	Homo sapiens	293S	Kidney	NA	HITS-CLIP	POSITIVE	DIRECT	DOWN	treatment: emetine	v7
ENSG00000108953	YWHAE	hsa-miR-139-5p	Homo sapiens	MCF7	Mammary Gland	Cancer/Malignant	Biotin-Microarrays	POSITIVE	INDIRECT	DOWN	NA	v7
ENSG00000108953	YWHAE	hsa-miR-634	Homo sapiens	HS5	Bone Marrow	Normal/Primary	HITS-CLIP	POSITIVE	DIRECT	DOWN	NA	v7
ENSG00000109046	WSB1	hsa-miR-139-5p	Homo sapiens	BETA Cells	Pancreas	Normal/Primary	HITS-CLIP	POSITIVE	DIRECT	DOWN	NA	v7
ENSG00000109079	TNFAIP1	hsa-miR-760	Homo sapiens	293S	Kidney	NA	HITS-CLIP	POSITIVE	DIRECT	DOWN	treatment:emetine	v7
ENSG00000109084	TMEM97	hsa-miR-199b-5p	Homo sapiens	HS27A	Bone Marrow	Normal/Primary	HITS-CLIP	POSITIVE	DIRECT	DOWN	NA	v7
ENSG00000109099	PMP22	hsa-miR-139-5p	Homo sapiens	HELA	Cervix	Cancer/Malignant	HITS-CLIP	POSITIVE	DIRECT	DOWN	Hela cells were treated with control shRNA.	v7
ENSG00000109103	UNC119	hsa-miR-615-3p	Homo sapiens	293S	Kidney	NA	HITS-CLIP	POSITIVE	DIRECT	DOWN	no treatment (control)	v7
ENSG00000109113	RAB34	hsa-miR-1260b	Homo sapiens	293S	Kidney	NA	HITS-CLIP	POSITIVE	DIRECT	DOWN	no treatment (control)	v7
ENSG00000109118	PHF12	hsa-miR-142-5p	Homo sapiens	LCLBACD3	NA	Normal/Primary	PAR-CLIP	POSITIVE	DIRECT	DOWN	NA	v7
ENSG00000109118	PHF12	hsa-miR-142-5p	Homo sapiens	LCLBAC	NA	Normal/Primary	PAR-CLIP	POSITIVE	DIRECT	DOWN	NA	v7
ENSG00000109133	TMEM33	hsa-miR-139-3p	Homo sapiens	293S	Kidney	NA	HITS-CLIP	POSITIVE	DIRECT	DOWN	no treatment (control)	v7
ENSG00000109133	TMEM33	hsa-miR-139-5p	Homo sapiens	HELA	Cervix	Cancer/Malignant	HITS-CLIP	POSITIVE	DIRECT	DOWN	Hela cells were treated with control shRNA.	v7
ENSG00000109133	TMEM33	hsa-miR-449a	Homo sapiens	HELA	Cervix	Cancer/Malignant	HITS-CLIP	POSITIVE	DIRECT	DOWN	Hela cells were treated with control shRNA.	v7
ENSG00000109171	SLAIN2	hsa-miR-486-5p	Homo sapiens	LCLBACD1	NA	Normal/Primary	PAR-CLIP	POSITIVE	DIRECT	DOWN	NA	v7
ENSG00000109189	USP46	hsa-miR-139-5p	Homo sapiens	MCF7	Mammary Gland	Cancer/Malignant	Biotin-Microarrays	POSITIVE	INDIRECT	DOWN	NA	v7
ENSG00000109320	NFKB1	hsa-miR-139-5p	Homo sapiens	MDAMB231	Mammary Gland	Cancer/Malignant	Luciferase Reporter Assay	NEGATIVE	DIRECT	NA	NA	v7
ENSG00000109320	NFKB1	hsa-miR-139-5p	Homo sapiens	MDAMB231	Mammary Gland	Cancer/Malignant	Luciferase Reporter Assay	POSITIVE	DIRECT	DOWN	NA	v7
ENSG00000109320	NFKB1	hsa-miR-139-5p	Homo sapiens	MDAMB231	Mammary Gland	Cancer/Malignant	Western Blot	POSITIVE	INDIRECT	DOWN	NA	v7
ENSG00000109320	NFKB1	hsa-miR-449a	Homo sapiens	BETA Cells	Pancreas	Normal/Primary	HITS-CLIP	POSITIVE	DIRECT	DOWN	NA	v7
ENSG00000109381	ELF2	hsa-miR-139-5p	Homo sapiens	BCBL1	Bone Marrow	Cancer/Malignant	HITS-CLIP	POSITIVE	DIRECT	DOWN	NA	v7
ENSG00000109381	ELF2	hsa-miR-4328	Homo sapiens	BETA Cells	Pancreas	Normal/Primary	HITS-CLIP	POSITIVE	DIRECT	DOWN	NA	v7
ENSG00000109436	TBC1D9	hsa-miR-139-5p	Homo sapiens	HELA	Cervix	Cancer/Malignant	HITS-CLIP	POSITIVE	DIRECT	DOWN	Hela cells were treated with control shRNA.	v7
ENSG00000109458	GAB1	hsa-miR-4328	Homo sapiens	BETA Cells	Pancreas	Normal/Primary	HITS-CLIP	POSITIVE	DIRECT	DOWN	NA	v7
ENSG00000109519	GRPEL1	hsa-miR-422a	Homo sapiens	HELA	Cervix	Cancer/Malignant	HITS-CLIP	POSITIVE	DIRECT	DOWN	Hela cells were treated with control shRNA.	v7
ENSG00000109572	CLCN3	hsa-miR-449a	Homo sapiens	BETA Cells	Pancreas	Normal/Primary	HITS-CLIP	POSITIVE	DIRECT	DOWN	NA	v7
ENSG00000109606	DHX15	hsa-miR-1246	Homo sapiens	BC1	NA	Cancer/Malignant	PAR-CLIP	POSITIVE	DIRECT	DOWN	NA	v7
ENSG00000109606	DHX15	hsa-miR-1260b	Homo sapiens	293S	Kidney	NA	HITS-CLIP	POSITIVE	DIRECT	DOWN	treatment: emetine	v7
ENSG00000109670	FBXW7	hsa-miR-1260b	Homo sapiens	BCBL1	Bone Marrow	Cancer/Malignant	HITS-CLIP	POSITIVE	DIRECT	DOWN	NA	v7
ENSG00000109670	FBXW7	hsa-miR-139-5p	Homo sapiens	293S	Kidney	NA	HITS-CLIP	POSITIVE	DIRECT	DOWN	no treatment (control)	v7
ENSG00000109670	FBXW7	hsa-miR-378c	Homo sapiens	EF3DAGO2	NA	Normal/Primary	PAR-CLIP	POSITIVE	DIRECT	DOWN	NA	v7
ENSG00000109670	FBXW7	hsa-miR-422a	Homo sapiens	EF3DAGO2	NA	Normal/Primary	PAR-CLIP	POSITIVE	DIRECT	DOWN	NA	v7
ENSG00000109674	NEIL3	hsa-miR-4286	Homo sapiens	293S	Kidney	NA	HITS-CLIP	POSITIVE	DIRECT	DOWN	no treatment (control)	v7
ENSG00000109685	WHSC1	hsa-miR-449a	Homo sapiens	293S	Kidney	NA	HITS-CLIP	POSITIVE	DIRECT	DOWN	no treatment (control)	v7
ENSG00000109686	SH3D19	hsa-miR-1260b	Homo sapiens	293S	Kidney	NA	HITS-CLIP	POSITIVE	DIRECT	DOWN	treatment:emetine	v7
ENSG00000109686	SH3D19	hsa-miR-378c	Homo sapiens	293S	Kidney	NA	HITS-CLIP	POSITIVE	DIRECT	DOWN	treatment: emetine	v7
ENSG00000109738	GLRB	hsa-miR-4328	Homo sapiens	BETA Cells	Pancreas	Normal/Primary	HITS-CLIP	POSITIVE	DIRECT	DOWN	NA	v7
ENSG00000109756	RAPGEF2	hsa-miR-142-5p	Homo sapiens	EF3DAGO2	NA	Normal/Primary	PAR-CLIP	POSITIVE	DIRECT	DOWN	NA	v7
ENSG00000109790	KLHL5	hsa-miR-617	Homo sapiens	HS5	Bone Marrow	Normal/Primary	HITS-CLIP	POSITIVE	DIRECT	DOWN	NA	v7
ENSG00000109805	NCAPG	hsa-miR-142-5p	Homo sapiens	BC1	NA	Cancer/Malignant	PAR-CLIP	POSITIVE	DIRECT	DOWN	NA	v7
ENSG00000109805	NCAPG	hsa-miR-142-5p	Homo sapiens	BC3	NA	Cancer/Malignant	PAR-CLIP	POSITIVE	DIRECT	DOWN	NA	v7
ENSG00000109805	NCAPG	hsa-miR-142-5p	Homo sapiens	LCLBACD1	NA	Normal/Primary	PAR-CLIP	POSITIVE	DIRECT	DOWN	NA	v7
ENSG00000109805	NCAPG	hsa-miR-142-5p	Homo sapiens	LCLBACD3	NA	Normal/Primary	PAR-CLIP	POSITIVE	DIRECT	DOWN	NA	v7
ENSG00000109805	NCAPG	hsa-miR-142-5p	Homo sapiens	LCLBAC	NA	Normal/Primary	PAR-CLIP	POSITIVE	DIRECT	DOWN	NA	v7
ENSG00000109920	FNBP4	hsa-miR-1246	Homo sapiens	BC1	NA	Cancer/Malignant	PAR-CLIP	POSITIVE	DIRECT	DOWN	NA	v7
ENSG00000109920	FNBP4	hsa-miR-142-5p	Homo sapiens	BC1	NA	Cancer/Malignant	PAR-CLIP	POSITIVE	DIRECT	DOWN	NA	v7
ENSG00000109920	FNBP4	hsa-miR-142-5p	Homo sapiens	BC3	NA	Cancer/Malignant	PAR-CLIP	POSITIVE	DIRECT	DOWN	NA	v7
ENSG00000109929	SC5D	hsa-miR-1246	Homo sapiens	EF3DAGO2	NA	Normal/Primary	PAR-CLIP	POSITIVE	DIRECT	DOWN	NA	v7
ENSG00000109929	SC5D	hsa-miR-142-5p	Homo sapiens	LCL35	NA	Normal/Primary	PAR-CLIP	POSITIVE	DIRECT	DOWN	NA	v7
ENSG00000109929	SC5D	hsa-miR-142-5p	Homo sapiens	LCLBACD1	NA	Normal/Primary	PAR-CLIP	POSITIVE	DIRECT	DOWN	NA	v7
ENSG00000109971	HSPA8	hsa-miR-193a-3p	Homo sapiens	BC3	NA	Cancer/Malignant	HITS-CLIP	POSITIVE	DIRECT	DOWN	NA	v7
ENSG00000109971	HSPA8	hsa-miR-193a-3p	Homo sapiens	BCBL1	Bone Marrow	Cancer/Malignant	HITS-CLIP	POSITIVE	DIRECT	DOWN	NA	v7
ENSG00000109971	HSPA8	hsa-miR-193a-3p	Homo sapiens	BT474	Mammary Gland	Cancer/Malignant	HITS-CLIP	POSITIVE	DIRECT	DOWN	NA	v7
ENSG00000109971	HSPA8	hsa-miR-193a-3p	Homo sapiens	HMSC	Bone Marrow	Stem/Progenitor	HITS-CLIP	POSITIVE	DIRECT	DOWN	NA	v7
ENSG00000109971	HSPA8	hsa-miR-193a-3p	Homo sapiens	HS5	Bone Marrow	Normal/Primary	HITS-CLIP	POSITIVE	DIRECT	DOWN	NA	v7
ENSG00000109971	HSPA8	hsa-miR-378c	Homo sapiens	293S	Kidney	NA	HITS-CLIP	POSITIVE	DIRECT	DOWN	treatment:emetine	v7
ENSG00000110031	LPXN	hsa-miR-449a	Homo sapiens	HS5	Bone Marrow	Normal/Primary	HITS-CLIP	POSITIVE	DIRECT	DOWN	NA	v7
ENSG00000110066	SUV420H1	hsa-miR-1290	Homo sapiens	BC1	NA	Cancer/Malignant	PAR-CLIP	POSITIVE	DIRECT	DOWN	NA	v7
ENSG00000110075	PPP6R3	hsa-miR-1290	Homo sapiens	LCLBACD1	NA	Normal/Primary	PAR-CLIP	POSITIVE	DIRECT	DOWN	NA	v7
ENSG00000110080	ST3GAL4	hsa-miR-193a-3p	Homo sapiens	HELA	Cervix	Cancer/Malignant	HITS-CLIP	POSITIVE	DIRECT	DOWN	Hela cells were treated with control shRNA.	v7
ENSG00000110092	CCND1	hsa-miR-142-5p	Homo sapiens	HS27A	Bone Marrow	Normal/Primary	HITS-CLIP	POSITIVE	DIRECT	DOWN	NA	v7
ENSG00000110092	CCND1	hsa-miR-193a-3p	Homo sapiens	BT474	Mammary Gland	Cancer/Malignant	HITS-CLIP	POSITIVE	DIRECT	DOWN	NA	v7
ENSG00000110092	CCND1	hsa-miR-193a-3p	Homo sapiens	HS5	Bone Marrow	Normal/Primary	HITS-CLIP	POSITIVE	DIRECT	DOWN	NA	v7
ENSG00000110092	CCND1	hsa-miR-4286	Homo sapiens	293S	Kidney	NA	HITS-CLIP	POSITIVE	DIRECT	DOWN	no treatment (control)	v7
ENSG00000110092	CCND1	hsa-miR-4286	Homo sapiens	293S	Kidney	NA	HITS-CLIP	POSITIVE	DIRECT	DOWN	treatment:hippuristanol	v7
ENSG00000110092	CCND1	hsa-miR-608	Homo sapiens	HS27A	Bone Marrow	Normal/Primary	HITS-CLIP	POSITIVE	DIRECT	DOWN	NA	v7
ENSG00000110092	CCND1	hsa-miR-634	Homo sapiens	HS5	Bone Marrow	Normal/Primary	HITS-CLIP	POSITIVE	DIRECT	DOWN	NA	v7
ENSG00000110107	PRPF19	hsa-miR-1260b	Homo sapiens	293S	Kidney	NA	HITS-CLIP	POSITIVE	DIRECT	DOWN	treatment: arsenite	v7
ENSG00000110108	TMEM109	hsa-miR-615-3p	Homo sapiens	BT474	Mammary Gland	Cancer/Malignant	HITS-CLIP	POSITIVE	DIRECT	DOWN	NA	v7
ENSG00000110321	EIF4G2	hsa-miR-1290	Homo sapiens	BC3	NA	Cancer/Malignant	PAR-CLIP	POSITIVE	DIRECT	DOWN	NA	v7
ENSG00000110321	EIF4G2	hsa-miR-139-5p	Homo sapiens	293S	Kidney	NA	HITS-CLIP	POSITIVE	DIRECT	DOWN	no treatment (control)	v7
ENSG00000110321	EIF4G2	hsa-miR-139-5p	Homo sapiens	293S	Kidney	NA	HITS-CLIP	POSITIVE	DIRECT	DOWN	treatment:emetine	v7
ENSG00000110321	EIF4G2	hsa-miR-139-5p	Homo sapiens	293S	Kidney	NA	HITS-CLIP	POSITIVE	DIRECT	DOWN	treatment:hippuristanol	v7
ENSG00000110321	EIF4G2	hsa-miR-139-5p	Homo sapiens	HELA	Cervix	Cancer/Malignant	HITS-CLIP	POSITIVE	DIRECT	DOWN	Hela cells were treated with control shRNA.	v7
ENSG00000110321	EIF4G2	hsa-miR-617	Homo sapiens	HS27A	Bone Marrow	Normal/Primary	HITS-CLIP	POSITIVE	DIRECT	DOWN	NA	v7
ENSG00000110321	EIF4G2	hsa-miR-760	Homo sapiens	293S	Kidney	NA	HITS-CLIP	POSITIVE	DIRECT	DOWN	no treatment (control)	v7
ENSG00000110344	UBE4A	hsa-miR-142-5p	Homo sapiens	BC3	NA	Cancer/Malignant	PAR-CLIP	POSITIVE	DIRECT	DOWN	NA	v7
ENSG00000110344	UBE4A	hsa-miR-142-5p	Homo sapiens	EF3DAGO2	NA	Normal/Primary	PAR-CLIP	POSITIVE	DIRECT	DOWN	NA	v7
ENSG00000110344	UBE4A	hsa-miR-142-5p	Homo sapiens	LCL35	NA	Normal/Primary	PAR-CLIP	POSITIVE	DIRECT	DOWN	NA	v7
ENSG00000110344	UBE4A	hsa-miR-142-5p	Homo sapiens	LCLBACD1	NA	Normal/Primary	PAR-CLIP	POSITIVE	DIRECT	DOWN	NA	v7
ENSG00000110344	UBE4A	hsa-miR-142-5p	Homo sapiens	LCLBACD3	NA	Normal/Primary	PAR-CLIP	POSITIVE	DIRECT	DOWN	NA	v7
ENSG00000110344	UBE4A	hsa-miR-142-5p	Homo sapiens	LCLBAC	NA	Normal/Primary	PAR-CLIP	POSITIVE	DIRECT	DOWN	NA	v7
ENSG00000110344	UBE4A	hsa-miR-199b-5p	Homo sapiens	LCLBACD1	NA	Normal/Primary	PAR-CLIP	POSITIVE	DIRECT	DOWN	NA	v7
ENSG00000110367	DDX6	hsa-miR-378c	Homo sapiens	BC1	NA	Cancer/Malignant	PAR-CLIP	POSITIVE	DIRECT	DOWN	NA	v7
ENSG00000110367	DDX6	hsa-miR-422a	Homo sapiens	BC1	NA	Cancer/Malignant	PAR-CLIP	POSITIVE	DIRECT	DOWN	NA	v7
ENSG00000110400	PVRL1	hsa-miR-449a	Homo sapiens	BETA Cells	Pancreas	Normal/Primary	HITS-CLIP	POSITIVE	DIRECT	DOWN	NA	v7
ENSG00000110422	HIPK3	hsa-miR-193a-5p	Homo sapiens	HMSC	Bone Marrow	Stem/Progenitor	HITS-CLIP	POSITIVE	DIRECT	DOWN	NA	v7
ENSG00000110429	FBXO3	hsa-miR-1260b	Homo sapiens	293S	Kidney	NA	HITS-CLIP	POSITIVE	DIRECT	DOWN	treatment: arsenite	v7
ENSG00000110429	FBXO3	hsa-miR-1260b	Homo sapiens	293S	Kidney	NA	HITS-CLIP	POSITIVE	DIRECT	DOWN	treatment:hippuristanol	v7
ENSG00000110429	FBXO3	hsa-miR-1260b	Homo sapiens	BCBL1	Bone Marrow	Cancer/Malignant	HITS-CLIP	POSITIVE	DIRECT	DOWN	NA	v7
ENSG00000110619	CARS	hsa-miR-617	Homo sapiens	HS5	Bone Marrow	Normal/Primary	HITS-CLIP	POSITIVE	DIRECT	DOWN	NA	v7
ENSG00000110717	NDUFS8	hsa-miR-4286	Homo sapiens	293S	Kidney	NA	HITS-CLIP	POSITIVE	DIRECT	DOWN	treatment:emetine	v7
ENSG00000110848	CD69	hsa-miR-139-5p	Homo sapiens	EF3DAGO2	NA	Normal/Primary	PAR-CLIP	POSITIVE	DIRECT	DOWN	NA	v7
ENSG00000110876	SELPLG	hsa-miR-449a	Homo sapiens	BCBL1	Bone Marrow	Cancer/Malignant	HITS-CLIP	POSITIVE	DIRECT	DOWN	NA	v7
ENSG00000110880	CORO1C	hsa-miR-199b-5p	Homo sapiens	293S	Kidney	NA	HITS-CLIP	POSITIVE	DIRECT	DOWN	treatment:emetine	v7
ENSG00000110880	CORO1C	hsa-miR-449a	Homo sapiens	HS5	Bone Marrow	Normal/Primary	HITS-CLIP	POSITIVE	DIRECT	DOWN	NA	v7
ENSG00000110888	CAPRIN2	hsa-miR-142-5p	Homo sapiens	BC1	NA	Cancer/Malignant	PAR-CLIP	POSITIVE	DIRECT	DOWN	NA	v7
ENSG00000110888	CAPRIN2	hsa-miR-142-5p	Homo sapiens	BC3	NA	Cancer/Malignant	PAR-CLIP	POSITIVE	DIRECT	DOWN	NA	v7
ENSG00000110888	CAPRIN2	hsa-miR-193a-3p	Homo sapiens	293S	Kidney	NA	HITS-CLIP	POSITIVE	DIRECT	DOWN	treatment:hippuristanol	v7
ENSG00000110906	KCTD10	hsa-miR-617	Homo sapiens	HS27A	Bone Marrow	Normal/Primary	HITS-CLIP	POSITIVE	DIRECT	DOWN	NA	v7
ENSG00000110911	SLC11A2	hsa-miR-139-5p	Homo sapiens	HELA	Cervix	Cancer/Malignant	HITS-CLIP	POSITIVE	DIRECT	DOWN	Hela cells were treated with control shRNA.	v7
ENSG00000110917	MLEC	hsa-miR-1260b	Homo sapiens	293S	Kidney	NA	HITS-CLIP	POSITIVE	DIRECT	DOWN	no treatment (control)	v7
ENSG00000110917	MLEC	hsa-miR-193a-3p	Homo sapiens	BT474	Mammary Gland	Cancer/Malignant	HITS-CLIP	POSITIVE	DIRECT	DOWN	NA	v7
ENSG00000110921	MVK	hsa-miR-1260b	Homo sapiens	BC3	NA	Cancer/Malignant	PAR-CLIP	POSITIVE	DIRECT	DOWN	NA	v7
ENSG00000110925	CSRNP2	hsa-miR-1260b	Homo sapiens	293S	Kidney	NA	HITS-CLIP	POSITIVE	DIRECT	DOWN	no treatment (control)	v7
ENSG00000110925	CSRNP2	hsa-miR-193a-3p	Homo sapiens	293S	Kidney	NA	HITS-CLIP	POSITIVE	DIRECT	DOWN	treatment: emetine	v7
ENSG00000110955	ATP5B	hsa-miR-1260b	Homo sapiens	BC3	NA	Cancer/Malignant	HITS-CLIP	POSITIVE	DIRECT	DOWN	NA	v7
ENSG00000110955	ATP5B	hsa-miR-1260b	Homo sapiens	BCBL1	Bone Marrow	Cancer/Malignant	HITS-CLIP	POSITIVE	DIRECT	DOWN	NA	v7
ENSG00000110955	ATP5B	hsa-miR-615-3p	Homo sapiens	HS27A	Bone Marrow	Normal/Primary	HITS-CLIP	POSITIVE	DIRECT	DOWN	NA	v7
ENSG00000110958	PTGES3	hsa-miR-449a	Homo sapiens	HELA	Cervix	Cancer/Malignant	HITS-CLIP	POSITIVE	DIRECT	DOWN	Hela cells were treated with control shRNA.	v7
ENSG00000111011	RSRC2	hsa-miR-1246	Homo sapiens	BT474	Mammary Gland	Cancer/Malignant	HITS-CLIP	POSITIVE	DIRECT	DOWN	NA	v7
ENSG00000111011	RSRC2	hsa-miR-193a-3p	Homo sapiens	HELA	Cervix	Cancer/Malignant	HITS-CLIP	POSITIVE	DIRECT	DOWN	Hela cells were treated with control shRNA.	v7
ENSG00000111011	RSRC2	hsa-miR-422a	Homo sapiens	HELA	Cervix	Cancer/Malignant	HITS-CLIP	POSITIVE	DIRECT	DOWN	Hela cells were treated with control shRNA.	v7
ENSG00000111011	RSRC2	hsa-miR-486-5p	Homo sapiens	LCLBACD3	NA	Normal/Primary	PAR-CLIP	POSITIVE	DIRECT	DOWN	NA	v7
ENSG00000111011	RSRC2	hsa-miR-486-5p	Homo sapiens	TZMBL	Cervix	Cancer/Malignant	HITS-CLIP	POSITIVE	DIRECT	DOWN	NA	v7
ENSG00000111057	KRT18	hsa-miR-615-3p	Homo sapiens	BT474	Mammary Gland	Cancer/Malignant	HITS-CLIP	POSITIVE	DIRECT	DOWN	NA	v7
ENSG00000111145	ELK3	hsa-miR-142-5p	Homo sapiens	BC1	NA	Cancer/Malignant	PAR-CLIP	POSITIVE	DIRECT	DOWN	NA	v7
ENSG00000111145	ELK3	hsa-miR-142-5p	Homo sapiens	BC3	NA	Cancer/Malignant	PAR-CLIP	POSITIVE	DIRECT	DOWN	NA	v7
ENSG00000111224	PARP11	hsa-miR-1246	Homo sapiens	BT474	Mammary Gland	Cancer/Malignant	HITS-CLIP	POSITIVE	DIRECT	DOWN	NA	v7
ENSG00000111252	SH2B3	hsa-miR-1246	Homo sapiens	EF3DAGO2	NA	Normal/Primary	PAR-CLIP	POSITIVE	DIRECT	DOWN	NA	v7
ENSG00000111252	SH2B3	hsa-miR-142-5p	Homo sapiens	LCLBACD3	NA	Normal/Primary	PAR-CLIP	POSITIVE	DIRECT	DOWN	NA	v7
ENSG00000111252	SH2B3	hsa-miR-4328	Homo sapiens	BETA Cells	Pancreas	Normal/Primary	HITS-CLIP	POSITIVE	DIRECT	DOWN	NA	v7
ENSG00000111266	DUSP16	hsa-miR-193a-3p	Homo sapiens	HS5	Bone Marrow	Normal/Primary	HITS-CLIP	POSITIVE	DIRECT	DOWN	NA	v7
ENSG00000111266	DUSP16	hsa-miR-1976	Homo sapiens	293S	Kidney	NA	HITS-CLIP	POSITIVE	DIRECT	DOWN	treatment: arsenite	v7
ENSG00000111269	CREBL2	hsa-miR-1246	Homo sapiens	HACAT	Skin	Normal/Primary	Luciferase Reporter Assay	POSITIVE	DIRECT	DOWN	NA	v7
ENSG00000111269	CREBL2	hsa-miR-1976	Homo sapiens	293S	Kidney	NA	HITS-CLIP	POSITIVE	DIRECT	DOWN	treatment:hippuristanol	v7
ENSG00000111269	CREBL2	hsa-miR-486-5p	Homo sapiens	BETA Cells	Pancreas	Normal/Primary	HITS-CLIP	POSITIVE	DIRECT	DOWN	NA	v7
ENSG00000111276	CDKN1B	hsa-miR-139-5p	Homo sapiens	EF3DAGO2	NA	Normal/Primary	PAR-CLIP	POSITIVE	DIRECT	DOWN	NA	v7
ENSG00000111276	CDKN1B	hsa-miR-142-5p	Homo sapiens	BC1	NA	Cancer/Malignant	PAR-CLIP	POSITIVE	DIRECT	DOWN	NA	v7
ENSG00000111276	CDKN1B	hsa-miR-142-5p	Homo sapiens	BC3	NA	Cancer/Malignant	PAR-CLIP	POSITIVE	DIRECT	DOWN	NA	v7
ENSG00000111276	CDKN1B	hsa-miR-4286	Homo sapiens	293S	Kidney	NA	HITS-CLIP	POSITIVE	DIRECT	DOWN	no treatment (control)	v7
ENSG00000111321	LTBR	hsa-miR-449a	Homo sapiens	HS5	Bone Marrow	Normal/Primary	HITS-CLIP	POSITIVE	DIRECT	DOWN	NA	v7
ENSG00000111328	CDK2AP1	hsa-miR-193a-5p	Homo sapiens	HS27A	Bone Marrow	Normal/Primary	HITS-CLIP	POSITIVE	DIRECT	DOWN	NA	v7
ENSG00000111358	GTF2H3	hsa-miR-142-5p	Homo sapiens	BC3	NA	Cancer/Malignant	PAR-CLIP	POSITIVE	DIRECT	DOWN	NA	v7
ENSG00000111364	DDX55	hsa-miR-615-3p	Homo sapiens	FLPIN_TREX_293	Kidney	Normal/Primary	CLASH	POSITIVE	DIRECT	DOWN	NA	v7
ENSG00000111371	SLC38A1	hsa-miR-1260b	Homo sapiens	BC3	NA	Cancer/Malignant	PAR-CLIP	POSITIVE	DIRECT	DOWN	NA	v7
ENSG00000111371	SLC38A1	hsa-miR-193a-3p	Homo sapiens	293S	Kidney	NA	HITS-CLIP	POSITIVE	DIRECT	DOWN	treatment:emetine	v7
ENSG00000111371	SLC38A1	hsa-miR-378c	Homo sapiens	BCBL1	Bone Marrow	Cancer/Malignant	HITS-CLIP	POSITIVE	DIRECT	DOWN	NA	v7
ENSG00000111371	SLC38A1	hsa-miR-422a	Homo sapiens	HELA	Cervix	Cancer/Malignant	HITS-CLIP	POSITIVE	DIRECT	DOWN	Hela cells were treated with control shRNA.	v7
ENSG00000111530	CAND1	hsa-miR-1246	Homo sapiens	BC1	NA	Cancer/Malignant	PAR-CLIP	POSITIVE	DIRECT	DOWN	NA	v7
ENSG00000111530	CAND1	hsa-miR-1246	Homo sapiens	BC3	NA	Cancer/Malignant	PAR-CLIP	POSITIVE	DIRECT	DOWN	NA	v7
ENSG00000111530	CAND1	hsa-miR-1246	Homo sapiens	EF3DAGO2	NA	Normal/Primary	PAR-CLIP	POSITIVE	DIRECT	DOWN	NA	v7
ENSG00000111530	CAND1	hsa-miR-1246	Homo sapiens	LCL35	NA	Normal/Primary	PAR-CLIP	POSITIVE	DIRECT	DOWN	NA	v7
ENSG00000111530	CAND1	hsa-miR-422a	Homo sapiens	HS27A	Bone Marrow	Normal/Primary	HITS-CLIP	POSITIVE	DIRECT	DOWN	NA	v7
ENSG00000111530	CAND1	hsa-miR-422a	Homo sapiens	HS5	Bone Marrow	Normal/Primary	HITS-CLIP	POSITIVE	DIRECT	DOWN	NA	v7
ENSG00000111540	RAB5B	hsa-miR-1246	Homo sapiens	BC1	NA	Cancer/Malignant	PAR-CLIP	POSITIVE	DIRECT	DOWN	NA	v7
ENSG00000111540	RAB5B	hsa-miR-760	Homo sapiens	FLPIN_TREX_293	Kidney	Normal/Primary	CLASH	POSITIVE	DIRECT	DOWN	NA	v7
ENSG00000111602	TIMELESS	hsa-miR-193a-3p	Homo sapiens	293S	Kidney	NA	HITS-CLIP	POSITIVE	DIRECT	DOWN	treatment: emetine	v7
ENSG00000111605	CPSF6	hsa-miR-142-5p	Homo sapiens	BC3	NA	Cancer/Malignant	PAR-CLIP	POSITIVE	DIRECT	DOWN	NA	v7
ENSG00000111605	CPSF6	hsa-miR-378c	Homo sapiens	BC3	NA	Cancer/Malignant	PAR-CLIP	POSITIVE	DIRECT	DOWN	NA	v7
ENSG00000111605	CPSF6	hsa-miR-422a	Homo sapiens	BC3	NA	Cancer/Malignant	PAR-CLIP	POSITIVE	DIRECT	DOWN	NA	v7
ENSG00000111615	KRR1	hsa-miR-1246	Homo sapiens	BC3	NA	Cancer/Malignant	PAR-CLIP	POSITIVE	DIRECT	DOWN	NA	v7
ENSG00000111640	GAPDH	hsa-miR-449a	Homo sapiens	BC3	NA	Cancer/Malignant	HITS-CLIP	POSITIVE	DIRECT	DOWN	NA	v7
ENSG00000111640	GAPDH	hsa-miR-449a	Homo sapiens	BCBL1	Bone Marrow	Cancer/Malignant	HITS-CLIP	POSITIVE	DIRECT	DOWN	NA	v7
ENSG00000111640	GAPDH	hsa-miR-449a	Homo sapiens	BETA Cells	Pancreas	Normal/Primary	HITS-CLIP	POSITIVE	DIRECT	DOWN	NA	v7
ENSG00000111640	GAPDH	hsa-miR-615-3p	Homo sapiens	FLPIN_TREX_293	Kidney	Normal/Primary	CLASH	POSITIVE	DIRECT	DOWN	NA	v7
ENSG00000111642	CHD4	hsa-miR-193a-3p	Homo sapiens	BT474	Mammary Gland	Cancer/Malignant	HITS-CLIP	POSITIVE	DIRECT	DOWN	NA	v7
ENSG00000111642	CHD4	hsa-miR-193a-3p	Homo sapiens	HELA	Cervix	Cancer/Malignant	HITS-CLIP	POSITIVE	DIRECT	DOWN	Hela cells were treated with control shRNA.	v7
ENSG00000111652	COPS7A	hsa-miR-449a	Homo sapiens	293S	Kidney	NA	HITS-CLIP	POSITIVE	DIRECT	DOWN	no treatment (control)	v7
ENSG00000111664	GNB3	hsa-miR-1976	Homo sapiens	293S	Kidney	NA	HITS-CLIP	POSITIVE	DIRECT	DOWN	no treatment (control)	v7
ENSG00000111664	GNB3	hsa-miR-760	Homo sapiens	293S	Kidney	NA	HITS-CLIP	POSITIVE	DIRECT	DOWN	treatment: emetine	v7
ENSG00000111670	GNPTAB	hsa-miR-193a-3p	Homo sapiens	HS5	Bone Marrow	Normal/Primary	HITS-CLIP	POSITIVE	DIRECT	DOWN	NA	v7
ENSG00000111670	GNPTAB	hsa-miR-615-3p	Homo sapiens	FLPIN_TREX_293	Kidney	Normal/Primary	CLASH	POSITIVE	DIRECT	DOWN	NA	v7
ENSG00000111676	ATN1	hsa-miR-760	Homo sapiens	293S	Kidney	NA	HITS-CLIP	POSITIVE	DIRECT	DOWN	treatment:emetine	v7
ENSG00000111676	ATN1	hsa-miR-760	Homo sapiens	HELA	Cervix	Cancer/Malignant	HITS-CLIP	POSITIVE	DIRECT	DOWN	Hela cells were treated with control shRNA.	v7
ENSG00000111679	PTPN6	hsa-miR-139-3p	Homo sapiens	EF3DAGO2	NA	Normal/Primary	PAR-CLIP	POSITIVE	DIRECT	DOWN	NA	v7
ENSG00000111696	NT5DC3	hsa-miR-486-5p	Homo sapiens	293S	Kidney	NA	HITS-CLIP	POSITIVE	DIRECT	DOWN	no treatment (control)	v7
ENSG00000111711	GOLT1B	hsa-miR-139-5p	Homo sapiens	BETA Cells	Pancreas	Normal/Primary	HITS-CLIP	POSITIVE	DIRECT	DOWN	NA	v7
ENSG00000111711	GOLT1B	hsa-miR-139-5p	Homo sapiens	HELA	Cervix	Cancer/Malignant	HITS-CLIP	POSITIVE	DIRECT	DOWN	Hela cells were treated with control shRNA.	v7
ENSG00000111731	C2CD5	hsa-miR-486-5p	Homo sapiens	LCLBACD1	NA	Normal/Primary	PAR-CLIP	POSITIVE	DIRECT	DOWN	NA	v7
ENSG00000111775	COX6A1	hsa-miR-1976	Homo sapiens	293S	Kidney	NA	HITS-CLIP	POSITIVE	DIRECT	DOWN	treatment: arsenite	v7
ENSG00000111775	COX6A1	hsa-miR-1976	Homo sapiens	293S	Kidney	NA	HITS-CLIP	POSITIVE	DIRECT	DOWN	treatment:hippuristanol	v7
ENSG00000111799	COL12A1	hsa-miR-139-5p	Homo sapiens	HELA	Cervix	Cancer/Malignant	HITS-CLIP	POSITIVE	DIRECT	DOWN	Hela cells were treated with control shRNA.	v7
ENSG00000111801	BTN3A3	hsa-miR-486-5p	Homo sapiens	LCL35	NA	Normal/Primary	PAR-CLIP	POSITIVE	DIRECT	DOWN	NA	v7
ENSG00000111802	TDP2	hsa-miR-1260b	Homo sapiens	BC1	NA	Cancer/Malignant	PAR-CLIP	POSITIVE	DIRECT	DOWN	NA	v7
ENSG00000111816	FRK	hsa-miR-139-5p	Homo sapiens	293S	Kidney	NA	HITS-CLIP	POSITIVE	DIRECT	DOWN	treatment: arsenite	v7
ENSG00000111845	PAK1IP1	hsa-miR-1246	Homo sapiens	LCLBAC	NA	Normal/Primary	PAR-CLIP	POSITIVE	DIRECT	DOWN	NA	v7
ENSG00000111850	SMIM8	hsa-miR-1290	Homo sapiens	BC3	NA	Cancer/Malignant	PAR-CLIP	POSITIVE	DIRECT	DOWN	NA	v7
ENSG00000111877	MCM9	hsa-miR-4328	Homo sapiens	BETA Cells	Pancreas	Normal/Primary	HITS-CLIP	POSITIVE	DIRECT	DOWN	NA	v7
ENSG00000111885	MAN1A1	hsa-miR-142-5p	Homo sapiens	LCLBAC	NA	Normal/Primary	PAR-CLIP	POSITIVE	DIRECT	DOWN	NA	v7
ENSG00000111897	SERINC1	hsa-miR-449a	Homo sapiens	HS5	Bone Marrow	Normal/Primary	HITS-CLIP	POSITIVE	DIRECT	DOWN	NA	v7
ENSG00000111906	HDDC2	hsa-miR-1246	Homo sapiens	BC1	NA	Cancer/Malignant	PAR-CLIP	POSITIVE	DIRECT	DOWN	NA	v7
ENSG00000111961	SASH1	hsa-miR-193a-3p	Homo sapiens	HS5	Bone Marrow	Normal/Primary	HITS-CLIP	POSITIVE	DIRECT	DOWN	NA	v7
ENSG00000111961	SASH1	hsa-miR-617	Homo sapiens	HS5	Bone Marrow	Normal/Primary	HITS-CLIP	POSITIVE	DIRECT	DOWN	NA	v7
ENSG00000112062	MAPK14	hsa-miR-486-5p	Homo sapiens	LCL35	NA	Normal/Primary	PAR-CLIP	POSITIVE	DIRECT	DOWN	NA	v7
ENSG00000112078	KCTD20	hsa-miR-1246	Homo sapiens	BT474	Mammary Gland	Cancer/Malignant	HITS-CLIP	POSITIVE	DIRECT	DOWN	NA	v7
ENSG00000112079	STK38	hsa-miR-1290	Homo sapiens	LCLBACD3	NA	Normal/Primary	PAR-CLIP	POSITIVE	DIRECT	DOWN	NA	v7
ENSG00000112079	STK38	hsa-miR-142-5p	Homo sapiens	BC1	NA	Cancer/Malignant	PAR-CLIP	POSITIVE	DIRECT	DOWN	NA	v7
ENSG00000112079	STK38	hsa-miR-142-5p	Homo sapiens	BC3	NA	Cancer/Malignant	PAR-CLIP	POSITIVE	DIRECT	DOWN	NA	v7
ENSG00000112079	STK38	hsa-miR-142-5p	Homo sapiens	LCLBACD1	NA	Normal/Primary	PAR-CLIP	POSITIVE	DIRECT	DOWN	NA	v7
ENSG00000112079	STK38	hsa-miR-193a-5p	Homo sapiens	HELA	Cervix	Cancer/Malignant	HITS-CLIP	POSITIVE	DIRECT	DOWN	Hela cells were treated with control shRNA.	v7
ENSG00000112081	SRSF3	hsa-miR-1976	Homo sapiens	293S	Kidney	NA	HITS-CLIP	POSITIVE	DIRECT	DOWN	no treatment (control)	v7
ENSG00000112081	SRSF3	hsa-miR-1976	Homo sapiens	293S	Kidney	NA	HITS-CLIP	POSITIVE	DIRECT	DOWN	treatment: arsenite	v7
ENSG00000112081	SRSF3	hsa-miR-486-5p	Homo sapiens	HELA	Cervix	Cancer/Malignant	HITS-CLIP	POSITIVE	DIRECT	DOWN	Hela cells were treated with control shRNA.	v7
ENSG00000112096	SOD2	hsa-miR-1246	Homo sapiens	BC3	NA	Cancer/Malignant	PAR-CLIP	POSITIVE	DIRECT	DOWN	NA	v7
ENSG00000112096	SOD2	hsa-miR-634	Homo sapiens	HS5	Bone Marrow	Normal/Primary	HITS-CLIP	POSITIVE	DIRECT	DOWN	NA	v7
ENSG00000112118	MCM3	hsa-miR-449a	Homo sapiens	293S	Kidney	NA	HITS-CLIP	POSITIVE	DIRECT	DOWN	no treatment (control)	v7
ENSG00000112139	MDGA1	hsa-miR-1260b	Homo sapiens	293S	Kidney	NA	HITS-CLIP	POSITIVE	DIRECT	DOWN	no treatment (control)	v7
ENSG00000112159	MDN1	hsa-miR-486-5p	Homo sapiens	293S	Kidney	NA	HITS-CLIP	POSITIVE	DIRECT	DOWN	treatment:hippuristanol	v7
ENSG00000112159	MDN1	hsa-miR-634	Homo sapiens	HS5	Bone Marrow	Normal/Primary	HITS-CLIP	POSITIVE	DIRECT	DOWN	NA	v7
ENSG00000112200	ZNF451	hsa-miR-1246	Homo sapiens	BT474	Mammary Gland	Cancer/Malignant	HITS-CLIP	POSITIVE	DIRECT	DOWN	NA	v7
ENSG00000112200	ZNF451	hsa-miR-139-5p	Homo sapiens	293S	Kidney	NA	HITS-CLIP	POSITIVE	DIRECT	DOWN	treatment:hippuristanol	v7
ENSG00000112200	ZNF451	hsa-miR-486-5p	Homo sapiens	293S	Kidney	NA	HITS-CLIP	POSITIVE	DIRECT	DOWN	treatment:hippuristanol	v7
ENSG00000112200	ZNF451	hsa-miR-634	Homo sapiens	HS5	Bone Marrow	Normal/Primary	HITS-CLIP	POSITIVE	DIRECT	DOWN	NA	v7
ENSG00000112208	BAG2	hsa-miR-193a-3p	Homo sapiens	HS5	Bone Marrow	Normal/Primary	HITS-CLIP	POSITIVE	DIRECT	DOWN	NA	v7
ENSG00000112208	BAG2	hsa-miR-760	Homo sapiens	BC1	NA	Cancer/Malignant	PAR-CLIP	POSITIVE	DIRECT	DOWN	NA	v7
ENSG00000112218	GPR63	hsa-miR-142-5p	Homo sapiens	BC3	NA	Cancer/Malignant	PAR-CLIP	POSITIVE	DIRECT	DOWN	NA	v7
ENSG00000112242	E2F3	hsa-miR-193a-3p	Homo sapiens	293S	Kidney	NA	HITS-CLIP	POSITIVE	DIRECT	DOWN	treatment:hippuristanol	v7
ENSG00000112242	E2F3	hsa-miR-378c	Homo sapiens	293S	Kidney	NA	HITS-CLIP	POSITIVE	DIRECT	DOWN	treatment:hippuristanol	v7
ENSG00000112242	E2F3	hsa-miR-449a	Homo sapiens	293S	Kidney	NA	HITS-CLIP	POSITIVE	DIRECT	DOWN	no treatment (control)	v7
ENSG00000112242	E2F3	hsa-miR-449a	Homo sapiens	293S	Kidney	NA	HITS-CLIP	POSITIVE	DIRECT	DOWN	treatment: arsenite	v7
ENSG00000112242	E2F3	hsa-miR-449a	Homo sapiens	HELA	Cervix	Cancer/Malignant	HITS-CLIP	POSITIVE	DIRECT	DOWN	Hela cells were treated with control shRNA.	v7
ENSG00000112245	PTP4A1	hsa-miR-1246	Homo sapiens	BC1	NA	Cancer/Malignant	PAR-CLIP	POSITIVE	DIRECT	DOWN	NA	v7
ENSG00000112245	PTP4A1	hsa-miR-1246	Homo sapiens	EF3DAGO2	NA	Normal/Primary	PAR-CLIP	POSITIVE	DIRECT	DOWN	NA	v7
ENSG00000112245	PTP4A1	hsa-miR-142-5p	Homo sapiens	BC1	NA	Cancer/Malignant	PAR-CLIP	POSITIVE	DIRECT	DOWN	NA	v7
ENSG00000112245	PTP4A1	hsa-miR-142-5p	Homo sapiens	BC3	NA	Cancer/Malignant	PAR-CLIP	POSITIVE	DIRECT	DOWN	NA	v7
ENSG00000112245	PTP4A1	hsa-miR-142-5p	Homo sapiens	EF3DAGO2	NA	Normal/Primary	PAR-CLIP	POSITIVE	DIRECT	DOWN	NA	v7
ENSG00000112245	PTP4A1	hsa-miR-142-5p	Homo sapiens	LCL35	NA	Normal/Primary	PAR-CLIP	POSITIVE	DIRECT	DOWN	NA	v7
ENSG00000112245	PTP4A1	hsa-miR-142-5p	Homo sapiens	LCLBAC	NA	Normal/Primary	PAR-CLIP	POSITIVE	DIRECT	DOWN	NA	v7
ENSG00000112249	ASCC3	hsa-miR-1246	Homo sapiens	BT474	Mammary Gland	Cancer/Malignant	HITS-CLIP	POSITIVE	DIRECT	DOWN	NA	v7
ENSG00000112249	ASCC3	hsa-miR-139-5p	Homo sapiens	293S	Kidney	NA	HITS-CLIP	POSITIVE	DIRECT	DOWN	no treatment (control)	v7
ENSG00000112276	BVES	hsa-miR-142-5p	Homo sapiens	BC1	NA	Cancer/Malignant	PAR-CLIP	POSITIVE	DIRECT	DOWN	NA	v7
ENSG00000112276	BVES	hsa-miR-142-5p	Homo sapiens	BC3	NA	Cancer/Malignant	PAR-CLIP	POSITIVE	DIRECT	DOWN	NA	v7
ENSG00000112276	BVES	hsa-miR-449a	Homo sapiens	BCBL1	Bone Marrow	Cancer/Malignant	HITS-CLIP	POSITIVE	DIRECT	DOWN	NA	v7
ENSG00000112276	BVES	hsa-miR-760	Homo sapiens	BCBL1	Bone Marrow	Cancer/Malignant	HITS-CLIP	POSITIVE	DIRECT	DOWN	NA	v7
ENSG00000112294	ALDH5A1	hsa-miR-199b-5p	Homo sapiens	BETA Cells	Pancreas	Normal/Primary	HITS-CLIP	POSITIVE	DIRECT	DOWN	NA	v7
ENSG00000112306	RPS12	hsa-miR-449a	Homo sapiens	293S	Kidney	NA	HITS-CLIP	POSITIVE	DIRECT	DOWN	treatment: arsenite	v7
ENSG00000112306	RPS12	hsa-miR-449a	Homo sapiens	293S	Kidney	NA	HITS-CLIP	POSITIVE	DIRECT	DOWN	treatment: emetine	v7
ENSG00000112308	C6orf62	hsa-miR-1290	Homo sapiens	BC3	NA	Cancer/Malignant	PAR-CLIP	POSITIVE	DIRECT	DOWN	NA	v7
ENSG00000112308	C6orf62	hsa-miR-449a	Homo sapiens	HELA	Cervix	Cancer/Malignant	HITS-CLIP	POSITIVE	DIRECT	DOWN	Hela cells were treated with control shRNA.	v7
ENSG00000112308	C6orf62	hsa-miR-486-5p	Homo sapiens	HELA	Cervix	Cancer/Malignant	HITS-CLIP	POSITIVE	DIRECT	DOWN	Hela cells were treated with control shRNA.	v7
ENSG00000112312	GMNN	hsa-miR-449a	Homo sapiens	SNU638	Gastric	Cancer/Malignant	Luciferase Reporter Assay	POSITIVE	DIRECT	DOWN	Dual Luciferase Reporter Assay	v7
ENSG00000112312	GMNN	hsa-miR-449a	Homo sapiens	SNU638	Gastric	Cancer/Malignant	qPCR	POSITIVE	INDIRECT	DOWN	NA	v7
ENSG00000112312	GMNN	hsa-miR-449a	Homo sapiens	SNU638	Gastric	Cancer/Malignant	Western Blot	POSITIVE	INDIRECT	DOWN	NA	v7
ENSG00000112319	EYA4	hsa-miR-142-5p	Homo sapiens	BC1	NA	Cancer/Malignant	PAR-CLIP	POSITIVE	DIRECT	DOWN	NA	v7
ENSG00000112320	SOBP	hsa-miR-378c	Homo sapiens	293S	Kidney	NA	HITS-CLIP	POSITIVE	DIRECT	DOWN	no treatment (control)	v7
ENSG00000112320	SOBP	hsa-miR-378c	Homo sapiens	293S	Kidney	NA	HITS-CLIP	POSITIVE	DIRECT	DOWN	treatment: arsenite	v7
ENSG00000112365	ZBTB24	hsa-miR-139-5p	Homo sapiens	MCF7	Mammary Gland	Cancer/Malignant	Biotin-Microarrays	POSITIVE	INDIRECT	DOWN	NA	v7
ENSG00000112378	PERP	hsa-miR-139-5p	Homo sapiens	HELA	Cervix	Cancer/Malignant	HITS-CLIP	POSITIVE	DIRECT	DOWN	Hela cells were treated with control shRNA.	v7
ENSG00000112378	PERP	hsa-miR-142-5p	Homo sapiens	BC1	NA	Cancer/Malignant	PAR-CLIP	POSITIVE	DIRECT	DOWN	NA	v7
ENSG00000112378	PERP	hsa-miR-142-5p	Homo sapiens	BC3	NA	Cancer/Malignant	PAR-CLIP	POSITIVE	DIRECT	DOWN	NA	v7
ENSG00000112406	HECA	hsa-miR-378c	Homo sapiens	BETA Cells	Pancreas	Normal/Primary	HITS-CLIP	POSITIVE	DIRECT	DOWN	NA	v7
ENSG00000112406	HECA	hsa-miR-422a	Homo sapiens	BETA Cells	Pancreas	Normal/Primary	HITS-CLIP	POSITIVE	DIRECT	DOWN	NA	v7
ENSG00000112419	PHACTR2	hsa-miR-1260b	Homo sapiens	293S	Kidney	NA	HITS-CLIP	POSITIVE	DIRECT	DOWN	treatment: emetine	v7
ENSG00000112425	EPM2A	hsa-miR-378c	Homo sapiens	293S	Kidney	NA	HITS-CLIP	POSITIVE	DIRECT	DOWN	no treatment (control)	v7
ENSG00000112531	QKI	hsa-miR-1260b	Homo sapiens	293S	Kidney	NA	HITS-CLIP	POSITIVE	DIRECT	DOWN	no treatment (control)	v7
ENSG00000112531	QKI	hsa-miR-634	Homo sapiens	HS5	Bone Marrow	Normal/Primary	HITS-CLIP	POSITIVE	DIRECT	DOWN	NA	v7
ENSG00000112658	SRF	hsa-miR-1260b	Homo sapiens	293S	Kidney	NA	HITS-CLIP	POSITIVE	DIRECT	DOWN	no treatment (control)	v7
ENSG00000112697	TMEM30A	hsa-miR-422a	Homo sapiens	HELA	Cervix	Cancer/Malignant	HITS-CLIP	POSITIVE	DIRECT	DOWN	Hela cells were treated with control shRNA.	v7
ENSG00000112697	TMEM30A	hsa-miR-4286	Homo sapiens	293S	Kidney	NA	HITS-CLIP	POSITIVE	DIRECT	DOWN	no treatment (control)	v7
ENSG00000112697	TMEM30A	hsa-miR-634	Homo sapiens	HS5	Bone Marrow	Normal/Primary	HITS-CLIP	POSITIVE	DIRECT	DOWN	NA	v7
ENSG00000112697	TMEM30A	hsa-miR-760	Homo sapiens	BC1	NA	Cancer/Malignant	PAR-CLIP	POSITIVE	DIRECT	DOWN	NA	v7
ENSG00000112739	PRPF4B	hsa-miR-142-5p	Homo sapiens	LCL35	NA	Normal/Primary	PAR-CLIP	POSITIVE	DIRECT	DOWN	NA	v7
ENSG00000112742	TTK	hsa-miR-449a	Homo sapiens	293S	Kidney	NA	HITS-CLIP	POSITIVE	DIRECT	DOWN	no treatment (control)	v7
ENSG00000112742	TTK	hsa-miR-486-5p	Homo sapiens	EF3DAGO2	NA	Normal/Primary	PAR-CLIP	POSITIVE	DIRECT	DOWN	NA	v7
ENSG00000112759	SLC29A1	hsa-miR-1976	Homo sapiens	293S	Kidney	NA	HITS-CLIP	POSITIVE	DIRECT	DOWN	treatment: emetine	v7
ENSG00000112759	SLC29A1	hsa-miR-615-3p	Homo sapiens	293S	Kidney	NA	HITS-CLIP	POSITIVE	DIRECT	DOWN	no treatment (control)	v7
ENSG00000112773	FAM46A	hsa-miR-449a	Homo sapiens	293S	Kidney	NA	HITS-CLIP	POSITIVE	DIRECT	DOWN	treatment:hippuristanol	v7
ENSG00000112773	FAM46A	hsa-miR-760	Homo sapiens	293S	Kidney	NA	HITS-CLIP	POSITIVE	DIRECT	DOWN	treatment: emetine	v7
ENSG00000112855	HARS2	hsa-miR-142-5p	Homo sapiens	BETA Cells	Pancreas	Normal/Primary	HITS-CLIP	POSITIVE	DIRECT	DOWN	NA	v7
ENSG00000112893	MAN2A1	hsa-miR-193a-5p	Homo sapiens	HELA	Cervix	Cancer/Malignant	HITS-CLIP	POSITIVE	DIRECT	DOWN	Hela cells were treated with control shRNA.	v7
ENSG00000112941	PAPD7	hsa-miR-378c	Homo sapiens	BCBL1	Bone Marrow	Cancer/Malignant	HITS-CLIP	POSITIVE	DIRECT	DOWN	NA	v7
ENSG00000112972	HMGCS1	hsa-miR-139-5p	Homo sapiens	LCLBACD1	NA	Normal/Primary	PAR-CLIP	POSITIVE	DIRECT	DOWN	NA	v7
ENSG00000112972	HMGCS1	hsa-miR-142-5p	Homo sapiens	EF3DAGO2	NA	Normal/Primary	PAR-CLIP	POSITIVE	DIRECT	DOWN	NA	v7
ENSG00000112972	HMGCS1	hsa-miR-378c	Homo sapiens	293S	Kidney	NA	HITS-CLIP	POSITIVE	DIRECT	DOWN	treatment: arsenite	v7
ENSG00000112972	HMGCS1	hsa-miR-615-3p	Homo sapiens	293S	Kidney	NA	HITS-CLIP	POSITIVE	DIRECT	DOWN	no treatment (control)	v7
ENSG00000112972	HMGCS1	hsa-miR-615-3p	Homo sapiens	BT474	Mammary Gland	Cancer/Malignant	HITS-CLIP	POSITIVE	DIRECT	DOWN	NA	v7
ENSG00000112972	HMGCS1	hsa-miR-615-3p	Homo sapiens	HS27A	Bone Marrow	Normal/Primary	HITS-CLIP	POSITIVE	DIRECT	DOWN	NA	v7
ENSG00000112996	MRPS30	hsa-miR-1246	Homo sapiens	BC1	NA	Cancer/Malignant	PAR-CLIP	POSITIVE	DIRECT	DOWN	NA	v7
ENSG00000113048	MRPS27	hsa-miR-486-5p	Homo sapiens	TZMBL	Cervix	Cancer/Malignant	HITS-CLIP	POSITIVE	DIRECT	DOWN	shRNAs against HIV-1	v7
ENSG00000113068	PFDN1	hsa-miR-449a	Homo sapiens	HELA	Cervix	Cancer/Malignant	HITS-CLIP	POSITIVE	DIRECT	DOWN	Hela cells were treated with control shRNA.	v7
ENSG00000113083	LOX	hsa-miR-933	Homo sapiens	HS5	Bone Marrow	Normal/Primary	HITS-CLIP	POSITIVE	DIRECT	DOWN	NA	v7
ENSG00000113194	FAF2	hsa-miR-449a	Homo sapiens	HELA	Cervix	Cancer/Malignant	HITS-CLIP	POSITIVE	DIRECT	DOWN	Hela cells were treated with control shRNA.	v7
ENSG00000113194	FAF2	hsa-miR-486-5p	Homo sapiens	TZMBL	Cervix	Cancer/Malignant	HITS-CLIP	POSITIVE	DIRECT	DOWN	shRNAs against HIV-1	v7
ENSG00000113272	THG1L	hsa-miR-933	Homo sapiens	293S	Kidney	NA	HITS-CLIP	POSITIVE	DIRECT	DOWN	treatment:emetine	v7
ENSG00000113273	ARSB	hsa-miR-449a	Homo sapiens	HELA	Cervix	Cancer/Malignant	HITS-CLIP	POSITIVE	DIRECT	DOWN	Hela cells were treated with control shRNA.	v7
ENSG00000113300	CNOT6	hsa-miR-193a-3p	Homo sapiens	BT474	Mammary Gland	Cancer/Malignant	HITS-CLIP	POSITIVE	DIRECT	DOWN	NA	v7
ENSG00000113312	TTC1	hsa-miR-1290	Homo sapiens	BC1	NA	Cancer/Malignant	PAR-CLIP	POSITIVE	DIRECT	DOWN	NA	v7
ENSG00000113312	TTC1	hsa-miR-193a-5p	Homo sapiens	HELA	Cervix	Cancer/Malignant	HITS-CLIP	POSITIVE	DIRECT	DOWN	Hela cells were treated with control shRNA.	v7
ENSG00000113328	CCNG1	hsa-miR-449a	Homo sapiens	BETA Cells	Pancreas	Normal/Primary	HITS-CLIP	POSITIVE	DIRECT	DOWN	NA	v7
ENSG00000113368	LMNB1	hsa-miR-199b-5p	Homo sapiens	293S	Kidney	NA	HITS-CLIP	POSITIVE	DIRECT	DOWN	no treatment (control)	v7
ENSG00000113368	LMNB1	hsa-miR-199b-5p	Homo sapiens	293S	Kidney	NA	HITS-CLIP	POSITIVE	DIRECT	DOWN	treatment:hippuristanol	v7
ENSG00000113368	LMNB1	hsa-miR-760	Homo sapiens	BCBL1	Bone Marrow	Cancer/Malignant	HITS-CLIP	POSITIVE	DIRECT	DOWN	NA	v7
ENSG00000113384	GOLPH3	hsa-miR-760	Homo sapiens	HELA	Cervix	Cancer/Malignant	HITS-CLIP	POSITIVE	DIRECT	DOWN	Hela cells were treated with control shRNA.	v7
ENSG00000113391	FAM172A	hsa-miR-615-3p	Homo sapiens	293S	Kidney	NA	HITS-CLIP	POSITIVE	DIRECT	DOWN	no treatment (control)	v7
ENSG00000113391	FAM172A	hsa-miR-615-3p	Homo sapiens	293S	Kidney	NA	HITS-CLIP	POSITIVE	DIRECT	DOWN	treatment: emetine	v7
ENSG00000113391	FAM172A	hsa-miR-615-3p	Homo sapiens	293S	Kidney	NA	HITS-CLIP	POSITIVE	DIRECT	DOWN	treatment:hippuristanol	v7
ENSG00000113407	TARS	hsa-miR-199b-5p	Homo sapiens	HS27A	Bone Marrow	Normal/Primary	HITS-CLIP	POSITIVE	DIRECT	DOWN	NA	v7
ENSG00000113441	LNPEP	hsa-miR-1290	Homo sapiens	LCL35	NA	Normal/Primary	PAR-CLIP	POSITIVE	DIRECT	DOWN	NA	v7
ENSG00000113441	LNPEP	hsa-miR-139-5p	Homo sapiens	HELA	Cervix	Cancer/Malignant	HITS-CLIP	POSITIVE	DIRECT	DOWN	Hela cells were treated with control shRNA.	v7
ENSG00000113441	LNPEP	hsa-miR-193a-3p	Homo sapiens	293S	Kidney	NA	HITS-CLIP	POSITIVE	DIRECT	DOWN	no treatment (control)	v7
ENSG00000113441	LNPEP	hsa-miR-193a-3p	Homo sapiens	293S	Kidney	NA	HITS-CLIP	POSITIVE	DIRECT	DOWN	treatment: arsenite	v7
ENSG00000113441	LNPEP	hsa-miR-760	Homo sapiens	293S	Kidney	NA	HITS-CLIP	POSITIVE	DIRECT	DOWN	treatment: emetine	v7
ENSG00000113448	PDE4D	hsa-miR-199b-5p	Homo sapiens	293S	Kidney	NA	HITS-CLIP	POSITIVE	DIRECT	DOWN	treatment:emetine	v7
ENSG00000113448	PDE4D	hsa-miR-760	Homo sapiens	HS5	Bone Marrow	Normal/Primary	HITS-CLIP	POSITIVE	DIRECT	DOWN	NA	v7
ENSG00000113456	RAD1	hsa-miR-139-5p	Homo sapiens	HELA	Cervix	Cancer/Malignant	HITS-CLIP	POSITIVE	DIRECT	DOWN	Hela cells were treated with control shRNA.	v7
ENSG00000113456	RAD1	hsa-miR-1976	Homo sapiens	293S	Kidney	NA	HITS-CLIP	POSITIVE	DIRECT	DOWN	no treatment (control)	v7
ENSG00000113532	ST8SIA4	hsa-miR-142-5p	Homo sapiens	LCL35	NA	Normal/Primary	PAR-CLIP	POSITIVE	DIRECT	DOWN	NA	v7
ENSG00000113552	GNPDA1	hsa-miR-378c	Homo sapiens	BC1	NA	Cancer/Malignant	PAR-CLIP	POSITIVE	DIRECT	DOWN	NA	v7
ENSG00000113552	GNPDA1	hsa-miR-422a	Homo sapiens	BC1	NA	Cancer/Malignant	PAR-CLIP	POSITIVE	DIRECT	DOWN	NA	v7
ENSG00000113569	NUP155	hsa-miR-142-5p	Homo sapiens	BC3	NA	Cancer/Malignant	PAR-CLIP	POSITIVE	DIRECT	DOWN	NA	v7
ENSG00000113569	NUP155	hsa-miR-378c	Homo sapiens	BC3	NA	Cancer/Malignant	PAR-CLIP	POSITIVE	DIRECT	DOWN	NA	v7
ENSG00000113569	NUP155	hsa-miR-422a	Homo sapiens	BC3	NA	Cancer/Malignant	PAR-CLIP	POSITIVE	DIRECT	DOWN	NA	v7
ENSG00000113575	PPP2CA	hsa-miR-1246	Homo sapiens	BT474	Mammary Gland	Cancer/Malignant	HITS-CLIP	POSITIVE	DIRECT	DOWN	NA	v7
ENSG00000113580	NR3C1	hsa-miR-378c	Homo sapiens	LCL35	NA	Normal/Primary	PAR-CLIP	POSITIVE	DIRECT	DOWN	NA	v7
ENSG00000113580	NR3C1	hsa-miR-422a	Homo sapiens	LCL35	NA	Normal/Primary	PAR-CLIP	POSITIVE	DIRECT	DOWN	NA	v7
ENSG00000113580	NR3C1	hsa-miR-486-5p	Homo sapiens	BETA Cells	Pancreas	Normal/Primary	HITS-CLIP	POSITIVE	DIRECT	DOWN	NA	v7
ENSG00000113583	C5orf15	hsa-miR-1260b	Homo sapiens	BC1	NA	Cancer/Malignant	PAR-CLIP	POSITIVE	DIRECT	DOWN	NA	v7
ENSG00000113583	C5orf15	hsa-miR-142-5p	Homo sapiens	BC1	NA	Cancer/Malignant	PAR-CLIP	POSITIVE	DIRECT	DOWN	NA	v7
ENSG00000113583	C5orf15	hsa-miR-142-5p	Homo sapiens	LCLBAC	NA	Normal/Primary	PAR-CLIP	POSITIVE	DIRECT	DOWN	NA	v7
ENSG00000113593	PPWD1	hsa-miR-4328	Homo sapiens	BETA Cells	Pancreas	Normal/Primary	HITS-CLIP	POSITIVE	DIRECT	DOWN	NA	v7
ENSG00000113594	LIFR	hsa-miR-760	Homo sapiens	HELA	Cervix	Cancer/Malignant	HITS-CLIP	POSITIVE	DIRECT	DOWN	Hela cells were treated with control shRNA.	v7
ENSG00000113595	TRIM23	hsa-miR-142-5p	Homo sapiens	BC1	NA	Cancer/Malignant	PAR-CLIP	POSITIVE	DIRECT	DOWN	NA	v7
ENSG00000113649	TCERG1	hsa-miR-378c	Homo sapiens	293S	Kidney	NA	HITS-CLIP	POSITIVE	DIRECT	DOWN	no treatment (control)	v7
ENSG00000113712	CSNK1A1	hsa-miR-193a-5p	Homo sapiens	HELA	Cervix	Cancer/Malignant	HITS-CLIP	POSITIVE	DIRECT	DOWN	Hela cells were treated with control shRNA.	v7
ENSG00000113716	HMGXB3	hsa-miR-1260b	Homo sapiens	293S	Kidney	NA	HITS-CLIP	POSITIVE	DIRECT	DOWN	treatment: emetine	v7
ENSG00000113719	ERGIC1	hsa-miR-1246	Homo sapiens	BT474	Mammary Gland	Cancer/Malignant	HITS-CLIP	POSITIVE	DIRECT	DOWN	NA	v7
ENSG00000113719	ERGIC1	hsa-miR-139-5p	Homo sapiens	HELA	Cervix	Cancer/Malignant	HITS-CLIP	POSITIVE	DIRECT	DOWN	Hela cells were treated with control shRNA.	v7
ENSG00000113719	ERGIC1	hsa-miR-422a	Homo sapiens	HELA	Cervix	Cancer/Malignant	HITS-CLIP	POSITIVE	DIRECT	DOWN	Hela cells were treated with control shRNA.	v7
ENSG00000113721	PDGFRB	hsa-miR-449a	Homo sapiens	AGS	Stomach	Cancer/Malignant	Western Blot	NEGATIVE	INDIRECT	NA	NA	v7
ENSG00000113732	ATP6V0E1	hsa-miR-449a	Homo sapiens	293S	Kidney	NA	HITS-CLIP	POSITIVE	DIRECT	DOWN	no treatment (control)	v7
ENSG00000113732	ATP6V0E1	hsa-miR-449a	Homo sapiens	293S	Kidney	NA	HITS-CLIP	POSITIVE	DIRECT	DOWN	treatment: arsenite	v7
ENSG00000113739	STC2	hsa-miR-449a	Homo sapiens	HS27A	Bone Marrow	Normal/Primary	HITS-CLIP	POSITIVE	DIRECT	DOWN	NA	v7
ENSG00000113739	STC2	hsa-miR-449a	Homo sapiens	HS5	Bone Marrow	Normal/Primary	HITS-CLIP	POSITIVE	DIRECT	DOWN	NA	v7
ENSG00000113742	CPEB4	hsa-miR-1246	Homo sapiens	BC1	NA	Cancer/Malignant	PAR-CLIP	POSITIVE	DIRECT	DOWN	NA	v7
ENSG00000113810	SMC4	hsa-miR-139-3p	Homo sapiens	293S	Kidney	NA	HITS-CLIP	POSITIVE	DIRECT	DOWN	no treatment (control)	v7
[truncated: 12,269 more rows]

## Sheet: Detailed ToppGene Results
Pan-resistant genes as input:
Category	ID	Name	Source	p-value	q-value Bonferroni	q-value FDR B&H	q-value FDR B&Y	Hit Count in Query List	Hit Count in Genome	Hit in Query List
Cytoband	10q23.3	10q23.3		0.005285	0.1268	0.03211	0.1212	1	7	PTEN
Cytoband	3p24	3p24		0.006038	0.1449	0.03211	0.1212	1	8	KAT2B
Cytoband	19q13.2	19q13.2		0.006815	0.1636	0.03211	0.1212	2	164	PSG6,GSK3A
Cytoband	4p11	4p11		0.007542	0.181	0.03211	0.1212	1	10	FRYL
Cytoband	Yq11	Yq11		0.009043	0.217	0.03211	0.1212	1	12	DDX3Y
Cytoband	7q21	7q21		0.009794	0.235	0.03211	0.1212	1	13	PEG10
Cytoband	18q12	18q12		0.009794	0.235	0.03211	0.1212	1	13	ZNF24
Cytoband	18q21.31	18q21.31		0.01204	0.289	0.03211	0.1212	1	16	TXNL1
Cytoband	4q28.3	4q28.3		0.01204	0.289	0.03211	0.1212	1	16	MGST2
Cytoband	6q16.1	6q16.1		0.01354	0.3249	0.03249	0.1227	1	18	EPHA7
Cytoband	20q13.3	20q13.3		0.01503	0.3607	0.03279	0.1238	1	20	STMN3
Cytoband	3q27	3q27		0.01875	0.45	0.03724	0.1406	1	25	BCL6
Cytoband	3q26.2	3q26.2		0.02024	0.4857	0.03724	0.1406	1	27	APOD
Cytoband	19q13.31	19q13.31		0.02172	0.5213	0.03724	0.1406	1	29	IRGQ
Cytoband	10q24	10q24		0.02616	0.6278	0.04185	0.158	1	35	LZTS2
Cytoband	5q14.1	5q14.1		0.02911	0.6985	0.04366	0.1648	1	39	MTX3
Cytoband	12q12	12q12		0.03497	0.8394	0.04858	0.1834	1	47	IRAK4
Cytoband	15q14	15q14		0.03644	0.8745	0.04858	0.1834	1	49	EMC4
Gene Family	1314	Leucine zipper tumor suppressor family	genenames.org	0.003315	0.08287	0.03452	0.1317	1	4	LZTS2
Gene Family	1138	Stathmins	genenames.org	0.003315	0.08287	0.03452	0.1317	1	4	STMN3
Gene Family	902	SH2 domain containing|C2 tensin-type domain containing|PTEN protein phosphatases	genenames.org	0.004142	0.1035	0.03452	0.1317	1	5	PTEN
Gene Family	837	C2 tensin-type domain containing|PTEN protein phosphatases	genenames.org	0.006619	0.1655	0.03504	0.1337	1	8	PTEN
Gene Family	1315	V-set domain containing|Pregnancy specific glycoproteins	genenames.org	0.009091	0.2273	0.03504	0.1337	1	11	PSG6
Gene Family	1058	Lysine acetyltransferases|ATAC complex|SAGA complex|GCN5 related N-acetyltransferases	genenames.org	0.01074	0.2684	0.03504	0.1337	1	13	KAT2B
Gene Family	1095	Fibronectin type III domain containing|Sterile alpha motif domain containing|EPH receptors	genenames.org	0.01156	0.2889	0.03504	0.1337	1	14	EPHA7
Gene Family	818	Syntaxins	genenames.org	0.0132	0.3299	0.03504	0.1337	1	16	STX3
Gene Family	1059	SAGA complex	genenames.org	0.01402	0.3504	0.03504	0.1337	1	17	KAT2B
Gene Family	486	Lysine acetyltransferases|Elongator acetyltransferase complex |GCN5 related N-acetyltransferases	genenames.org	0.01402	0.3504	0.03504	0.1337	1	17	KAT2B
Gene Family	631	Apolipoproteins|Lipocalins	genenames.org	0.01565	0.3913	0.03558	0.1358	1	19	APOD
Gene Family	405	Apolipoproteins	genenames.org	0.01729	0.4322	0.03602	0.1374	1	21	APOD
Gene Family	1134	GCN5 related N-acetyltransferases	genenames.org	0.01974	0.4934	0.0367	0.14	1	24	KAT2B
Gene Family	567	Glutathione S-transferases	genenames.org	0.02055	0.5137	0.0367	0.14	1	25	MGST2
Gene Family	959	Caspase recruitment domain containing	genenames.org	0.02461	0.6153	0.04099	0.1564	1	30	MAVS
Gene Family	1079	Zinc fingers FYVE-type|Myotubularins|Phosphoinositide phosphatases	genenames.org	0.02623	0.6558	0.04099	0.1564	1	32	PTEN
Gene Family	73	Ring finger proteins|Zinc fingers CCCH-type	genenames.org	0.02866	0.7165	0.04214	0.1608	1	35	ZC3H4
Gene Family	499	DEAD-box helicases	genenames.org	0.0343	0.8574	0.04764	0.1818	1	42	DDX3Y
Gene Family	622	Kinesins	genenames.org	0.03751	0.9376	0.04935	0.1883	1	46	KIF3A
Pan-sensitive genes as input:
Category	ID	Name	Source	p-value	q-value Bonferroni	q-value FDR B&H	q-value FDR B&Y	Hit Count in Query List	Hit Count in Genome	Hit in Query List
Cytoband	3q13.2-q21	3q13.2-q21		0.0009997	0.03099	0.02801	0.1128	1	1	LSAMP
Cytoband	3p23-p21	3p23-p21		0.001997	0.06189	0.02801	0.1128	1	2	NKTR
Cytoband	20p13	20p13		0.004681	0.1451	0.02801	0.1128	2	102	NOP56,CDS2
Cytoband	15q23-q24	15q23-q24		0.004984	0.1545	0.02801	0.1128	1	5	CD276
Cytoband	4p15.3	4p15.3		0.004984	0.1545	0.02801	0.1128	1	5	DHX15
Cytoband	17q11.2	17q11.2		0.005421	0.1681	0.02801	0.1128	2	110	TAOK1,SUZ12
Cytoband	6q14	6q14		0.006971	0.2161	0.03087	0.1243	1	7	PHIP

## Sheet: hsa-miR-204 Drug Sensitivity
drugType	drugName	measurement	miRNA	t.statistic	p.value	mean_Resis	mean_Sensi	dataset	Category
NCCN	carboplatin	EC50	hsa-miR-204	-3.03911	0.00789321	8.75714	15.9518	PRISM	Sensitive
NCCN	carboplatin	LN_EC50	hsa-miR-204	-2.21598	0.0491589	9.03444	14.7538	PRISM	Sensitive
NCCN	docetaxel	IC50	hsa-miR-204	2.49528	0.0285249	16.518	11.7882	PRISM	Resistant
NCCN	ixabepilone	EC50	hsa-miR-204	2.99788	0.0428408	17.1075	9.8	PRISM	Resistant
NCCN	ixabepilone	IC50	hsa-miR-204	2.40297	0.0450231	16.46	10.5845	PRISM	Resistant
NCCN	ixabepilone	LN_EC50	hsa-miR-204	3.74493	0.00425824	16.2814	9.8	PRISM	Resistant
NCCN	ixabepilone	LN_IC50	hsa-miR-204	4.05285	0.00660749	17.584	9.259	PRISM	Resistant
NCCN	paclitaxel	LN_EC50	hsa-miR-204	2.72382	0.0134796	16.352	11.0882	PRISM	Resistant
NCCN	tucatinib	IC50	hsa-miR-204	-5.66106	0.00272466	9.34	20.6571	PRISM	Sensitive
NCCN	tucatinib	LN_IC50	hsa-miR-204	-6.81252	0.000283402	9.61571	20.208	PRISM	Sensitive
NCCN	vinorelbine	EC50	hsa-miR-204	10.8292	0.011955	20.445	11.1767	PRISM	Resistant
New/Repositioning	RITA	EC50	hsa-miR-204	4.20959	0.0256803	22.505	11.4733	PRISM	Resistant

## Sheet: hsa-miR-204-3p5p Targeted Genes
geneId	geneName	mirna	species	cell_line	tissue	category	method	positive_negative	direct_indirect	up_down	condition	is NCCN drug pan gene (Table 3)	is new/repositioning drug sensitive/resistant gene (Table 4)
ENSG00000068366	ACSL4	hsa-miR-204-5p	Homo sapiens	293S	Kidney	NA	HITS-CLIP	POSITIVE	DIRECT	DOWN	treatment: arsenite	no	yes
ENSG00000116729	WLS	hsa-miR-204-5p	Homo sapiens	293S	Kidney	NA	HITS-CLIP	POSITIVE	DIRECT	DOWN	no treatment (control)	no	yes
ENSG00000068366	ACSL4	hsa-miR-204-5p	Homo sapiens	293S	Kidney	Embryonic/Fetal	HITS-CLIP	POSITIVE	DIRECT	DOWN	treatment: arsenite	no	yes
ENSG00000116729	WLS	hsa-miR-204-5p	Homo sapiens	293S	Kidney	Embryonic/Fetal	HITS-CLIP	POSITIVE	DIRECT	DOWN	no treatment (control)	no	yes
ENSG00000009954	BAZ1B	hsa-miR-204-5p	Homo sapiens	293S	Kidney	NA	HITS-CLIP	POSITIVE	DIRECT	DOWN	treatment: arsenite	yes	no
ENSG00000088888	MAVS	hsa-miR-204-5p	Homo sapiens	293S	Kidney	NA	HITS-CLIP	POSITIVE	DIRECT	DOWN	no treatment (control)	yes	no
ENSG00000105723	GSK3A	hsa-miR-204-5p	Homo sapiens	TZMBL	Cervix	Cancer/Malignant	HITS-CLIP	POSITIVE	DIRECT	DOWN	shRNAs against HIV-1	yes	no
ENSG00000119969	HELLS	hsa-miR-204-5p	Homo sapiens	293S	Kidney	NA	HITS-CLIP	POSITIVE	DIRECT	DOWN	no treatment (control)	yes	no
ENSG00000119969	HELLS	hsa-miR-204-5p	Homo sapiens	293S	Kidney	NA	HITS-CLIP	POSITIVE	DIRECT	DOWN	treatment:hippuristanol	yes	no
ENSG00000120738	EGR1	hsa-miR-204-5p	Homo sapiens	BETA Cells	Pancreas	Normal/Primary	HITS-CLIP	POSITIVE	DIRECT	DOWN	NA	yes	no
ENSG00000172466	ZNF24	hsa-miR-204-3p	Homo sapiens	BETA Cells	Pancreas	Normal/Primary	HITS-CLIP	POSITIVE	DIRECT	DOWN	NA	yes	no
ENSG00000242265	PEG10	hsa-miR-204-5p	Homo sapiens	TZMBL	Cervix	Cancer/Malignant	HITS-CLIP	POSITIVE	DIRECT	DOWN	shRNAs against HIV-1	yes	no
ENSG00000009954	BAZ1B	hsa-miR-204-5p	Homo sapiens	293S	Kidney	Embryonic/Fetal	HITS-CLIP	POSITIVE	DIRECT	DOWN	treatment: arsenite	yes	no
ENSG00000088888	MAVS	hsa-miR-204-5p	Homo sapiens	293S	Kidney	Embryonic/Fetal	HITS-CLIP	POSITIVE	DIRECT	DOWN	no treatment (control)	yes	no
ENSG00000105723	GSK3A	hsa-miR-204-5p	Homo sapiens	TZMBL	Cervix	Cancer/Malignant	PAR-CLIP	POSITIVE	DIRECT	DOWN	shRNAs against HIV-1	yes	no
ENSG00000119969	HELLS	hsa-miR-204-5p	Homo sapiens	293S	Kidney	Embryonic/Fetal	HITS-CLIP	POSITIVE	DIRECT	DOWN	no treatment (control)	yes	no
ENSG00000119969	HELLS	hsa-miR-204-5p	Homo sapiens	293S	Kidney	Embryonic/Fetal	HITS-CLIP	POSITIVE	DIRECT	DOWN	treatment:hippuristanol	yes	no
ENSG00000242265	PEG10	hsa-miR-204-5p	Homo sapiens	TZMBL	Cervix	Cancer/Malignant	PAR-CLIP	POSITIVE	DIRECT	DOWN	shRNAs against HIV-1	yes	no
ENSG00000001630	CYP51A1	hsa-miR-204-5p	Homo sapiens	HELA	Cervix	Cancer/Malignant	HITS-CLIP	POSITIVE	DIRECT	DOWN	Hela cells were treated with control shRNA.	no	no
ENSG00000003056	M6PR	hsa-miR-204-5p	Homo sapiens	HTM1073	Eye	Normal/Primary	Microarrays	POSITIVE	INDIRECT	DOWN	NA	no	no
ENSG00000003056	M6PR	hsa-miR-204-5p	Homo sapiens	HTM1073	Eye	Normal/Primary	qPCR	POSITIVE	INDIRECT	DOWN	NA	no	no
ENSG00000003056	M6PR	hsa-miR-204-5p	Homo sapiens	HTM1073	Eye	Normal/Primary	Western Blot	POSITIVE	INDIRECT	DOWN	NA	no	no
ENSG00000003056	M6PR	hsa-miR-204-5p	Homo sapiens	HTM681	Eye	Normal/Primary	qPCR	POSITIVE	INDIRECT	DOWN	NA	no	no
ENSG00000003056	M6PR	hsa-miR-204-5p	Homo sapiens	HTM681	Eye	Normal/Primary	Western Blot	POSITIVE	INDIRECT	DOWN	NA	no	no
ENSG00000003056	M6PR	hsa-miR-204-5p	Homo sapiens	HTM Cell Lines	Eye	Normal/Primary	Luciferase Reporter Assay	POSITIVE	DIRECT	DOWN	NA	no	no
ENSG00000004866	ST7	hsa-miR-204-5p	Homo sapiens	293S	Kidney	NA	HITS-CLIP	POSITIVE	DIRECT	DOWN	treatment:hippuristanol	no	no
ENSG00000005007	UPF1	hsa-miR-204-5p	Homo sapiens	293S	Kidney	NA	HITS-CLIP	POSITIVE	DIRECT	DOWN	treatment: arsenite	no	no
ENSG00000006327	TNFRSF12A	hsa-miR-204-5p	Homo sapiens	293S	Kidney	NA	HITS-CLIP	POSITIVE	DIRECT	DOWN	treatment:hippuristanol	no	no
ENSG00000007168	PAFAH1B1	hsa-miR-204-5p	Homo sapiens	293S	Kidney	NA	HITS-CLIP	POSITIVE	DIRECT	DOWN	treatment: arsenite	no	no
ENSG00000007168	PAFAH1B1	hsa-miR-204-5p	Homo sapiens	293S	Kidney	NA	HITS-CLIP	POSITIVE	DIRECT	DOWN	treatment: emetine	no	no
ENSG00000008083	JARID2	hsa-miR-204-5p	Homo sapiens	HTM1073	Eye	Normal/Primary	Microarrays	POSITIVE	INDIRECT	DOWN	NA	no	no
ENSG00000008083	JARID2	hsa-miR-204-5p	Homo sapiens	HTM1073	Eye	Normal/Primary	qPCR	POSITIVE	INDIRECT	DOWN	NA	no	no
ENSG00000008083	JARID2	hsa-miR-204-5p	Homo sapiens	HTM681	Eye	Normal/Primary	qPCR	POSITIVE	INDIRECT	DOWN	NA	no	no
ENSG00000008513	ST3GAL1	hsa-miR-204-5p	Homo sapiens	FLPIN_TREX_293	Kidney	Normal/Primary	CLASH	POSITIVE	DIRECT	DOWN	NA	no	no
ENSG00000009307	CSDE1	hsa-miR-204-5p	Homo sapiens	293S	Kidney	NA	HITS-CLIP	POSITIVE	DIRECT	DOWN	no treatment (control)	no	no
ENSG00000010270	STARD3NL	hsa-miR-204-5p	Homo sapiens	BETA Cells	Pancreas	Normal/Primary	HITS-CLIP	POSITIVE	DIRECT	DOWN	NA	no	no
ENSG00000010610	CD4	hsa-miR-204-5p	Homo sapiens	TZMBL	Cervix	Cancer/Malignant	HITS-CLIP	POSITIVE	DIRECT	DOWN	shRNAs against HIV-1	no	no
ENSG00000011422	PLAUR	hsa-miR-204-5p	Homo sapiens	HTM1073	Eye	Normal/Primary	Microarrays	POSITIVE	INDIRECT	DOWN	NA	no	no
ENSG00000011422	PLAUR	hsa-miR-204-5p	Homo sapiens	HTM1073	Eye	Normal/Primary	qPCR	POSITIVE	INDIRECT	DOWN	NA	no	no
ENSG00000011422	PLAUR	hsa-miR-204-5p	Homo sapiens	HTM681	Eye	Normal/Primary	qPCR	POSITIVE	INDIRECT	DOWN	NA	no	no
ENSG00000011426	ANLN	hsa-miR-204-5p	Homo sapiens	HS27A	Bone Marrow	Normal/Primary	HITS-CLIP	POSITIVE	DIRECT	DOWN	NA	no	no
ENSG00000011523	CEP68	hsa-miR-204-3p	Homo sapiens	BETA Cells	Pancreas	Normal/Primary	HITS-CLIP	POSITIVE	DIRECT	DOWN	NA	no	no
ENSG00000015520	NPC1L1	hsa-miR-204-3p	Homo sapiens	BETA Cells	Pancreas	Normal/Primary	HITS-CLIP	POSITIVE	DIRECT	DOWN	NA	no	no
ENSG00000021574	SPAST	hsa-miR-204-5p	Homo sapiens	293S	Kidney	NA	HITS-CLIP	POSITIVE	DIRECT	DOWN	treatment: arsenite	no	no
ENSG00000021645	NRXN3	hsa-miR-204-5p	Homo sapiens	HELA	Cervix	Cancer/Malignant	HITS-CLIP	POSITIVE	DIRECT	DOWN	Hela cells were treated with control shRNA.	no	no
ENSG00000021762	OSBPL5	hsa-miR-204-5p	Homo sapiens	293S	Kidney	NA	HITS-CLIP	POSITIVE	DIRECT	DOWN	treatment:emetine	no	no
ENSG00000023287	RB1CC1	hsa-miR-204-5p	Homo sapiens	BETA Cells	Pancreas	Normal/Primary	HITS-CLIP	POSITIVE	DIRECT	DOWN	NA	no	no
ENSG00000023516	AKAP11	hsa-miR-204-5p	Homo sapiens	BETA Cells	Pancreas	Normal/Primary	HITS-CLIP	POSITIVE	DIRECT	DOWN	NA	no	no
ENSG00000025293	PHF20	hsa-miR-204-3p	Homo sapiens	BETA Cells	Pancreas	Normal/Primary	HITS-CLIP	POSITIVE	DIRECT	DOWN	NA	no	no
ENSG00000025293	PHF20	hsa-miR-204-5p	Homo sapiens	293S	Kidney	NA	HITS-CLIP	POSITIVE	DIRECT	DOWN	treatment: arsenite	no	no
ENSG00000025434	NR1H3	hsa-miR-204-5p	Homo sapiens	293S	Kidney	NA	HITS-CLIP	POSITIVE	DIRECT	DOWN	treatment: emetine	no	no
ENSG00000026751	SLAMF7	hsa-miR-204-5p	Homo sapiens	BCBL1	Bone Marrow	Cancer/Malignant	HITS-CLIP	POSITIVE	DIRECT	DOWN	NA	no	no
ENSG00000028203	VEZT	hsa-miR-204-5p	Homo sapiens	BETA Cells	Pancreas	Normal/Primary	HITS-CLIP	POSITIVE	DIRECT	DOWN	NA	no	no
ENSG00000028310	BRD9	hsa-miR-204-5p	Homo sapiens	HS5	Bone Marrow	Normal/Primary	HITS-CLIP	POSITIVE	DIRECT	DOWN	NA	no	no
ENSG00000029725	RABEP1	hsa-miR-204-3p	Homo sapiens	BETA Cells	Pancreas	Normal/Primary	HITS-CLIP	POSITIVE	DIRECT	DOWN	NA	no	no
ENSG00000033327	GAB2	hsa-miR-204-3p	Homo sapiens	BETA Cells	Pancreas	Normal/Primary	HITS-CLIP	POSITIVE	DIRECT	DOWN	NA	no	no
ENSG00000034971	MYOC	hsa-miR-204-5p	Homo sapiens	HTM1073	Eye	Normal/Primary	Microarrays	POSITIVE	INDIRECT	DOWN	NA	no	no
ENSG00000034971	MYOC	hsa-miR-204-5p	Homo sapiens	HTM1073	Eye	Normal/Primary	qPCR	POSITIVE	INDIRECT	DOWN	NA	no	no
ENSG00000034971	MYOC	hsa-miR-204-5p	Homo sapiens	HTM681	Eye	Normal/Primary	qPCR	POSITIVE	INDIRECT	DOWN	NA	no	no
ENSG00000035862	TIMP2	hsa-miR-204-5p	Homo sapiens	HS5	Bone Marrow	Normal/Primary	HITS-CLIP	POSITIVE	DIRECT	DOWN	NA	no	no
ENSG00000037965	HOXC8	hsa-miR-204-5p	Homo sapiens	293S	Kidney	NA	HITS-CLIP	POSITIVE	DIRECT	DOWN	no treatment (control)	no	no
ENSG00000037965	HOXC8	hsa-miR-204-5p	Homo sapiens	293S	Kidney	NA	HITS-CLIP	POSITIVE	DIRECT	DOWN	treatment: arsenite	no	no
ENSG00000037965	HOXC8	hsa-miR-204-5p	Homo sapiens	293S	Kidney	NA	HITS-CLIP	POSITIVE	DIRECT	DOWN	treatment: emetine	no	no
ENSG00000044115	CTNNA1	hsa-miR-204-5p	Homo sapiens	BETA Cells	Pancreas	Normal/Primary	HITS-CLIP	POSITIVE	DIRECT	DOWN	NA	no	no
ENSG00000047849	MAP4	hsa-miR-204-5p	Homo sapiens	BETA Cells	Pancreas	Normal/Primary	HITS-CLIP	POSITIVE	DIRECT	DOWN	NA	no	no
ENSG00000050405	LIMA1	hsa-miR-204-5p	Homo sapiens	293S	Kidney	NA	HITS-CLIP	POSITIVE	DIRECT	DOWN	treatment: arsenite	no	no
ENSG00000050438	SLC4A8	hsa-miR-204-3p	Homo sapiens	BETA Cells	Pancreas	Normal/Primary	HITS-CLIP	POSITIVE	DIRECT	DOWN	NA	no	no
ENSG00000051108	HERPUD1	hsa-miR-204-5p	Homo sapiens	BCBL1	Bone Marrow	Cancer/Malignant	HITS-CLIP	POSITIVE	DIRECT	DOWN	NA	no	no
ENSG00000051108	HERPUD1	hsa-miR-204-5p	Homo sapiens	HS5	Bone Marrow	Normal/Primary	HITS-CLIP	POSITIVE	DIRECT	DOWN	NA	no	no
ENSG00000051180	RAD51	hsa-miR-204-5p	Homo sapiens	293S	Kidney	NA	HITS-CLIP	POSITIVE	DIRECT	DOWN	treatment: emetine	no	no
ENSG00000051382	PIK3CB	hsa-miR-204-5p	Homo sapiens	293S	Kidney	NA	HITS-CLIP	POSITIVE	DIRECT	DOWN	treatment: emetine	no	no
ENSG00000052795	FNIP2	hsa-miR-204-3p	Homo sapiens	BETA Cells	Pancreas	Normal/Primary	HITS-CLIP	POSITIVE	DIRECT	DOWN	NA	no	no
ENSG00000054598	FOXC1	hsa-miR-204-5p	Homo sapiens	HELA	Cervix	Cancer/Malignant	Luciferase Reporter Assay	POSITIVE	DIRECT	DOWN	NA	no	no
ENSG00000055208	TAB2	hsa-miR-204-5p	Homo sapiens	HELA	Cervix	Cancer/Malignant	HITS-CLIP	POSITIVE	DIRECT	DOWN	Hela cells were treated with control shRNA.	no	no
ENSG00000055332	EIF2AK2	hsa-miR-204-5p	Homo sapiens	293S	Kidney	NA	HITS-CLIP	POSITIVE	DIRECT	DOWN	treatment: emetine	no	no
ENSG00000057019	DCBLD2	hsa-miR-204-5p	Homo sapiens	293S	Kidney	NA	HITS-CLIP	POSITIVE	DIRECT	DOWN	no treatment (control)	no	no
ENSG00000058262	SEC61A1	hsa-miR-204-5p	Homo sapiens	HS5	Bone Marrow	Normal/Primary	HITS-CLIP	POSITIVE	DIRECT	DOWN	NA	no	no
ENSG00000058668	ATP2B4	hsa-miR-204-5p	Homo sapiens	BETA Cells	Pancreas	Normal/Primary	HITS-CLIP	POSITIVE	DIRECT	DOWN	NA	no	no
ENSG00000058804	NDC1	hsa-miR-204-5p	Homo sapiens	293S	Kidney	NA	HITS-CLIP	POSITIVE	DIRECT	DOWN	treatment: arsenite	no	no
ENSG00000060749	QSER1	hsa-miR-204-5p	Homo sapiens	HS5	Bone Marrow	Normal/Primary	HITS-CLIP	POSITIVE	DIRECT	DOWN	NA	no	no
ENSG00000061337	LZTS1	hsa-miR-204-5p	Homo sapiens	293S	Kidney	NA	HITS-CLIP	POSITIVE	DIRECT	DOWN	treatment: emetine	no	no
ENSG00000061676	NCKAP1	hsa-miR-204-5p	Homo sapiens	293S	Kidney	NA	HITS-CLIP	POSITIVE	DIRECT	DOWN	treatment: arsenite	no	no
ENSG00000063587	ZNF275	hsa-miR-204-3p	Homo sapiens	BETA Cells	Pancreas	Normal/Primary	HITS-CLIP	POSITIVE	DIRECT	DOWN	NA	no	no
ENSG00000065613	SLK	hsa-miR-204-3p	Homo sapiens	BETA Cells	Pancreas	Normal/Primary	HITS-CLIP	POSITIVE	DIRECT	DOWN	NA	no	no
ENSG00000065809	FAM107B	hsa-miR-204-5p	Homo sapiens	HELA	Cervix	Cancer/Malignant	HITS-CLIP	POSITIVE	DIRECT	DOWN	Hela cells were treated with control shRNA.	no	no
ENSG00000067082	KLF6	hsa-miR-204-5p	Homo sapiens	BETA Cells	Pancreas	Normal/Primary	HITS-CLIP	POSITIVE	DIRECT	DOWN	NA	no	no
ENSG00000067167	TRAM1	hsa-miR-204-3p	Homo sapiens	BETA Cells	Pancreas	Normal/Primary	HITS-CLIP	POSITIVE	DIRECT	DOWN	NA	no	no
ENSG00000069275	NUCKS1	hsa-miR-204-5p	Homo sapiens	293S	Kidney	NA	HITS-CLIP	POSITIVE	DIRECT	DOWN	treatment: arsenite	no	no
ENSG00000069329	VPS35	hsa-miR-204-3p	Homo sapiens	BETA Cells	Pancreas	Normal/Primary	HITS-CLIP	POSITIVE	DIRECT	DOWN	NA	no	no
ENSG00000070367	EXOC5	hsa-miR-204-5p	Homo sapiens	293S	Kidney	NA	HITS-CLIP	POSITIVE	DIRECT	DOWN	no treatment (control)	no	no
ENSG00000070756	PABPC1	hsa-miR-204-3p	Homo sapiens	BETA Cells	Pancreas	Normal/Primary	HITS-CLIP	POSITIVE	DIRECT	DOWN	NA	no	no
ENSG00000070961	ATP2B1	hsa-miR-204-5p	Homo sapiens	HTM1073	Eye	Normal/Primary	Microarrays	POSITIVE	INDIRECT	DOWN	NA	no	no
ENSG00000070961	ATP2B1	hsa-miR-204-5p	Homo sapiens	HTM1073	Eye	Normal/Primary	qPCR	POSITIVE	INDIRECT	DOWN	NA	no	no
ENSG00000070961	ATP2B1	hsa-miR-204-5p	Homo sapiens	HTM681	Eye	Normal/Primary	qPCR	POSITIVE	INDIRECT	DOWN	NA	no	no
ENSG00000071073	MGAT4A	hsa-miR-204-5p	Homo sapiens	293S	Kidney	NA	HITS-CLIP	POSITIVE	DIRECT	DOWN	treatment: arsenite	no	no
ENSG00000071073	MGAT4A	hsa-miR-204-5p	Homo sapiens	293S	Kidney	NA	HITS-CLIP	POSITIVE	DIRECT	DOWN	treatment:hippuristanol	no	no
ENSG00000072121	ZFYVE26	hsa-miR-204-5p	Homo sapiens	293S	Kidney	NA	HITS-CLIP	POSITIVE	DIRECT	DOWN	treatment: emetine	no	no
ENSG00000073921	PICALM	hsa-miR-204-5p	Homo sapiens	BETA Cells	Pancreas	Normal/Primary	HITS-CLIP	POSITIVE	DIRECT	DOWN	NA	no	no
ENSG00000074527	NTN4	hsa-miR-204-5p	Homo sapiens	HS5	Bone Marrow	Normal/Primary	HITS-CLIP	POSITIVE	DIRECT	DOWN	NA	no	no
ENSG00000074603	DPP8	hsa-miR-204-5p	Homo sapiens	BETA Cells	Pancreas	Normal/Primary	HITS-CLIP	POSITIVE	DIRECT	DOWN	NA	no	no
ENSG00000075415	SLC25A3	hsa-miR-204-5p	Homo sapiens	293S	Kidney	NA	HITS-CLIP	POSITIVE	DIRECT	DOWN	treatment: arsenite	no	no
ENSG00000075420	FNDC3B	hsa-miR-204-5p	Homo sapiens	HELA	Cervix	Cancer/Malignant	HITS-CLIP	POSITIVE	DIRECT	DOWN	Hela cells were treated with control shRNA.	no	no
ENSG00000075420	FNDC3B	hsa-miR-204-5p	Homo sapiens	HS5	Bone Marrow	Normal/Primary	HITS-CLIP	POSITIVE	DIRECT	DOWN	NA	no	no
ENSG00000076108	BAZ2A	hsa-miR-204-5p	Homo sapiens	BCBL1	Bone Marrow	Cancer/Malignant	HITS-CLIP	POSITIVE	DIRECT	DOWN	NA	no	no
ENSG00000077097	TOP2B	hsa-miR-204-5p	Homo sapiens	BCBL1	Bone Marrow	Cancer/Malignant	HITS-CLIP	POSITIVE	DIRECT	DOWN	NA	no	no
ENSG00000077238	IL4R	hsa-miR-204-5p	Homo sapiens	293S	Kidney	NA	HITS-CLIP	POSITIVE	DIRECT	DOWN	treatment:emetine	no	no
ENSG00000078018	MAP2	hsa-miR-204-5p	Homo sapiens	293S	Kidney	NA	HITS-CLIP	POSITIVE	DIRECT	DOWN	no treatment (control)	no	no
ENSG00000078237	C12orf5	hsa-miR-204-5p	Homo sapiens	TZMBL	Cervix	Cancer/Malignant	HITS-CLIP	POSITIVE	DIRECT	DOWN	shRNAs against HIV-1	no	no
ENSG00000078269	SYNJ2	hsa-miR-204-3p	Homo sapiens	BETA Cells	Pancreas	Normal/Primary	HITS-CLIP	POSITIVE	DIRECT	DOWN	NA	no	no
ENSG00000079387	SENP1	hsa-miR-204-5p	Homo sapiens	HS5	Bone Marrow	Normal/Primary	HITS-CLIP	POSITIVE	DIRECT	DOWN	NA	no	no
ENSG00000079805	DNM2	hsa-miR-204-5p	Homo sapiens	BCBL1	Bone Marrow	Cancer/Malignant	HITS-CLIP	POSITIVE	DIRECT	DOWN	NA	no	no
ENSG00000080345	RIF1	hsa-miR-204-5p	Homo sapiens	HS5	Bone Marrow	Normal/Primary	HITS-CLIP	POSITIVE	DIRECT	DOWN	NA	no	no
ENSG00000080573	COL5A3	hsa-miR-204-5p	Homo sapiens	HTM1073	Eye	Normal/Primary	Microarrays	POSITIVE	INDIRECT	DOWN	NA	no	no
ENSG00000080573	COL5A3	hsa-miR-204-5p	Homo sapiens	HTM1073	Eye	Normal/Primary	qPCR	POSITIVE	INDIRECT	DOWN	NA	no	no
ENSG00000080573	COL5A3	hsa-miR-204-5p	Homo sapiens	HTM681	Eye	Normal/Primary	qPCR	POSITIVE	INDIRECT	DOWN	NA	no	no
ENSG00000080824	HSP90AA1	hsa-miR-204-5p	Homo sapiens	HS27A	Bone Marrow	Normal/Primary	HITS-CLIP	POSITIVE	DIRECT	DOWN	NA	no	no
ENSG00000080824	HSP90AA1	hsa-miR-204-5p	Homo sapiens	HS5	Bone Marrow	Normal/Primary	HITS-CLIP	POSITIVE	DIRECT	DOWN	NA	no	no
ENSG00000082397	EPB41L3	hsa-miR-204-5p	Homo sapiens	293S	Kidney	NA	HITS-CLIP	POSITIVE	DIRECT	DOWN	no treatment (control)	no	no
ENSG00000082701	GSK3B	hsa-miR-204-5p	Homo sapiens	BETA Cells	Pancreas	Normal/Primary	HITS-CLIP	POSITIVE	DIRECT	DOWN	NA	no	no
ENSG00000082898	XPO1	hsa-miR-204-5p	Homo sapiens	293S	Kidney	NA	HITS-CLIP	POSITIVE	DIRECT	DOWN	treatment: arsenite	no	no
ENSG00000082898	XPO1	hsa-miR-204-5p	Homo sapiens	293S	Kidney	NA	HITS-CLIP	POSITIVE	DIRECT	DOWN	treatment:emetine	no	no
ENSG00000083896	YTHDC1	hsa-miR-204-5p	Homo sapiens	293S	Kidney	NA	HITS-CLIP	POSITIVE	DIRECT	DOWN	treatment:emetine	no	no
ENSG00000085415	SEH1L	hsa-miR-204-5p	Homo sapiens	TZMBL	Cervix	Cancer/Malignant	HITS-CLIP	POSITIVE	DIRECT	DOWN	shRNAs against HIV-1	no	no
ENSG00000085491	SLC25A24	hsa-miR-204-5p	Homo sapiens	BETA Cells	Pancreas	Normal/Primary	HITS-CLIP	POSITIVE	DIRECT	DOWN	NA	no	no
ENSG00000085788	DDHD2	hsa-miR-204-5p	Homo sapiens	293S	Kidney	NA	HITS-CLIP	POSITIVE	DIRECT	DOWN	treatment: emetine	no	no
ENSG00000087086	FTL	hsa-miR-204-5p	Homo sapiens	293S	Kidney	NA	HITS-CLIP	POSITIVE	DIRECT	DOWN	no treatment (control)	no	no
ENSG00000087086	FTL	hsa-miR-204-5p	Homo sapiens	293S	Kidney	NA	HITS-CLIP	POSITIVE	DIRECT	DOWN	treatment: arsenite	no	no
ENSG00000087460	GNAS	hsa-miR-204-5p	Homo sapiens	293S	Kidney	NA	HITS-CLIP	POSITIVE	DIRECT	DOWN	treatment: arsenite	no	no
ENSG00000088899	LZTS3	hsa-miR-204-3p	Homo sapiens	BETA Cells	Pancreas	Normal/Primary	HITS-CLIP	POSITIVE	DIRECT	DOWN	NA	no	no
ENSG00000089818	NECAP1	hsa-miR-204-5p	Homo sapiens	TZMBL	Cervix	Cancer/Malignant	HITS-CLIP	POSITIVE	DIRECT	DOWN	shRNAs against HIV-1	no	no
ENSG00000089876	DHX32	hsa-miR-204-5p	Homo sapiens	293S	Kidney	NA	HITS-CLIP	POSITIVE	DIRECT	DOWN	no treatment (control)	no	no
ENSG00000091656	ZFHX4	hsa-miR-204-5p	Homo sapiens	293S	Kidney	NA	HITS-CLIP	POSITIVE	DIRECT	DOWN	treatment: arsenite	no	no
ENSG00000092820	EZR	hsa-miR-204-5p	Homo sapiens	HTM1073	Eye	Normal/Primary	Microarrays	POSITIVE	INDIRECT	DOWN	NA	no	no
ENSG00000092820	EZR	hsa-miR-204-5p	Homo sapiens	HTM1073	Eye	Normal/Primary	qPCR	POSITIVE	INDIRECT	DOWN	NA	no	no
ENSG00000092820	EZR	hsa-miR-204-5p	Homo sapiens	HTM1073	Eye	Normal/Primary	Western Blot	POSITIVE	INDIRECT	DOWN	NA	no	no
ENSG00000092820	EZR	hsa-miR-204-5p	Homo sapiens	HTM681	Eye	Normal/Primary	qPCR	POSITIVE	INDIRECT	DOWN	NA	no	no
ENSG00000092820	EZR	hsa-miR-204-5p	Homo sapiens	HTM681	Eye	Normal/Primary	Western Blot	POSITIVE	INDIRECT	DOWN	NA	no	no
ENSG00000092820	EZR	hsa-miR-204-5p	Homo sapiens	HTM Cell Lines	Eye	Normal/Primary	Luciferase Reporter Assay	POSITIVE	DIRECT	DOWN	NA	no	no
ENSG00000093183	SEC22C	hsa-miR-204-3p	Homo sapiens	BETA Cells	Pancreas	Normal/Primary	HITS-CLIP	POSITIVE	DIRECT	DOWN	NA	no	no
ENSG00000094804	CDC6	hsa-miR-204-5p	Homo sapiens	TZMBL	Cervix	Cancer/Malignant	HITS-CLIP	POSITIVE	DIRECT	DOWN	shRNAs against HIV-1	no	no
ENSG00000094880	CDC23	hsa-miR-204-5p	Homo sapiens	293S	Kidney	NA	HITS-CLIP	POSITIVE	DIRECT	DOWN	no treatment (control)	no	no
ENSG00000094880	CDC23	hsa-miR-204-5p	Homo sapiens	BETA Cells	Pancreas	Normal/Primary	HITS-CLIP	POSITIVE	DIRECT	DOWN	NA	no	no
ENSG00000094916	CBX5	hsa-miR-204-5p	Homo sapiens	293S	Kidney	NA	HITS-CLIP	POSITIVE	DIRECT	DOWN	treatment: emetine	no	no
ENSG00000094975	SUCO	hsa-miR-204-5p	Homo sapiens	293S	Kidney	NA	HITS-CLIP	POSITIVE	DIRECT	DOWN	treatment:emetine	no	no
ENSG00000094975	SUCO	hsa-miR-204-5p	Homo sapiens	HELA	Cervix	Cancer/Malignant	HITS-CLIP	POSITIVE	DIRECT	DOWN	Hela cells were treated with control shRNA.	no	no
ENSG00000095752	IL11	hsa-miR-204-5p	Homo sapiens	HTM1073	Eye	Normal/Primary	Microarrays	POSITIVE	INDIRECT	DOWN	NA	no	no
ENSG00000095752	IL11	hsa-miR-204-5p	Homo sapiens	HTM1073	Eye	Normal/Primary	qPCR	POSITIVE	INDIRECT	DOWN	NA	no	no
ENSG00000095752	IL11	hsa-miR-204-5p	Homo sapiens	HTM681	Eye	Normal/Primary	qPCR	POSITIVE	INDIRECT	DOWN	NA	no	no
ENSG00000099194	SCD	hsa-miR-204-5p	Homo sapiens	293S	Kidney	NA	HITS-CLIP	POSITIVE	DIRECT	DOWN	no treatment (control)	no	no
ENSG00000099194	SCD	hsa-miR-204-5p	Homo sapiens	293S	Kidney	NA	HITS-CLIP	POSITIVE	DIRECT	DOWN	treatment: arsenite	no	no
ENSG00000099194	SCD	hsa-miR-204-5p	Homo sapiens	293S	Kidney	NA	HITS-CLIP	POSITIVE	DIRECT	DOWN	treatment: emetine	no	no
ENSG00000100281	HMGXB4	hsa-miR-204-5p	Homo sapiens	293S	Kidney	NA	HITS-CLIP	POSITIVE	DIRECT	DOWN	treatment: emetine	no	no
ENSG00000100330	MTMR3	hsa-miR-204-5p	Homo sapiens	293S	Kidney	NA	HITS-CLIP	POSITIVE	DIRECT	DOWN	no treatment (control)	no	no
ENSG00000100354	TNRC6B	hsa-miR-204-5p	Homo sapiens	BETA Cells	Pancreas	Normal/Primary	HITS-CLIP	POSITIVE	DIRECT	DOWN	NA	no	no
ENSG00000100354	TNRC6B	hsa-miR-204-5p	Homo sapiens	HS5	Bone Marrow	Normal/Primary	HITS-CLIP	POSITIVE	DIRECT	DOWN	NA	no	no
ENSG00000100354	TNRC6B	hsa-miR-204-5p	Homo sapiens	TZMBL	Cervix	Cancer/Malignant	HITS-CLIP	POSITIVE	DIRECT	DOWN	shRNAs against HIV-1	no	no
ENSG00000100601	ALKBH1	hsa-miR-204-5p	Homo sapiens	293S	Kidney	NA	HITS-CLIP	POSITIVE	DIRECT	DOWN	no treatment (control)	no	no
ENSG00000100697	DICER1	hsa-miR-204-5p	Homo sapiens	BETA Cells	Pancreas	Normal/Primary	HITS-CLIP	POSITIVE	DIRECT	DOWN	NA	no	no
ENSG00000100784	RPS6KA5	hsa-miR-204-5p	Homo sapiens	TZMBL	Cervix	Cancer/Malignant	HITS-CLIP	POSITIVE	DIRECT	DOWN	shRNAs against HIV-1	no	no
ENSG00000101350	KIF3B	hsa-miR-204-5p	Homo sapiens	293S	Kidney	NA	HITS-CLIP	POSITIVE	DIRECT	DOWN	no treatment (control)	no	no
ENSG00000101367	MAPRE1	hsa-miR-204-5p	Homo sapiens	BCBL1	Bone Marrow	Cancer/Malignant	HITS-CLIP	POSITIVE	DIRECT	DOWN	NA	no	no
ENSG00000101367	MAPRE1	hsa-miR-204-5p	Homo sapiens	BETA Cells	Pancreas	Normal/Primary	HITS-CLIP	POSITIVE	DIRECT	DOWN	NA	no	no
ENSG00000102007	PLP2	hsa-miR-204-5p	Homo sapiens	HS27A	Bone Marrow	Normal/Primary	HITS-CLIP	POSITIVE	DIRECT	DOWN	NA	no	no
ENSG00000102034	ELF4	hsa-miR-204-5p	Homo sapiens	TZMBL	Cervix	Cancer/Malignant	HITS-CLIP	POSITIVE	DIRECT	DOWN	shRNAs against HIV-1	no	no
ENSG00000102054	RBBP7	hsa-miR-204-5p	Homo sapiens	BCBL1	Bone Marrow	Cancer/Malignant	HITS-CLIP	POSITIVE	DIRECT	DOWN	NA	no	no
ENSG00000102858	MGRN1	hsa-miR-204-5p	Homo sapiens	293S	Kidney	NA	HITS-CLIP	POSITIVE	DIRECT	DOWN	treatment: emetine	no	no
ENSG00000102908	NFAT5	hsa-miR-204-5p	Homo sapiens	HELA	Cervix	Cancer/Malignant	HITS-CLIP	POSITIVE	DIRECT	DOWN	Hela cells were treated with control shRNA.	no	no
ENSG00000102908	NFAT5	hsa-miR-204-5p	Homo sapiens	HS5	Bone Marrow	Normal/Primary	HITS-CLIP	POSITIVE	DIRECT	DOWN	NA	no	no
ENSG00000103194	USP10	hsa-miR-204-5p	Homo sapiens	BETA Cells	Pancreas	Normal/Primary	HITS-CLIP	POSITIVE	DIRECT	DOWN	NA	no	no
ENSG00000103275	UBE2I	hsa-miR-204-5p	Homo sapiens	HS5	Bone Marrow	Normal/Primary	HITS-CLIP	POSITIVE	DIRECT	DOWN	NA	no	no
ENSG00000104320	NBN	hsa-miR-204-5p	Homo sapiens	BETA Cells	Pancreas	Normal/Primary	HITS-CLIP	POSITIVE	DIRECT	DOWN	NA	no	no
ENSG00000104368	PLAT	hsa-miR-204-5p	Homo sapiens	HTM1073	Eye	Normal/Primary	Microarrays	POSITIVE	INDIRECT	DOWN	NA	no	no
ENSG00000104368	PLAT	hsa-miR-204-5p	Homo sapiens	HTM1073	Eye	Normal/Primary	qPCR	POSITIVE	INDIRECT	DOWN	NA	no	no
ENSG00000104368	PLAT	hsa-miR-204-5p	Homo sapiens	HTM681	Eye	Normal/Primary	qPCR	POSITIVE	INDIRECT	DOWN	NA	no	no
ENSG00000104529	EEF1D	hsa-miR-204-5p	Homo sapiens	293S	Kidney	NA	HITS-CLIP	POSITIVE	DIRECT	DOWN	no treatment (control)	no	no
ENSG00000104723	TUSC3	hsa-miR-204-5p	Homo sapiens	HS5	Bone Marrow	Normal/Primary	HITS-CLIP	POSITIVE	DIRECT	DOWN	NA	no	no
ENSG00000104824	HNRNPL	hsa-miR-204-5p	Homo sapiens	BCBL1	Bone Marrow	Cancer/Malignant	HITS-CLIP	POSITIVE	DIRECT	DOWN	NA	no	no
ENSG00000104904	OAZ1	hsa-miR-204-5p	Homo sapiens	293S	Kidney	NA	HITS-CLIP	POSITIVE	DIRECT	DOWN	no treatment (control)	no	no
ENSG00000104904	OAZ1	hsa-miR-204-5p	Homo sapiens	293S	Kidney	NA	HITS-CLIP	POSITIVE	DIRECT	DOWN	treatment:hippuristanol	no	no
ENSG00000105576	TNPO2	hsa-miR-204-5p	Homo sapiens	HELA	Cervix	Cancer/Malignant	HITS-CLIP	POSITIVE	DIRECT	DOWN	Hela cells were treated with control shRNA.	no	no
ENSG00000105887	MTPN	hsa-miR-204-5p	Homo sapiens	HELA	Cervix	Cancer/Malignant	HITS-CLIP	POSITIVE	DIRECT	DOWN	Hela cells were treated with control shRNA.	no	no
ENSG00000106263	EIF3B	hsa-miR-204-5p	Homo sapiens	TZMBL	Cervix	Cancer/Malignant	HITS-CLIP	POSITIVE	DIRECT	DOWN	shRNAs against HIV-1	no	no
ENSG00000106366	SERPINE1	hsa-miR-204-5p	Homo sapiens	HTM1073	Eye	Normal/Primary	Microarrays	POSITIVE	INDIRECT	DOWN	NA	no	no
ENSG00000106366	SERPINE1	hsa-miR-204-5p	Homo sapiens	HTM1073	Eye	Normal/Primary	qPCR	POSITIVE	INDIRECT	DOWN	NA	no	no
ENSG00000106366	SERPINE1	hsa-miR-204-5p	Homo sapiens	HTM681	Eye	Normal/Primary	qPCR	POSITIVE	INDIRECT	DOWN	NA	no	no
ENSG00000106367	AP1S1	hsa-miR-204-5p	Homo sapiens	HTM1073	Eye	Normal/Primary	Microarrays	POSITIVE	INDIRECT	DOWN	NA	no	no
ENSG00000106367	AP1S1	hsa-miR-204-5p	Homo sapiens	HTM1073	Eye	Normal/Primary	qPCR	POSITIVE	INDIRECT	DOWN	NA	no	no
ENSG00000106367	AP1S1	hsa-miR-204-5p	Homo sapiens	HTM681	Eye	Normal/Primary	qPCR	POSITIVE	INDIRECT	DOWN	NA	no	no
ENSG00000106723	SPIN1	hsa-miR-204-3p	Homo sapiens	BETA Cells	Pancreas	Normal/Primary	HITS-CLIP	POSITIVE	DIRECT	DOWN	NA	no	no
ENSG00000106853	PTGR1	hsa-miR-204-5p	Homo sapiens	HS5	Bone Marrow	Normal/Primary	HITS-CLIP	POSITIVE	DIRECT	DOWN	NA	no	no
ENSG00000107021	TBC1D13	hsa-miR-204-5p	Homo sapiens	TZMBL	Cervix	Cancer/Malignant	HITS-CLIP	POSITIVE	DIRECT	DOWN	shRNAs against HIV-1	no	no
ENSG00000107443	CCNJ	hsa-miR-204-5p	Homo sapiens	HELA	Cervix	Cancer/Malignant	HITS-CLIP	POSITIVE	DIRECT	DOWN	Hela cells were treated with control shRNA.	no	no
ENSG00000107854	TNKS2	hsa-miR-204-5p	Homo sapiens	HELA	Cervix	Cancer/Malignant	HITS-CLIP	POSITIVE	DIRECT	DOWN	Hela cells were treated with control shRNA.	no	no
ENSG00000107957	SH3PXD2A	hsa-miR-204-5p	Homo sapiens	293S	Kidney	NA	HITS-CLIP	POSITIVE	DIRECT	DOWN	no treatment (control)	no	no
ENSG00000108055	SMC3	hsa-miR-204-5p	Homo sapiens	HS5	Bone Marrow	Normal/Primary	HITS-CLIP	POSITIVE	DIRECT	DOWN	NA	no	no
ENSG00000108061	SHOC2	hsa-miR-204-5p	Homo sapiens	BETA Cells	Pancreas	Normal/Primary	HITS-CLIP	POSITIVE	DIRECT	DOWN	NA	no	no
ENSG00000108179	PPIF	hsa-miR-204-5p	Homo sapiens	TZMBL	Cervix	Cancer/Malignant	HITS-CLIP	POSITIVE	DIRECT	DOWN	shRNAs against HIV-1	no	no
ENSG00000108256	NUFIP2	hsa-miR-204-5p	Homo sapiens	293S	Kidney	NA	HITS-CLIP	POSITIVE	DIRECT	DOWN	no treatment (control)	no	no
ENSG00000108256	NUFIP2	hsa-miR-204-5p	Homo sapiens	293S	Kidney	NA	HITS-CLIP	POSITIVE	DIRECT	DOWN	treatment: emetine	no	no
ENSG00000108349	CASC3	hsa-miR-204-3p	Homo sapiens	BETA Cells	Pancreas	Normal/Primary	HITS-CLIP	POSITIVE	DIRECT	DOWN	NA	no	no
ENSG00000108433	GOSR2	hsa-miR-204-5p	Homo sapiens	293S	Kidney	NA	HITS-CLIP	POSITIVE	DIRECT	DOWN	treatment: arsenite	no	no
ENSG00000109099	PMP22	hsa-miR-204-5p	Homo sapiens	293S	Kidney	NA	HITS-CLIP	POSITIVE	DIRECT	DOWN	treatment: emetine	no	no
ENSG00000109756	RAPGEF2	hsa-miR-204-5p	Homo sapiens	293S	Kidney	NA	HITS-CLIP	POSITIVE	DIRECT	DOWN	treatment:hippuristanol	no	no
ENSG00000109787	KLF3	hsa-miR-204-5p	Homo sapiens	BCBL1	Bone Marrow	Cancer/Malignant	HITS-CLIP	POSITIVE	DIRECT	DOWN	NA	no	no
ENSG00000110092	CCND1	hsa-miR-204-5p	Homo sapiens	293S	Kidney	NA	HITS-CLIP	POSITIVE	DIRECT	DOWN	no treatment (control)	no	no
ENSG00000110092	CCND1	hsa-miR-204-5p	Homo sapiens	HS5	Bone Marrow	Normal/Primary	HITS-CLIP	POSITIVE	DIRECT	DOWN	NA	no	no
ENSG00000110330	BIRC2	hsa-miR-204-5p	Homo sapiens	HTM1073	Eye	Normal/Primary	Microarrays	POSITIVE	INDIRECT	DOWN	NA	no	no
ENSG00000110330	BIRC2	hsa-miR-204-5p	Homo sapiens	HTM1073	Eye	Normal/Primary	qPCR	POSITIVE	INDIRECT	DOWN	NA	no	no
ENSG00000110330	BIRC2	hsa-miR-204-5p	Homo sapiens	HTM1073	Eye	Normal/Primary	Western Blot	POSITIVE	INDIRECT	DOWN	NA	no	no
ENSG00000110330	BIRC2	hsa-miR-204-5p	Homo sapiens	HTM681	Eye	Normal/Primary	qPCR	POSITIVE	INDIRECT	DOWN	NA	no	no
ENSG00000110330	BIRC2	hsa-miR-204-5p	Homo sapiens	HTM681	Eye	Normal/Primary	Western Blot	POSITIVE	INDIRECT	DOWN	NA	no	no
ENSG00000110330	BIRC2	hsa-miR-204-5p	Homo sapiens	HTM Cell Lines	Eye	Normal/Primary	Luciferase Reporter Assay	POSITIVE	DIRECT	DOWN	NA	no	no
ENSG00000110367	DDX6	hsa-miR-204-5p	Homo sapiens	TZMBL	Cervix	Cancer/Malignant	HITS-CLIP	POSITIVE	DIRECT	DOWN	shRNAs against HIV-1	no	no
ENSG00000110880	CORO1C	hsa-miR-204-5p	Homo sapiens	BETA Cells	Pancreas	Normal/Primary	HITS-CLIP	POSITIVE	DIRECT	DOWN	NA	no	no
ENSG00000110880	CORO1C	hsa-miR-204-5p	Homo sapiens	HS5	Bone Marrow	Normal/Primary	HITS-CLIP	POSITIVE	DIRECT	DOWN	NA	no	no
ENSG00000110917	MLEC	hsa-miR-204-5p	Homo sapiens	293S	Kidney	NA	HITS-CLIP	POSITIVE	DIRECT	DOWN	treatment: arsenite	no	no
ENSG00000110917	MLEC	hsa-miR-204-5p	Homo sapiens	TZMBL	Cervix	Cancer/Malignant	HITS-CLIP	POSITIVE	DIRECT	DOWN	shRNAs against HIV-1	no	no
ENSG00000111371	SLC38A1	hsa-miR-204-5p	Homo sapiens	HS5	Bone Marrow	Normal/Primary	HITS-CLIP	POSITIVE	DIRECT	DOWN	NA	no	no
ENSG00000111424	VDR	hsa-miR-204-5p	Homo sapiens	BCBL1	Bone Marrow	Cancer/Malignant	HITS-CLIP	POSITIVE	DIRECT	DOWN	NA	no	no
ENSG00000111605	CPSF6	hsa-miR-204-5p	Homo sapiens	293S	Kidney	NA	HITS-CLIP	POSITIVE	DIRECT	DOWN	treatment: emetine	no	no
ENSG00000111641	NOP2	hsa-miR-204-5p	Homo sapiens	293S	Kidney	NA	HITS-CLIP	POSITIVE	DIRECT	DOWN	no treatment (control)	no	no
ENSG00000111669	TPI1	hsa-miR-204-5p	Homo sapiens	293S	Kidney	NA	HITS-CLIP	POSITIVE	DIRECT	DOWN	treatment:hippuristanol	no	no
ENSG00000111880	RNGTT	hsa-miR-204-5p	Homo sapiens	BETA Cells	Pancreas	Normal/Primary	HITS-CLIP	POSITIVE	DIRECT	DOWN	NA	no	no
ENSG00000112096	SOD2	hsa-miR-204-3p	Homo sapiens	BETA Cells	Pancreas	Normal/Primary	HITS-CLIP	POSITIVE	DIRECT	DOWN	NA	no	no
ENSG00000112096	SOD2	hsa-miR-204-5p	Homo sapiens	HS5	Bone Marrow	Normal/Primary	HITS-CLIP	POSITIVE	DIRECT	DOWN	NA	no	no
ENSG00000112200	ZNF451	hsa-miR-204-5p	Homo sapiens	BCBL1	Bone Marrow	Cancer/Malignant	HITS-CLIP	POSITIVE	DIRECT	DOWN	NA	no	no
ENSG00000112200	ZNF451	hsa-miR-204-5p	Homo sapiens	HS27A	Bone Marrow	Normal/Primary	HITS-CLIP	POSITIVE	DIRECT	DOWN	NA	no	no
ENSG00000112200	ZNF451	hsa-miR-204-5p	Homo sapiens	HS5	Bone Marrow	Normal/Primary	HITS-CLIP	POSITIVE	DIRECT	DOWN	NA	no	no
ENSG00000112379	KIAA1244	hsa-miR-204-3p	Homo sapiens	BETA Cells	Pancreas	Normal/Primary	HITS-CLIP	POSITIVE	DIRECT	DOWN	NA	no	no
ENSG00000112531	QKI	hsa-miR-204-5p	Homo sapiens	TZMBL	Cervix	Cancer/Malignant	HITS-CLIP	POSITIVE	DIRECT	DOWN	shRNAs against HIV-1	no	no
ENSG00000112697	TMEM30A	hsa-miR-204-5p	Homo sapiens	HS5	Bone Marrow	Normal/Primary	HITS-CLIP	POSITIVE	DIRECT	DOWN	NA	no	no
ENSG00000112972	HMGCS1	hsa-miR-204-5p	Homo sapiens	293S	Kidney	NA	HITS-CLIP	POSITIVE	DIRECT	DOWN	treatment: emetine	no	no
ENSG00000112977	DAP	hsa-miR-204-3p	Homo sapiens	BETA Cells	Pancreas	Normal/Primary	HITS-CLIP	POSITIVE	DIRECT	DOWN	NA	no	no
ENSG00000113369	ARRDC3	hsa-miR-204-5p	Homo sapiens	BETA Cells	Pancreas	Normal/Primary	HITS-CLIP	POSITIVE	DIRECT	DOWN	NA	no	no
ENSG00000113387	SUB1	hsa-miR-204-5p	Homo sapiens	293S	Kidney	NA	HITS-CLIP	POSITIVE	DIRECT	DOWN	no treatment (control)	no	no
ENSG00000113712	CSNK1A1	hsa-miR-204-5p	Homo sapiens	BETA Cells	Pancreas	Normal/Primary	HITS-CLIP	POSITIVE	DIRECT	DOWN	NA	no	no
ENSG00000114316	USP4	hsa-miR-204-5p	Homo sapiens	BETA Cells	Pancreas	Normal/Primary	HITS-CLIP	POSITIVE	DIRECT	DOWN	NA	no	no
ENSG00000114391	RPL24	hsa-miR-204-5p	Homo sapiens	HS5	Bone Marrow	Normal/Primary	HITS-CLIP	POSITIVE	DIRECT	DOWN	NA	no	no
ENSG00000114480	GBE1	hsa-miR-204-5p	Homo sapiens	HS5	Bone Marrow	Normal/Primary	HITS-CLIP	POSITIVE	DIRECT	DOWN	NA	no	no
ENSG00000114742	WDR48	hsa-miR-204-5p	Homo sapiens	HS5	Bone Marrow	Normal/Primary	HITS-CLIP	POSITIVE	DIRECT	DOWN	NA	no	no
ENSG00000114933	INO80D	hsa-miR-204-5p	Homo sapiens	BETA Cells	Pancreas	Normal/Primary	HITS-CLIP	POSITIVE	DIRECT	DOWN	NA	no	no
ENSG00000115020	PIKFYVE	hsa-miR-204-5p	Homo sapiens	HELA	Cervix	Cancer/Malignant	HITS-CLIP	POSITIVE	DIRECT	DOWN	Hela cells were treated with control shRNA.	no	no
ENSG00000115053	NCL	hsa-miR-204-5p	Homo sapiens	293S	Kidney	NA	HITS-CLIP	POSITIVE	DIRECT	DOWN	no treatment (control)	no	no
ENSG00000115091	ACTR3	hsa-miR-204-5p	Homo sapiens	293S	Kidney	NA	HITS-CLIP	POSITIVE	DIRECT	DOWN	treatment:hippuristanol	no	no
ENSG00000115159	GPD2	hsa-miR-204-5p	Homo sapiens	293S	Kidney	NA	HITS-CLIP	POSITIVE	DIRECT	DOWN	treatment:emetine	no	no
ENSG00000115234	SNX17	hsa-miR-204-5p	Homo sapiens	293S	Kidney	NA	HITS-CLIP	POSITIVE	DIRECT	DOWN	no treatment (control)	no	no
ENSG00000115234	SNX17	hsa-miR-204-5p	Homo sapiens	293S	Kidney	NA	HITS-CLIP	POSITIVE	DIRECT	DOWN	treatment:hippuristanol	no	no
ENSG00000115310	RTN4	hsa-miR-204-5p	Homo sapiens	293S	Kidney	NA	HITS-CLIP	POSITIVE	DIRECT	DOWN	treatment: arsenite	no	no
ENSG00000115414	FN1	hsa-miR-204-3p	Homo sapiens	TEC	Thymus	Normal/Primary	Luciferase Reporter Assay	POSITIVE	DIRECT	DOWN	NA	no	no
ENSG00000115414	FN1	hsa-miR-204-3p	Homo sapiens	TEC	Thymus	Normal/Primary	Western Blot	POSITIVE	INDIRECT	DOWN	NA	no	no
ENSG00000115677	HDLBP	hsa-miR-204-3p	Homo sapiens	BETA Cells	Pancreas	Normal/Primary	HITS-CLIP	POSITIVE	DIRECT	DOWN	NA	no	no
ENSG00000115825	PRKD3	hsa-miR-204-5p	Homo sapiens	HELA	Cervix	Cancer/Malignant	HITS-CLIP	POSITIVE	DIRECT	DOWN	Hela cells were treated with control shRNA.	no	no
ENSG00000116106	EPHA4	hsa-miR-204-5p	Homo sapiens	293S	Kidney	NA	HITS-CLIP	POSITIVE	DIRECT	DOWN	no treatment (control)	no	no
ENSG00000116133	DHCR24	hsa-miR-204-5p	Homo sapiens	293S	Kidney	NA	HITS-CLIP	POSITIVE	DIRECT	DOWN	no treatment (control)	no	no
ENSG00000116191	RALGPS2	hsa-miR-204-5p	Homo sapiens	TZMBL	Cervix	Cancer/Malignant	HITS-CLIP	POSITIVE	DIRECT	DOWN	shRNAs against HIV-1	no	no
ENSG00000116539	ASH1L	hsa-miR-204-5p	Homo sapiens	BETA Cells	Pancreas	Normal/Primary	HITS-CLIP	POSITIVE	DIRECT	DOWN	NA	no	no
ENSG00000116580	GON4L	hsa-miR-204-5p	Homo sapiens	BETA Cells	Pancreas	Normal/Primary	HITS-CLIP	POSITIVE	DIRECT	DOWN	NA	no	no
ENSG00000116604	MEF2D	hsa-miR-204-5p	Homo sapiens	293S	Kidney	NA	HITS-CLIP	POSITIVE	DIRECT	DOWN	treatment:hippuristanol	no	no
ENSG00000116604	MEF2D	hsa-miR-204-5p	Homo sapiens	BCBL1	Bone Marrow	Cancer/Malignant	HITS-CLIP	POSITIVE	DIRECT	DOWN	NA	no	no
ENSG00000116754	SRSF11	hsa-miR-204-5p	Homo sapiens	293S	Kidney	NA	HITS-CLIP	POSITIVE	DIRECT	DOWN	no treatment (control)	no	no
ENSG00000116922	C1orf109	hsa-miR-204-5p	Homo sapiens	293S	Kidney	NA	HITS-CLIP	POSITIVE	DIRECT	DOWN	no treatment (control)	no	no
ENSG00000116922	C1orf109	hsa-miR-204-5p	Homo sapiens	293S	Kidney	NA	HITS-CLIP	POSITIVE	DIRECT	DOWN	treatment: arsenite	no	no
ENSG00000116922	C1orf109	hsa-miR-204-5p	Homo sapiens	293S	Kidney	NA	HITS-CLIP	POSITIVE	DIRECT	DOWN	treatment: emetine	no	no
ENSG00000117114	LPHN2	hsa-miR-204-5p	Homo sapiens	293S	Kidney	NA	HITS-CLIP	POSITIVE	DIRECT	DOWN	no treatment (control)	no	no
ENSG00000117139	KDM5B	hsa-miR-204-5p	Homo sapiens	293S	Kidney	NA	HITS-CLIP	POSITIVE	DIRECT	DOWN	no treatment (control)	no	no
ENSG00000117174	ZNHIT6	hsa-miR-204-5p	Homo sapiens	293S	Kidney	NA	HITS-CLIP	POSITIVE	DIRECT	DOWN	treatment: arsenite	no	no
ENSG00000117222	RBBP5	hsa-miR-204-5p	Homo sapiens	BETA Cells	Pancreas	Normal/Primary	HITS-CLIP	POSITIVE	DIRECT	DOWN	NA	no	no
ENSG00000117280	RAB29	hsa-miR-204-5p	Homo sapiens	293S	Kidney	NA	HITS-CLIP	POSITIVE	DIRECT	DOWN	treatment: emetine	no	no
ENSG00000117448	AKR1A1	hsa-miR-204-3p	Homo sapiens	BETA Cells	Pancreas	Normal/Primary	HITS-CLIP	POSITIVE	DIRECT	DOWN	NA	no	no
ENSG00000117519	CNN3	hsa-miR-204-5p	Homo sapiens	293S	Kidney	NA	HITS-CLIP	POSITIVE	DIRECT	DOWN	treatment: arsenite	no	no
ENSG00000117523	PRRC2C	hsa-miR-204-5p	Homo sapiens	293S	Kidney	NA	HITS-CLIP	POSITIVE	DIRECT	DOWN	treatment:hippuristanol	no	no
ENSG00000117724	CENPF	hsa-miR-204-5p	Homo sapiens	293S	Kidney	NA	HITS-CLIP	POSITIVE	DIRECT	DOWN	treatment: arsenite	no	no
ENSG00000117859	OSBPL9	hsa-miR-204-3p	Homo sapiens	BETA Cells	Pancreas	Normal/Primary	HITS-CLIP	POSITIVE	DIRECT	DOWN	NA	no	no
ENSG00000118971	CCND2	hsa-miR-204-5p	Homo sapiens	293S	Kidney	NA	HITS-CLIP	POSITIVE	DIRECT	DOWN	treatment:hippuristanol	no	no
ENSG00000118971	CCND2	hsa-miR-204-5p	Homo sapiens	BCBL1	Bone Marrow	Cancer/Malignant	HITS-CLIP	POSITIVE	DIRECT	DOWN	NA	no	no
ENSG00000118985	ELL2	hsa-miR-204-5p	Homo sapiens	BETA Cells	Pancreas	Normal/Primary	HITS-CLIP	POSITIVE	DIRECT	DOWN	NA	no	no
ENSG00000119318	RAD23B	hsa-miR-204-5p	Homo sapiens	BETA Cells	Pancreas	Normal/Primary	HITS-CLIP	POSITIVE	DIRECT	DOWN	NA	no	no
ENSG00000119396	RAB14	hsa-miR-204-5p	Homo sapiens	BETA Cells	Pancreas	Normal/Primary	HITS-CLIP	POSITIVE	DIRECT	DOWN	NA	no	no
ENSG00000119402	FBXW2	hsa-miR-204-5p	Homo sapiens	BETA Cells	Pancreas	Normal/Primary	HITS-CLIP	POSITIVE	DIRECT	DOWN	NA	no	no
ENSG00000119547	ONECUT2	hsa-miR-204-3p	Homo sapiens	BETA Cells	Pancreas	Normal/Primary	HITS-CLIP	POSITIVE	DIRECT	DOWN	NA	no	no
ENSG00000119638	NEK9	hsa-miR-204-5p	Homo sapiens	293S	Kidney	NA	HITS-CLIP	POSITIVE	DIRECT	DOWN	treatment: arsenite	no	no
ENSG00000119820	YIPF4	hsa-miR-204-5p	Homo sapiens	BCBL1	Bone Marrow	Cancer/Malignant	HITS-CLIP	POSITIVE	DIRECT	DOWN	NA	no	no
ENSG00000120093	HOXB3	hsa-miR-204-5p	Homo sapiens	293S	Kidney	NA	HITS-CLIP	POSITIVE	DIRECT	DOWN	no treatment (control)	no	no
ENSG00000120438	TCP1	hsa-miR-204-5p	Homo sapiens	HS5	Bone Marrow	Normal/Primary	HITS-CLIP	POSITIVE	DIRECT	DOWN	NA	no	no
ENSG00000120742	SERP1	hsa-miR-204-5p	Homo sapiens	HTM1073	Eye	Normal/Primary	Microarrays	POSITIVE	INDIRECT	DOWN	NA	no	no
ENSG00000120742	SERP1	hsa-miR-204-5p	Homo sapiens	HTM1073	Eye	Normal/Primary	qPCR	POSITIVE	INDIRECT	DOWN	NA	no	no
ENSG00000120742	SERP1	hsa-miR-204-5p	Homo sapiens	HTM1073	Eye	Normal/Primary	Western Blot	POSITIVE	INDIRECT	DOWN	NA	no	no
ENSG00000120742	SERP1	hsa-miR-204-5p	Homo sapiens	HTM681	Eye	Normal/Primary	qPCR	POSITIVE	INDIRECT	DOWN	NA	no	no
ENSG00000120742	SERP1	hsa-miR-204-5p	Homo sapiens	HTM681	Eye	Normal/Primary	Western Blot	POSITIVE	INDIRECT	DOWN	NA	no	no
ENSG00000120742	SERP1	hsa-miR-204-5p	Homo sapiens	HTM Cell Lines	Eye	Normal/Primary	Luciferase Reporter Assay	POSITIVE	DIRECT	DOWN	NA	no	no
ENSG00000120925	RNF170	hsa-miR-204-5p	Homo sapiens	BETA Cells	Pancreas	Normal/Primary	HITS-CLIP	POSITIVE	DIRECT	DOWN	NA	no	no
ENSG00000121057	AKAP1	hsa-miR-204-5p	Homo sapiens	HTM1073	Eye	Normal/Primary	Microarrays	POSITIVE	INDIRECT	DOWN	NA	no	no
ENSG00000121057	AKAP1	hsa-miR-204-5p	Homo sapiens	HTM1073	Eye	Normal/Primary	qPCR	POSITIVE	INDIRECT	DOWN	NA	no	no
ENSG00000121057	AKAP1	hsa-miR-204-5p	Homo sapiens	HTM681	Eye	Normal/Primary	qPCR	POSITIVE	INDIRECT	DOWN	NA	no	no
ENSG00000121542	SEC22A	hsa-miR-204-5p	Homo sapiens	293S	Kidney	NA	HITS-CLIP	POSITIVE	DIRECT	DOWN	no treatment (control)	no	no
ENSG00000121621	KIF18A	hsa-miR-204-5p	Homo sapiens	293S	Kidney	NA	HITS-CLIP	POSITIVE	DIRECT	DOWN	no treatment (control)	no	no
ENSG00000121653	MAPK8IP1	hsa-miR-204-3p	Homo sapiens	BETA Cells	Pancreas	Normal/Primary	HITS-CLIP	POSITIVE	DIRECT	DOWN	NA	no	no
ENSG00000121774	KHDRBS1	hsa-miR-204-5p	Homo sapiens	BETA Cells	Pancreas	Normal/Primary	HITS-CLIP	POSITIVE	DIRECT	DOWN	NA	no	no
ENSG00000122126	OCRL	hsa-miR-204-3p	Homo sapiens	BETA Cells	Pancreas	Normal/Primary	HITS-CLIP	POSITIVE	DIRECT	DOWN	NA	no	no
ENSG00000122863	CHST3	hsa-miR-204-3p	Homo sapiens	BETA Cells	Pancreas	Normal/Primary	HITS-CLIP	POSITIVE	DIRECT	DOWN	NA	no	no
ENSG00000123104	ITPR2	hsa-miR-204-5p	Homo sapiens	BCBL1	Bone Marrow	Cancer/Malignant	HITS-CLIP	POSITIVE	DIRECT	DOWN	NA	no	no
ENSG00000123349	PFDN5	hsa-miR-204-5p	Homo sapiens	293S	Kidney	NA	HITS-CLIP	POSITIVE	DIRECT	DOWN	no treatment (control)	no	no
ENSG00000123473	STIL	hsa-miR-204-3p	Homo sapiens	BETA Cells	Pancreas	Normal/Primary	HITS-CLIP	POSITIVE	DIRECT	DOWN	NA	no	no
ENSG00000123505	AMD1	hsa-miR-204-5p	Homo sapiens	293S	Kidney	NA	HITS-CLIP	POSITIVE	DIRECT	DOWN	no treatment (control)	no	no
ENSG00000123728	RAP2C	hsa-miR-204-5p	Homo sapiens	293S	Kidney	NA	HITS-CLIP	POSITIVE	DIRECT	DOWN	treatment: emetine	no	no
ENSG00000123983	ACSL3	hsa-miR-204-5p	Homo sapiens	293S	Kidney	NA	HITS-CLIP	POSITIVE	DIRECT	DOWN	no treatment (control)	no	no
ENSG00000124181	PLCG1	hsa-miR-204-5p	Homo sapiens	293S	Kidney	NA	HITS-CLIP	POSITIVE	DIRECT	DOWN	no treatment (control)	no	no
ENSG00000124209	RAB22A	hsa-miR-204-5p	Homo sapiens	HELA	Cervix	Cancer/Malignant	HITS-CLIP	POSITIVE	DIRECT	DOWN	Hela cells were treated with control shRNA.	no	no
ENSG00000124209	RAB22A	hsa-miR-204-5p	Homo sapiens	HTM1073	Eye	Normal/Primary	Microarrays	POSITIVE	INDIRECT	DOWN	NA	no	no
ENSG00000124209	RAB22A	hsa-miR-204-5p	Homo sapiens	HTM1073	Eye	Normal/Primary	qPCR	POSITIVE	INDIRECT	DOWN	NA	no	no
ENSG00000124209	RAB22A	hsa-miR-204-5p	Homo sapiens	HTM681	Eye	Normal/Primary	qPCR	POSITIVE	INDIRECT	DOWN	NA	no	no
ENSG00000124209	RAB22A	hsa-miR-204-5p	Homo sapiens	HTM Cell Lines	Eye	Normal/Primary	Luciferase Reporter Assay	POSITIVE	DIRECT	DOWN	NA	no	no
ENSG00000124333	VAMP7	hsa-miR-204-5p	Homo sapiens	293S	Kidney	NA	HITS-CLIP	POSITIVE	DIRECT	DOWN	no treatment (control)	no	no
ENSG00000124486	USP9X	hsa-miR-204-5p	Homo sapiens	BETA Cells	Pancreas	Normal/Primary	HITS-CLIP	POSITIVE	DIRECT	DOWN	NA	no	no
ENSG00000124766	SOX4	hsa-miR-204-5p	Homo sapiens	AGS	Stomach	Cancer/Malignant	qPCR	POSITIVE	INDIRECT	DOWN	NA	no	no
ENSG00000124766	SOX4	hsa-miR-204-5p	Homo sapiens	AGS	Stomach	Cancer/Malignant	Western Blot	POSITIVE	INDIRECT	DOWN	NA	no	no
ENSG00000124766	SOX4	hsa-miR-204-5p	Homo sapiens	SGC7901	Gastric	Cancer/Malignant	Luciferase Reporter Assay	POSITIVE	DIRECT	DOWN	NA	no	no
ENSG00000124784	RIOK1	hsa-miR-204-5p	Homo sapiens	293S	Kidney	NA	HITS-CLIP	POSITIVE	DIRECT	DOWN	treatment: emetine	no	no
ENSG00000124795	DEK	hsa-miR-204-5p	Homo sapiens	293S	Kidney	NA	HITS-CLIP	POSITIVE	DIRECT	DOWN	no treatment (control)	no	no
ENSG00000124795	DEK	hsa-miR-204-5p	Homo sapiens	293S	Kidney	NA	HITS-CLIP	POSITIVE	DIRECT	DOWN	treatment: arsenite	no	no
ENSG00000124942	AHNAK	hsa-miR-204-5p	Homo sapiens	BCBL1	Bone Marrow	Cancer/Malignant	HITS-CLIP	POSITIVE	DIRECT	DOWN	NA	no	no
ENSG00000124942	AHNAK	hsa-miR-204-5p	Homo sapiens	BETA Cells	Pancreas	Normal/Primary	HITS-CLIP	POSITIVE	DIRECT	DOWN	NA	no	no
ENSG00000124942	AHNAK	hsa-miR-204-5p	Homo sapiens	HELA	Cervix	Cancer/Malignant	HITS-CLIP	POSITIVE	DIRECT	DOWN	Hela cells were treated with control shRNA.	no	no
ENSG00000124942	AHNAK	hsa-miR-204-5p	Homo sapiens	HS27A	Bone Marrow	Normal/Primary	HITS-CLIP	POSITIVE	DIRECT	DOWN	NA	no	no
ENSG00000124942	AHNAK	hsa-miR-204-5p	Homo sapiens	HS5	Bone Marrow	Normal/Primary	HITS-CLIP	POSITIVE	DIRECT	DOWN	NA	no	no
ENSG00000125037	EMC3	hsa-miR-204-3p	Homo sapiens	BETA Cells	Pancreas	Normal/Primary	HITS-CLIP	POSITIVE	DIRECT	DOWN	NA	no	no
ENSG00000125107	CNOT1	hsa-miR-204-5p	Homo sapiens	BCBL1	Bone Marrow	Cancer/Malignant	HITS-CLIP	POSITIVE	DIRECT	DOWN	NA	no	no
ENSG00000125538	IL1B	hsa-miR-204-5p	Homo sapiens	HTM1073	Eye	Normal/Primary	Microarrays	POSITIVE	INDIRECT	DOWN	NA	no	no
ENSG00000125538	IL1B	hsa-miR-204-5p	Homo sapiens	HTM1073	Eye	Normal/Primary	qPCR	POSITIVE	INDIRECT	DOWN	NA	no	no
ENSG00000125538	IL1B	hsa-miR-204-5p	Homo sapiens	HTM681	Eye	Normal/Primary	qPCR	POSITIVE	INDIRECT	DOWN	NA	no	no
ENSG00000125741	OPA3	hsa-miR-204-5p	Homo sapiens	293S	Kidney	NA	HITS-CLIP	POSITIVE	DIRECT	DOWN	treatment:emetine	no	no
ENSG00000125826	RBCK1	hsa-miR-204-5p	Homo sapiens	293S	Kidney	NA	HITS-CLIP	POSITIVE	DIRECT	DOWN	no treatment (control)	no	no
ENSG00000125834	STK35	hsa-miR-204-5p	Homo sapiens	293S	Kidney	NA	HITS-CLIP	POSITIVE	DIRECT	DOWN	no treatment (control)	no	no
ENSG00000127022	CANX	hsa-miR-204-5p	Homo sapiens	BETA Cells	Pancreas	Normal/Primary	HITS-CLIP	POSITIVE	DIRECT	DOWN	NA	no	no
ENSG00000127481	UBR4	hsa-miR-204-5p	Homo sapiens	BCBL1	Bone Marrow	Cancer/Malignant	HITS-CLIP	POSITIVE	DIRECT	DOWN	NA	no	no
ENSG00000127920	GNG11	hsa-miR-204-5p	Homo sapiens	HELA	Cervix	Cancer/Malignant	HITS-CLIP	POSITIVE	DIRECT	DOWN	Hela cells were treated with control shRNA.	no	no
ENSG00000128872	TMOD2	hsa-miR-204-5p	Homo sapiens	293S	Kidney	NA	HITS-CLIP	POSITIVE	DIRECT	DOWN	no treatment (control)	no	no
ENSG00000129007	CALML4	hsa-miR-204-5p	Homo sapiens	293S	Kidney	NA	HITS-CLIP	POSITIVE	DIRECT	DOWN	no treatment (control)	no	no
ENSG00000129083	COPB1	hsa-miR-204-5p	Homo sapiens	293S	Kidney	NA	HITS-CLIP	POSITIVE	DIRECT	DOWN	treatment: emetine	no	no
ENSG00000129473	BCL2L2	hsa-miR-204-5p	Homo sapiens	HTM1073	Eye	Normal/Primary	Microarrays	POSITIVE	INDIRECT	DOWN	NA	no	no
ENSG00000129473	BCL2L2	hsa-miR-204-5p	Homo sapiens	HTM1073	Eye	Normal/Primary	qPCR	POSITIVE	INDIRECT	DOWN	NA	no	no
ENSG00000129473	BCL2L2	hsa-miR-204-5p	Homo sapiens	HTM1073	Eye	Normal/Primary	Western Blot	POSITIVE	INDIRECT	DOWN	NA	no	no
ENSG00000129473	BCL2L2	hsa-miR-204-5p	Homo sapiens	HTM681	Eye	Normal/Primary	qPCR	POSITIVE	INDIRECT	DOWN	NA	no	no
ENSG00000129473	BCL2L2	hsa-miR-204-5p	Homo sapiens	HTM681	Eye	Normal/Primary	Western Blot	POSITIVE	INDIRECT	DOWN	NA	no	no
ENSG00000129473	BCL2L2	hsa-miR-204-5p	Homo sapiens	HTM Cell Lines	Eye	Normal/Primary	Luciferase Reporter Assay	POSITIVE	DIRECT	DOWN	NA	no	no
ENSG00000129493	HEATR5A	hsa-miR-204-5p	Homo sapiens	BETA Cells	Pancreas	Normal/Primary	HITS-CLIP	POSITIVE	DIRECT	DOWN	NA	no	no
ENSG00000130024	PHF10	hsa-miR-204-5p	Homo sapiens	293S	Kidney	NA	HITS-CLIP	POSITIVE	DIRECT	DOWN	treatment: emetine	no	no
ENSG00000130066	SAT1	hsa-miR-204-5p	Homo sapiens	HS5	Bone Marrow	Normal/Primary	HITS-CLIP	POSITIVE	DIRECT	DOWN	NA	no	no
ENSG00000130164	LDLR	hsa-miR-204-5p	Homo sapiens	293S	Kidney	NA	HITS-CLIP	POSITIVE	DIRECT	DOWN	no treatment (control)	no	no
ENSG00000130224	LRCH2	hsa-miR-204-5p	Homo sapiens	293S	Kidney	NA	HITS-CLIP	POSITIVE	DIRECT	DOWN	treatment: emetine	no	no
ENSG00000130479	MAP1S	hsa-miR-204-3p	Homo sapiens	BETA Cells	Pancreas	Normal/Primary	HITS-CLIP	POSITIVE	DIRECT	DOWN	NA	no	no
ENSG00000130592	LSP1	hsa-miR-204-5p	Homo sapiens	BCBL1	Bone Marrow	Cancer/Malignant	HITS-CLIP	POSITIVE	DIRECT	DOWN	NA	no	no
ENSG00000130723	PRRC2B	hsa-miR-204-5p	Homo sapiens	BETA Cells	Pancreas	Normal/Primary	HITS-CLIP	POSITIVE	DIRECT	DOWN	NA	no	no
ENSG00000130723	PRRC2B	hsa-miR-204-5p	Homo sapiens	HELA	Cervix	Cancer/Malignant	HITS-CLIP	POSITIVE	DIRECT	DOWN	Hela cells were treated with control shRNA.	no	no
ENSG00000130940	CASZ1	hsa-miR-204-5p	Homo sapiens	BETA Cells	Pancreas	Normal/Primary	HITS-CLIP	POSITIVE	DIRECT	DOWN	NA	no	no
ENSG00000131023	LATS1	hsa-miR-204-5p	Homo sapiens	293S	Kidney	NA	HITS-CLIP	POSITIVE	DIRECT	DOWN	no treatment (control)	no	no
ENSG00000131238	PPT1	hsa-miR-204-5p	Homo sapiens	BETA Cells	Pancreas	Normal/Primary	HITS-CLIP	POSITIVE	DIRECT	DOWN	NA	no	no
ENSG00000131408	NR1H2	hsa-miR-204-5p	Homo sapiens	293S	Kidney	NA	HITS-CLIP	POSITIVE	DIRECT	DOWN	no treatment (control)	no	no
ENSG00000131408	NR1H2	hsa-miR-204-5p	Homo sapiens	293S	Kidney	NA	HITS-CLIP	POSITIVE	DIRECT	DOWN	treatment:hippuristanol	no	no
ENSG00000131473	ACLY	hsa-miR-204-5p	Homo sapiens	293S	Kidney	NA	HITS-CLIP	POSITIVE	DIRECT	DOWN	treatment:hippuristanol	no	no
ENSG00000131473	ACLY	hsa-miR-204-5p	Homo sapiens	HELA	Cervix	Cancer/Malignant	HITS-CLIP	POSITIVE	DIRECT	DOWN	Hela cells were treated with control shRNA.	no	no
ENSG00000131732	ZCCHC9	hsa-miR-204-5p	Homo sapiens	HELA	Cervix	Cancer/Malignant	HITS-CLIP	POSITIVE	DIRECT	DOWN	Hela cells were treated with control shRNA.	no	no
ENSG00000132424	PNISR	hsa-miR-204-5p	Homo sapiens	293S	Kidney	NA	HITS-CLIP	POSITIVE	DIRECT	DOWN	no treatment (control)	no	no
ENSG00000132466	ANKRD17	hsa-miR-204-5p	Homo sapiens	BETA Cells	Pancreas	Normal/Primary	HITS-CLIP	POSITIVE	DIRECT	DOWN	NA	no	no
ENSG00000132467	UTP3	hsa-miR-204-5p	Homo sapiens	293S	Kidney	NA	HITS-CLIP	POSITIVE	DIRECT	DOWN	treatment:hippuristanol	no	no
ENSG00000132475	H3F3B	hsa-miR-204-5p	Homo sapiens	293S	Kidney	NA	HITS-CLIP	POSITIVE	DIRECT	DOWN	no treatment (control)	no	no
ENSG00000132475	H3F3B	hsa-miR-204-5p	Homo sapiens	293S	Kidney	NA	HITS-CLIP	POSITIVE	DIRECT	DOWN	treatment: arsenite	no	no
ENSG00000132680	KIAA0907	hsa-miR-204-5p	Homo sapiens	BETA Cells	Pancreas	Normal/Primary	HITS-CLIP	POSITIVE	DIRECT	DOWN	NA	no	no
ENSG00000132716	DCAF8	hsa-miR-204-5p	Homo sapiens	293S	Kidney	NA	HITS-CLIP	POSITIVE	DIRECT	DOWN	treatment: arsenite	no	no
ENSG00000132716	DCAF8	hsa-miR-204-5p	Homo sapiens	293S	Kidney	NA	HITS-CLIP	POSITIVE	DIRECT	DOWN	treatment:hippuristanol	no	no
ENSG00000132780	NASP	hsa-miR-204-5p	Homo sapiens	HELA	Cervix	Cancer/Malignant	HITS-CLIP	POSITIVE	DIRECT	DOWN	Hela cells were treated with control shRNA.	no	no
ENSG00000132824	SERINC3	hsa-miR-204-5p	Homo sapiens	HTM1073	Eye	Normal/Primary	Microarrays	POSITIVE	INDIRECT	DOWN	NA	no	no
ENSG00000132824	SERINC3	hsa-miR-204-5p	Homo sapiens	HTM1073	Eye	Normal/Primary	qPCR	POSITIVE	INDIRECT	DOWN	NA	no	no
ENSG00000132824	SERINC3	hsa-miR-204-5p	Homo sapiens	HTM681	Eye	Normal/Primary	qPCR	POSITIVE	INDIRECT	DOWN	NA	no	no
ENSG00000133056	PIK3C2B	hsa-miR-204-3p	Homo sapiens	BETA Cells	Pancreas	Normal/Primary	HITS-CLIP	POSITIVE	DIRECT	DOWN	NA	no	no
ENSG00000133059	DSTYK	hsa-miR-204-5p	Homo sapiens	TZMBL	Cervix	Cancer/Malignant	HITS-CLIP	POSITIVE	DIRECT	DOWN	shRNAs against HIV-1	no	no
ENSG00000133110	POSTN	hsa-miR-204-5p	Homo sapiens	HS27A	Bone Marrow	Normal/Primary	HITS-CLIP	POSITIVE	DIRECT	DOWN	NA	no	no
ENSG00000133112	TPT1	hsa-miR-204-5p	Homo sapiens	293S	Kidney	NA	HITS-CLIP	POSITIVE	DIRECT	DOWN	no treatment (control)	no	no
ENSG00000133112	TPT1	hsa-miR-204-5p	Homo sapiens	293S	Kidney	NA	HITS-CLIP	POSITIVE	DIRECT	DOWN	treatment: arsenite	no	no
ENSG00000133112	TPT1	hsa-miR-204-5p	Homo sapiens	293S	Kidney	NA	HITS-CLIP	POSITIVE	DIRECT	DOWN	treatment: emetine	no	no
ENSG00000133112	TPT1	hsa-miR-204-5p	Homo sapiens	293S	Kidney	NA	HITS-CLIP	POSITIVE	DIRECT	DOWN	treatment:hippuristanol	no	no
ENSG00000133112	TPT1	hsa-miR-204-5p	Homo sapiens	BETA Cells	Pancreas	Normal/Primary	HITS-CLIP	POSITIVE	DIRECT	DOWN	NA	no	no
ENSG00000133112	TPT1	hsa-miR-204-5p	Homo sapiens	HS5	Bone Marrow	Normal/Primary	HITS-CLIP	POSITIVE	DIRECT	DOWN	NA	no	no
ENSG00000133134	BEX2	hsa-miR-204-5p	Homo sapiens	293S	Kidney	NA	HITS-CLIP	POSITIVE	DIRECT	DOWN	treatment: arsenite	no	no
ENSG00000133134	BEX2	hsa-miR-204-5p	Homo sapiens	FLPIN_TREX_293	Kidney	Normal/Primary	CLASH	POSITIVE	DIRECT	DOWN	NA	no	no
ENSG00000133169	BEX1	hsa-miR-204-5p	Homo sapiens	293S	Kidney	NA	HITS-CLIP	POSITIVE	DIRECT	DOWN	treatment: arsenite	no	no
ENSG00000133169	BEX1	hsa-miR-204-5p	Homo sapiens	293S	Kidney	NA	HITS-CLIP	POSITIVE	DIRECT	DOWN	treatment: emetine	no	no
ENSG00000133318	RTN3	hsa-miR-204-5p	Homo sapiens	BETA Cells	Pancreas	Normal/Primary	HITS-CLIP	POSITIVE	DIRECT	DOWN	NA	no	no
ENSG00000133318	RTN3	hsa-miR-204-5p	Homo sapiens	HELA	Cervix	Cancer/Malignant	HITS-CLIP	POSITIVE	DIRECT	DOWN	Hela cells were treated with control shRNA.	no	no
ENSG00000133318	RTN3	hsa-miR-204-5p	Homo sapiens	TZMBL	Cervix	Cancer/Malignant	HITS-CLIP	POSITIVE	DIRECT	DOWN	shRNAs against HIV-1	no	no
ENSG00000133884	DPF2	hsa-miR-204-5p	Homo sapiens	293S	Kidney	NA	HITS-CLIP	POSITIVE	DIRECT	DOWN	treatment: emetine	no	no
ENSG00000134001	EIF2S1	hsa-miR-204-5p	Homo sapiens	293S	Kidney	NA	HITS-CLIP	POSITIVE	DIRECT	DOWN	treatment: emetine	no	no
ENSG00000134049	IER3IP1	hsa-miR-204-5p	Homo sapiens	293S	Kidney	NA	HITS-CLIP	POSITIVE	DIRECT	DOWN	treatment:hippuristanol	no	no
ENSG00000134107	BHLHE40	hsa-miR-204-3p	Homo sapiens	BETA Cells	Pancreas	Normal/Primary	HITS-CLIP	POSITIVE	DIRECT	DOWN	NA	no	no
ENSG00000134108	ARL8B	hsa-miR-204-3p	Homo sapiens	BETA Cells	Pancreas	Normal/Primary	HITS-CLIP	POSITIVE	DIRECT	DOWN	NA	no	no
ENSG00000134109	EDEM1	hsa-miR-204-5p	Homo sapiens	HTM1073	Eye	Normal/Primary	Microarrays	POSITIVE	INDIRECT	DOWN	NA	no	no
ENSG00000134109	EDEM1	hsa-miR-204-5p	Homo sapiens	HTM1073	Eye	Normal/Primary	qPCR	POSITIVE	INDIRECT	DOWN	NA	no	no
ENSG00000134109	EDEM1	hsa-miR-204-5p	Homo sapiens	HTM681	Eye	Normal/Primary	qPCR	POSITIVE	INDIRECT	DOWN	NA	no	no
ENSG00000134109	EDEM1	hsa-miR-204-5p	Homo sapiens	HTM Cell Lines	Eye	Normal/Primary	Luciferase Reporter Assay	POSITIVE	DIRECT	DOWN	NA	no	no
ENSG00000134186	PRPF38B	hsa-miR-204-5p	Homo sapiens	293S	Kidney	NA	HITS-CLIP	POSITIVE	DIRECT	DOWN	treatment: arsenite	no	no
ENSG00000134186	PRPF38B	hsa-miR-204-5p	Homo sapiens	293S	Kidney	NA	HITS-CLIP	POSITIVE	DIRECT	DOWN	treatment: emetine	no	no
ENSG00000134186	PRPF38B	hsa-miR-204-5p	Homo sapiens	293S	Kidney	NA	HITS-CLIP	POSITIVE	DIRECT	DOWN	treatment:hippuristanol	no	no
ENSG00000134308	YWHAQ	hsa-miR-204-5p	Homo sapiens	BCBL1	Bone Marrow	Cancer/Malignant	HITS-CLIP	POSITIVE	DIRECT	DOWN	NA	no	no
ENSG00000134352	IL6ST	hsa-miR-204-5p	Homo sapiens	HS5	Bone Marrow	Normal/Primary	HITS-CLIP	POSITIVE	DIRECT	DOWN	NA	no	no
ENSG00000134453	RBM17	hsa-miR-204-5p	Homo sapiens	BETA Cells	Pancreas	Normal/Primary	HITS-CLIP	POSITIVE	DIRECT	DOWN	NA	no	no
ENSG00000134690	CDCA8	hsa-miR-204-5p	Homo sapiens	293S	Kidney	NA	HITS-CLIP	POSITIVE	DIRECT	DOWN	no treatment (control)	no	no
ENSG00000134755	DSC2	hsa-miR-204-5p	Homo sapiens	293S	Kidney	NA	HITS-CLIP	POSITIVE	DIRECT	DOWN	treatment: arsenite	no	no
ENSG00000134755	DSC2	hsa-miR-204-5p	Homo sapiens	293S	Kidney	NA	HITS-CLIP	POSITIVE	DIRECT	DOWN	treatment:hippuristanol	no	no
ENSG00000134758	RNF138	hsa-miR-204-5p	Homo sapiens	HELA	Cervix	Cancer/Malignant	HITS-CLIP	POSITIVE	DIRECT	DOWN	Hela cells were treated with control shRNA.	no	no
ENSG00000135048	TMEM2	hsa-miR-204-5p	Homo sapiens	HELA	Cervix	Cancer/Malignant	HITS-CLIP	POSITIVE	DIRECT	DOWN	Hela cells were treated with control shRNA.	no	no
ENSG00000135108	FBXO21	hsa-miR-204-5p	Homo sapiens	BCBL1	Bone Marrow	Cancer/Malignant	HITS-CLIP	POSITIVE	DIRECT	DOWN	NA	no	no
ENSG00000135164	DMTF1	hsa-miR-204-5p	Homo sapiens	BCBL1	Bone Marrow	Cancer/Malignant	HITS-CLIP	POSITIVE	DIRECT	DOWN	NA	no	no
ENSG00000135387	CAPRIN1	hsa-miR-204-5p	Homo sapiens	BCBL1	Bone Marrow	Cancer/Malignant	HITS-CLIP	POSITIVE	DIRECT	DOWN	NA	no	no
ENSG00000135476	ESPL1	hsa-miR-204-5p	Homo sapiens	293S	Kidney	NA	HITS-CLIP	POSITIVE	DIRECT	DOWN	no treatment (control)	no	no
ENSG00000135503	ACVR1B	hsa-miR-204-5p	Homo sapiens	293S	Kidney	NA	HITS-CLIP	POSITIVE	DIRECT	DOWN	no treatment (control)	no	no
ENSG00000135679	MDM2	hsa-miR-204-5p	Homo sapiens	293S	Kidney	NA	HITS-CLIP	POSITIVE	DIRECT	DOWN	treatment: arsenite	no	no
ENSG00000135956	TMEM127	hsa-miR-204-5p	Homo sapiens	293S	Kidney	NA	HITS-CLIP	POSITIVE	DIRECT	DOWN	treatment: emetine	no	no
ENSG00000136048	DRAM1	hsa-miR-204-5p	Homo sapiens	HELA	Cervix	Cancer/Malignant	HITS-CLIP	POSITIVE	DIRECT	DOWN	Hela cells were treated with control shRNA.	no	no
ENSG00000136068	FLNB	hsa-miR-204-5p	Homo sapiens	293S	Kidney	NA	HITS-CLIP	POSITIVE	DIRECT	DOWN	no treatment (control)	no	no
ENSG00000136098	NEK3	hsa-miR-204-5p	Homo sapiens	293S	Kidney	NA	HITS-CLIP	POSITIVE	DIRECT	DOWN	no treatment (control)	no	no
ENSG00000136098	NEK3	hsa-miR-204-5p	Homo sapiens	293S	Kidney	NA	HITS-CLIP	POSITIVE	DIRECT	DOWN	treatment:hippuristanol	no	no
ENSG00000136231	IGF2BP3	hsa-miR-204-5p	Homo sapiens	BCBL1	Bone Marrow	Cancer/Malignant	HITS-CLIP	POSITIVE	DIRECT	DOWN	NA	no	no
ENSG00000136448	NMT1	hsa-miR-204-5p	Homo sapiens	BETA Cells	Pancreas	Normal/Primary	HITS-CLIP	POSITIVE	DIRECT	DOWN	NA	no	no
ENSG00000136485	DCAF7	hsa-miR-204-5p	Homo sapiens	BETA Cells	Pancreas	Normal/Primary	HITS-CLIP	POSITIVE	DIRECT	DOWN	NA	no	no
ENSG00000136813	KIAA0368	hsa-miR-204-5p	Homo sapiens	293S	Kidney	NA	HITS-CLIP	POSITIVE	DIRECT	DOWN	no treatment (control)	no	no
ENSG00000136888	ATP6V1G1	hsa-miR-204-5p	Homo sapiens	293S	Kidney	NA	HITS-CLIP	POSITIVE	DIRECT	DOWN	no treatment (control)	no	no
ENSG00000136888	ATP6V1G1	hsa-miR-204-5p	Homo sapiens	293S	Kidney	NA	HITS-CLIP	POSITIVE	DIRECT	DOWN	treatment:hippuristanol	no	no
ENSG00000136891	TEX10	hsa-miR-204-5p	Homo sapiens	293S	Kidney	NA	HITS-CLIP	POSITIVE	DIRECT	DOWN	treatment: arsenite	no	no
ENSG00000137338	PGBD1	hsa-miR-204-5p	Homo sapiens	293S	Kidney	NA	HITS-CLIP	POSITIVE	DIRECT	DOWN	treatment: arsenite	no	no
ENSG00000137809	ITGA11	hsa-miR-204-5p	Homo sapiens	293S	Kidney	NA	HITS-CLIP	POSITIVE	DIRECT	DOWN	no treatment (control)	no	no
ENSG00000137812	CASC5	hsa-miR-204-5p	Homo sapiens	TZMBL	Cervix	Cancer/Malignant	HITS-CLIP	POSITIVE	DIRECT	DOWN	shRNAs against HIV-1	no	no
ENSG00000137962	ARHGAP29	hsa-miR-204-5p	Homo sapiens	HTM1073	Eye	Normal/Primary	Microarrays	POSITIVE	INDIRECT	DOWN	NA	no	no
ENSG00000137962	ARHGAP29	hsa-miR-204-5p	Homo sapiens	HTM1073	Eye	Normal/Primary	qPCR	POSITIVE	INDIRECT	DOWN	NA	no	no
ENSG00000137962	ARHGAP29	hsa-miR-204-5p	Homo sapiens	HTM681	Eye	Normal/Primary	qPCR	POSITIVE	INDIRECT	DOWN	NA	no	no
ENSG00000138161	CUZD1	hsa-miR-204-5p	Homo sapiens	BETA Cells	Pancreas	Normal/Primary	HITS-CLIP	POSITIVE	DIRECT	DOWN	NA	no	no
ENSG00000138379	MSTN	hsa-miR-204-3p	Homo sapiens	BETA Cells	Pancreas	Normal/Primary	HITS-CLIP	POSITIVE	DIRECT	DOWN	NA	no	no
ENSG00000138757	G3BP2	hsa-miR-204-5p	Homo sapiens	TZMBL	Cervix	Cancer/Malignant	HITS-CLIP	POSITIVE	DIRECT	DOWN	shRNAs against HIV-1	no	no
ENSG00000138767	CNOT6L	hsa-miR-204-5p	Homo sapiens	BETA Cells	Pancreas	Normal/Primary	HITS-CLIP	POSITIVE	DIRECT	DOWN	NA	no	no
ENSG00000138829	FBN2	hsa-miR-204-5p	Homo sapiens	HELA	Cervix	Cancer/Malignant	HITS-CLIP	POSITIVE	DIRECT	DOWN	Hela cells were treated with control shRNA.	no	no
ENSG00000138829	FBN2	hsa-miR-204-5p	Homo sapiens	HS5	Bone Marrow	Normal/Primary	HITS-CLIP	POSITIVE	DIRECT	DOWN	NA	no	no
ENSG00000139133	ALG10	hsa-miR-204-3p	Homo sapiens	BETA Cells	Pancreas	Normal/Primary	HITS-CLIP	POSITIVE	DIRECT	DOWN	NA	no	no
ENSG00000139364	TMEM132B	hsa-miR-204-5p	Homo sapiens	BETA Cells	Pancreas	Normal/Primary	HITS-CLIP	POSITIVE	DIRECT	DOWN	NA	no	no
ENSG00000139644	TMBIM6	hsa-miR-204-5p	Homo sapiens	293S	Kidney	NA	HITS-CLIP	POSITIVE	DIRECT	DOWN	no treatment (control)	no	no
ENSG00000139644	TMBIM6	hsa-miR-204-5p	Homo sapiens	293S	Kidney	NA	HITS-CLIP	POSITIVE	DIRECT	DOWN	treatment: arsenite	no	no
ENSG00000139644	TMBIM6	hsa-miR-204-5p	Homo sapiens	HELA	Cervix	Cancer/Malignant	HITS-CLIP	POSITIVE	DIRECT	DOWN	Hela cells were treated with control shRNA.	no	no
ENSG00000139645	ANKRD52	hsa-miR-204-5p	Homo sapiens	293S	Kidney	NA	HITS-CLIP	POSITIVE	DIRECT	DOWN	no treatment (control)	no	no
ENSG00000139645	ANKRD52	hsa-miR-204-5p	Homo sapiens	293S	Kidney	NA	HITS-CLIP	POSITIVE	DIRECT	DOWN	treatment: arsenite	no	no
ENSG00000140022	STON2	hsa-miR-204-5p	Homo sapiens	293S	Kidney	NA	HITS-CLIP	POSITIVE	DIRECT	DOWN	no treatment (control)	no	no
ENSG00000140262	TCF12	hsa-miR-204-5p	Homo sapiens	HTM1073	Eye	Normal/Primary	Microarrays	POSITIVE	INDIRECT	DOWN	NA	no	no
ENSG00000140262	TCF12	hsa-miR-204-5p	Homo sapiens	HTM1073	Eye	Normal/Primary	qPCR	POSITIVE	INDIRECT	DOWN	NA	no	no
ENSG00000140262	TCF12	hsa-miR-204-5p	Homo sapiens	HTM681	Eye	Normal/Primary	qPCR	POSITIVE	INDIRECT	DOWN	NA	no	no
ENSG00000140262	TCF12	hsa-miR-204-5p	Homo sapiens	HTM Cell Lines	Eye	Normal/Primary	Luciferase Reporter Assay	POSITIVE	DIRECT	DOWN	NA	no	no
ENSG00000140400	MAN2C1	hsa-miR-204-5p	Homo sapiens	293S	Kidney	NA	HITS-CLIP	POSITIVE	DIRECT	DOWN	treatment:emetine	no	no
ENSG00000140575	IQGAP1	hsa-miR-204-5p	Homo sapiens	293S	Kidney	NA	HITS-CLIP	POSITIVE	DIRECT	DOWN	no treatment (control)	no	no
ENSG00000140577	CRTC3	hsa-miR-204-5p	Homo sapiens	293S	Kidney	NA	HITS-CLIP	POSITIVE	DIRECT	DOWN	treatment: emetine	no	no
ENSG00000141027	NCOR1	hsa-miR-204-3p	Homo sapiens	BETA Cells	Pancreas	Normal/Primary	HITS-CLIP	POSITIVE	DIRECT	DOWN	NA	no	no
ENSG00000141367	CLTC	hsa-miR-204-5p	Homo sapiens	293S	Kidney	NA	HITS-CLIP	POSITIVE	DIRECT	DOWN	treatment: arsenite	no	no
ENSG00000141425	RPRD1A	hsa-miR-204-5p	Homo sapiens	293S	Kidney	NA	HITS-CLIP	POSITIVE	DIRECT	DOWN	treatment: emetine	no	no
ENSG00000141503	MINK1	hsa-miR-204-5p	Homo sapiens	TZMBL	Cervix	Cancer/Malignant	HITS-CLIP	POSITIVE	DIRECT	DOWN	shRNAs against HIV-1	no	no
ENSG00000141542	RAB40B	hsa-miR-204-5p	Homo sapiens	HTM1073	Eye	Normal/Primary	Microarrays	POSITIVE	INDIRECT	DOWN	NA	no	no
ENSG00000141542	RAB40B	hsa-miR-204-5p	Homo sapiens	HTM1073	Eye	Normal/Primary	qPCR	POSITIVE	INDIRECT	DOWN	NA	no	no
ENSG00000141542	RAB40B	hsa-miR-204-5p	Homo sapiens	HTM681	Eye	Normal/Primary	qPCR	POSITIVE	INDIRECT	DOWN	NA	no	no
ENSG00000141542	RAB40B	hsa-miR-204-5p	Homo sapiens	HTM Cell Lines	Eye	Normal/Primary	Luciferase Reporter Assay	POSITIVE	DIRECT	DOWN	NA	no	no
ENSG00000141568	FOXK2	hsa-miR-204-5p	Homo sapiens	293S	Kidney	NA	HITS-CLIP	POSITIVE	DIRECT	DOWN	no treatment (control)	no	no
ENSG00000141569	TRIM65	hsa-miR-204-3p	Homo sapiens	BETA Cells	Pancreas	Normal/Primary	HITS-CLIP	POSITIVE	DIRECT	DOWN	NA	no	no
ENSG00000141576	RNF157	hsa-miR-204-5p	Homo sapiens	293S	Kidney	NA	HITS-CLIP	POSITIVE	DIRECT	DOWN	treatment: arsenite	no	no
ENSG00000141576	RNF157	hsa-miR-204-5p	Homo sapiens	293S	Kidney	NA	HITS-CLIP	POSITIVE	DIRECT	DOWN	treatment: emetine	no	no
ENSG00000141576	RNF157	hsa-miR-204-5p	Homo sapiens	293S	Kidney	NA	HITS-CLIP	POSITIVE	DIRECT	DOWN	treatment:hippuristanol	no	no
ENSG00000141576	RNF157	hsa-miR-204-5p	Homo sapiens	BCBL1	Bone Marrow	Cancer/Malignant	HITS-CLIP	POSITIVE	DIRECT	DOWN	NA	no	no
ENSG00000142798	HSPG2	hsa-miR-204-5p	Homo sapiens	BETA Cells	Pancreas	Normal/Primary	HITS-CLIP	POSITIVE	DIRECT	DOWN	NA	no	no
ENSG00000142864	SERBP1	hsa-miR-204-3p	Homo sapiens	BETA Cells	Pancreas	Normal/Primary	HITS-CLIP	POSITIVE	DIRECT	DOWN	NA	no	no
ENSG00000142937	RPS8	hsa-miR-204-5p	Homo sapiens	293S	Kidney	NA	HITS-CLIP	POSITIVE	DIRECT	DOWN	no treatment (control)	no	no
ENSG00000142937	RPS8	hsa-miR-204-5p	Homo sapiens	293S	Kidney	NA	HITS-CLIP	POSITIVE	DIRECT	DOWN	treatment: emetine	no	no
ENSG00000143153	ATP1B1	hsa-miR-204-5p	Homo sapiens	293S	Kidney	NA	HITS-CLIP	POSITIVE	DIRECT	DOWN	no treatment (control)	no	no
ENSG00000143256	PFDN2	hsa-miR-204-5p	Homo sapiens	293S	Kidney	NA	HITS-CLIP	POSITIVE	DIRECT	DOWN	treatment:hippuristanol	no	no
ENSG00000143319	ISG20L2	hsa-miR-204-5p	Homo sapiens	BCBL1	Bone Marrow	Cancer/Malignant	HITS-CLIP	POSITIVE	DIRECT	DOWN	NA	no	no
ENSG00000143321	HDGF	hsa-miR-204-5p	Homo sapiens	BCBL1	Bone Marrow	Cancer/Malignant	HITS-CLIP	POSITIVE	DIRECT	DOWN	NA	no	no
ENSG00000143384	MCL1	hsa-miR-204-5p	Homo sapiens	293S	Kidney	NA	HITS-CLIP	POSITIVE	DIRECT	DOWN	treatment: arsenite	no	no
ENSG00000143384	MCL1	hsa-miR-204-5p	Homo sapiens	BETA Cells	Pancreas	Normal/Primary	HITS-CLIP	POSITIVE	DIRECT	DOWN	NA	no	no
ENSG00000143384	MCL1	hsa-miR-204-5p	Homo sapiens	HS5	Bone Marrow	Normal/Primary	HITS-CLIP	POSITIVE	DIRECT	DOWN	NA	no	no
ENSG00000143401	ANP32E	hsa-miR-204-5p	Homo sapiens	TZMBL	Cervix	Cancer/Malignant	HITS-CLIP	POSITIVE	DIRECT	DOWN	shRNAs against HIV-1	no	no
ENSG00000143622	RIT1	hsa-miR-204-5p	Homo sapiens	293S	Kidney	NA	HITS-CLIP	POSITIVE	DIRECT	DOWN	treatment: emetine	no	no
ENSG00000143756	FBXO28	hsa-miR-204-5p	Homo sapiens	293S	Kidney	NA	HITS-CLIP	POSITIVE	DIRECT	DOWN	no treatment (control)	no	no
ENSG00000143756	FBXO28	hsa-miR-204-5p	Homo sapiens	293S	Kidney	NA	HITS-CLIP	POSITIVE	DIRECT	DOWN	treatment:hippuristanol	no	no
ENSG00000143878	RHOB	hsa-miR-204-5p	Homo sapiens	TZMBL	Cervix	Cancer/Malignant	HITS-CLIP	POSITIVE	DIRECT	DOWN	shRNAs against HIV-1	no	no
ENSG00000143970	ASXL2	hsa-miR-204-5p	Homo sapiens	HELA	Cervix	Cancer/Malignant	HITS-CLIP	POSITIVE	DIRECT	DOWN	Hela cells were treated with control shRNA.	no	no
ENSG00000143995	MEIS1	hsa-miR-204-5p	Homo sapiens	MEG01	Bone Marrow	Cancer/Malignant	Luciferase Reporter Assay	POSITIVE	DIRECT	DOWN	NA	no	no
ENSG00000143995	MEIS1	hsa-miR-204-5p	Homo sapiens	NA	NA	NA	Western Blot	POSITIVE	INDIRECT	DOWN	NA	no	no
ENSG00000144029	MRPS5	hsa-miR-204-5p	Homo sapiens	BCBL1	Bone Marrow	Cancer/Malignant	HITS-CLIP	POSITIVE	DIRECT	DOWN	NA	no	no
ENSG00000144036	EXOC6B	hsa-miR-204-5p	Homo sapiens	BETA Cells	Pancreas	Normal/Primary	HITS-CLIP	POSITIVE	DIRECT	DOWN	NA	no	no
ENSG00000144224	UBXN4	hsa-miR-204-5p	Homo sapiens	HS5	Bone Marrow	Normal/Primary	HITS-CLIP	POSITIVE	DIRECT	DOWN	NA	no	no
ENSG00000144791	LIMD1	hsa-miR-204-5p	Homo sapiens	293S	Kidney	NA	HITS-CLIP	POSITIVE	DIRECT	DOWN	no treatment (control)	no	no
ENSG00000144848	ATG3	hsa-miR-204-5p	Homo sapiens	293S	Kidney	NA	HITS-CLIP	POSITIVE	DIRECT	DOWN	no treatment (control)	no	no
ENSG00000144848	ATG3	hsa-miR-204-5p	Homo sapiens	293S	Kidney	NA	HITS-CLIP	POSITIVE	DIRECT	DOWN	treatment: arsenite	no	no
ENSG00000145050	MANF	hsa-miR-204-5p	Homo sapiens	293S	Kidney	NA	HITS-CLIP	POSITIVE	DIRECT	DOWN	no treatment (control)	no	no
ENSG00000145050	MANF	hsa-miR-204-5p	Homo sapiens	293S	Kidney	NA	HITS-CLIP	POSITIVE	DIRECT	DOWN	treatment: emetine	no	no
ENSG00000145730	PAM	hsa-miR-204-5p	Homo sapiens	293S	Kidney	NA	HITS-CLIP	POSITIVE	DIRECT	DOWN	no treatment (control)	no	no
ENSG00000145734	BDP1	hsa-miR-204-3p	Homo sapiens	BETA Cells	Pancreas	Normal/Primary	HITS-CLIP	POSITIVE	DIRECT	DOWN	NA	no	no
ENSG00000145734	BDP1	hsa-miR-204-5p	Homo sapiens	BETA Cells	Pancreas	Normal/Primary	HITS-CLIP	POSITIVE	DIRECT	DOWN	NA	no	no
ENSG00000145907	G3BP1	hsa-miR-204-5p	Homo sapiens	293S	Kidney	NA	HITS-CLIP	POSITIVE	DIRECT	DOWN	treatment: emetine	no	no
ENSG00000146263	MMS22L	hsa-miR-204-5p	Homo sapiens	TZMBL	Cervix	Cancer/Malignant	HITS-CLIP	POSITIVE	DIRECT	DOWN	shRNAs against HIV-1	no	no
ENSG00000146426	TIAM2	hsa-miR-204-5p	Homo sapiens	293S	Kidney	NA	HITS-CLIP	POSITIVE	DIRECT	DOWN	no treatment (control)	no	no
ENSG00000146433	TMEM181	hsa-miR-204-5p	Homo sapiens	293S	Kidney	NA	HITS-CLIP	POSITIVE	DIRECT	DOWN	treatment:emetine	no	no
ENSG00000146433	TMEM181	hsa-miR-204-5p	Homo sapiens	293S	Kidney	NA	HITS-CLIP	POSITIVE	DIRECT	DOWN	treatment: emetine	no	no
ENSG00000146457	WTAP	hsa-miR-204-5p	Homo sapiens	293S	Kidney	NA	HITS-CLIP	POSITIVE	DIRECT	DOWN	treatment:emetine	no	no
ENSG00000146463	ZMYM4	hsa-miR-204-5p	Homo sapiens	BETA Cells	Pancreas	Normal/Primary	HITS-CLIP	POSITIVE	DIRECT	DOWN	NA	no	no
ENSG00000146587	RBAK	hsa-miR-204-5p	Homo sapiens	TZMBL	Cervix	Cancer/Malignant	HITS-CLIP	POSITIVE	DIRECT	DOWN	shRNAs against HIV-1	no	no
ENSG00000146676	PURB	hsa-miR-204-5p	Homo sapiens	293S	Kidney	NA	HITS-CLIP	POSITIVE	DIRECT	DOWN	treatment: arsenite	no	no
ENSG00000146757	ZNF92	hsa-miR-204-5p	Homo sapiens	TZMBL	Cervix	Cancer/Malignant	HITS-CLIP	POSITIVE	DIRECT	DOWN	shRNAs against HIV-1	no	no
ENSG00000146830	GIGYF1	hsa-miR-204-3p	Homo sapiens	BETA Cells	Pancreas	Normal/Primary	HITS-CLIP	POSITIVE	DIRECT	DOWN	NA	no	no
ENSG00000147144	CCDC120	hsa-miR-204-5p	Homo sapiens	BETA Cells	Pancreas	Normal/Primary	HITS-CLIP	POSITIVE	DIRECT	DOWN	NA	no	no
ENSG00000147548	WHSC1L1	hsa-miR-204-5p	Homo sapiens	293S	Kidney	NA	HITS-CLIP	POSITIVE	DIRECT	DOWN	no treatment (control)	no	no
ENSG00000147548	WHSC1L1	hsa-miR-204-5p	Homo sapiens	293S	Kidney	NA	HITS-CLIP	POSITIVE	DIRECT	DOWN	treatment: arsenite	no	no
ENSG00000148053	NTRK2	hsa-miR-204-5p	Homo sapiens	KELLY	Brain	Cancer/Malignant	Luciferase Reporter Assay	POSITIVE	DIRECT	DOWN	NA	no	no
ENSG00000148053	NTRK2	hsa-miR-204-5p	Homo sapiens	KELLY	Brain	Cancer/Malignant	qPCR	POSITIVE	INDIRECT	DOWN	NA	no	no
ENSG00000148053	NTRK2	hsa-miR-204-5p	Homo sapiens	KELLY	Brain	Cancer/Malignant	Western Blot	POSITIVE	INDIRECT	DOWN	NA	no	no
ENSG00000148248	SURF4	hsa-miR-204-3p	Homo sapiens	BETA Cells	Pancreas	Normal/Primary	HITS-CLIP	POSITIVE	DIRECT	DOWN	NA	no	no
ENSG00000148248	SURF4	hsa-miR-204-5p	Homo sapiens	293S	Kidney	NA	HITS-CLIP	POSITIVE	DIRECT	DOWN	no treatment (control)	no	no
ENSG00000149100	EIF3M	hsa-miR-204-5p	Homo sapiens	BETA Cells	Pancreas	Normal/Primary	HITS-CLIP	POSITIVE	DIRECT	DOWN	NA	no	no
ENSG00000149136	SSRP1	hsa-miR-204-5p	Homo sapiens	293S	Kidney	NA	HITS-CLIP	POSITIVE	DIRECT	DOWN	treatment: arsenite	no	no
ENSG00000149136	SSRP1	hsa-miR-204-5p	Homo sapiens	HS5	Bone Marrow	Normal/Primary	HITS-CLIP	POSITIVE	DIRECT	DOWN	NA	no	no
ENSG00000149177	PTPRJ	hsa-miR-204-5p	Homo sapiens	HELA	Cervix	Cancer/Malignant	HITS-CLIP	POSITIVE	DIRECT	DOWN	Hela cells were treated with control shRNA.	no	no
ENSG00000149182	ARFGAP2	hsa-miR-204-5p	Homo sapiens	TZMBL	Cervix	Cancer/Malignant	HITS-CLIP	POSITIVE	DIRECT	DOWN	shRNAs against HIV-1	no	no
ENSG00000149313	AASDHPPT	hsa-miR-204-5p	Homo sapiens	HELA	Cervix	Cancer/Malignant	HITS-CLIP	POSITIVE	DIRECT	DOWN	Hela cells were treated with control shRNA.	no	no
ENSG00000149503	INCENP	hsa-miR-204-5p	Homo sapiens	293S	Kidney	NA	HITS-CLIP	POSITIVE	DIRECT	DOWN	no treatment (control)	no	no
ENSG00000149639	SOGA1	hsa-miR-204-5p	Homo sapiens	HELA	Cervix	Cancer/Malignant	HITS-CLIP	POSITIVE	DIRECT	DOWN	Hela cells were treated with control shRNA.	no	no
ENSG00000150347	ARID5B	hsa-miR-204-3p	Homo sapiens	BETA Cells	Pancreas	Normal/Primary	HITS-CLIP	POSITIVE	DIRECT	DOWN	NA	no	no
ENSG00000150593	PDCD4	hsa-miR-204-5p	Homo sapiens	BETA Cells	Pancreas	Normal/Primary	HITS-CLIP	POSITIVE	DIRECT	DOWN	NA	no	no
ENSG00000150687	PRSS23	hsa-miR-204-5p	Homo sapiens	HELA	Cervix	Cancer/Malignant	HITS-CLIP	POSITIVE	DIRECT	DOWN	Hela cells were treated with control shRNA.	no	no
ENSG00000150995	ITPR1	hsa-miR-204-5p	Homo sapiens	293S	Kidney	NA	HITS-CLIP	POSITIVE	DIRECT	DOWN	treatment:emetine	no	no
ENSG00000151135	TMEM263	hsa-miR-204-5p	Homo sapiens	BETA Cells	Pancreas	Normal/Primary	HITS-CLIP	POSITIVE	DIRECT	DOWN	NA	no	no
ENSG00000151612	ZNF827	hsa-miR-204-5p	Homo sapiens	BCBL1	Bone Marrow	Cancer/Malignant	HITS-CLIP	POSITIVE	DIRECT	DOWN	NA	no	no
ENSG00000151612	ZNF827	hsa-miR-204-5p	Homo sapiens	HS27A	Bone Marrow	Normal/Primary	HITS-CLIP	POSITIVE	DIRECT	DOWN	NA	no	no
ENSG00000151694	ADAM17	hsa-miR-204-5p	Homo sapiens	293S	Kidney	NA	HITS-CLIP	POSITIVE	DIRECT	DOWN	no treatment (control)	no	no
ENSG00000151694	ADAM17	hsa-miR-204-5p	Homo sapiens	293S	Kidney	NA	HITS-CLIP	POSITIVE	DIRECT	DOWN	treatment: arsenite	no	no
ENSG00000151694	ADAM17	hsa-miR-204-5p	Homo sapiens	293S	Kidney	NA	HITS-CLIP	POSITIVE	DIRECT	DOWN	treatment: emetine	no	no
ENSG00000151702	FLI1	hsa-miR-204-5p	Homo sapiens	HS5	Bone Marrow	Normal/Primary	HITS-CLIP	POSITIVE	DIRECT	DOWN	NA	no	no
ENSG00000151929	BAG3	hsa-miR-204-5p	Homo sapiens	HS5	Bone Marrow	Normal/Primary	HITS-CLIP	POSITIVE	DIRECT	DOWN	NA	no	no
ENSG00000152104	PTPN14	hsa-miR-204-5p	Homo sapiens	HELA	Cervix	Cancer/Malignant	HITS-CLIP	POSITIVE	DIRECT	DOWN	Hela cells were treated with control shRNA.	no	no
ENSG00000152192	POU4F1	hsa-miR-204-5p	Homo sapiens	293S	Kidney	NA	HITS-CLIP	POSITIVE	DIRECT	DOWN	treatment: emetine	no	no
ENSG00000152291	TGOLN2	hsa-miR-204-5p	Homo sapiens	HELA	Cervix	Cancer/Malignant	HITS-CLIP	POSITIVE	DIRECT	DOWN	Hela cells were treated with control shRNA.	no	no
ENSG00000152332	UHMK1	hsa-miR-204-5p	Homo sapiens	293S	Kidney	NA	HITS-CLIP	POSITIVE	DIRECT	DOWN	treatment: emetine	no	no
ENSG00000152558	TMEM123	hsa-miR-204-5p	Homo sapiens	293S	Kidney	NA	HITS-CLIP	POSITIVE	DIRECT	DOWN	no treatment (control)	no	no
ENSG00000152767	FARP1	hsa-miR-204-5p	Homo sapiens	HTM1073	Eye	Normal/Primary	Microarrays	POSITIVE	INDIRECT	DOWN	NA	no	no
ENSG00000152767	FARP1	hsa-miR-204-5p	Homo sapiens	HTM1073	Eye	Normal/Primary	qPCR	POSITIVE	INDIRECT	DOWN	NA	no	no
ENSG00000152767	FARP1	hsa-miR-204-5p	Homo sapiens	HTM681	Eye	Normal/Primary	qPCR	POSITIVE	INDIRECT	DOWN	NA	no	no
ENSG00000152795	HNRNPDL	hsa-miR-204-5p	Homo sapiens	293S	Kidney	NA	HITS-CLIP	POSITIVE	DIRECT	DOWN	treatment:emetine	no	no
ENSG00000153113	CAST	hsa-miR-204-5p	Homo sapiens	293S	Kidney	NA	HITS-CLIP	POSITIVE	DIRECT	DOWN	no treatment (control)	no	no
ENSG00000153179	RASSF3	hsa-miR-204-5p	Homo sapiens	HS5	Bone Marrow	Normal/Primary	HITS-CLIP	POSITIVE	DIRECT	DOWN	NA	no	no
ENSG00000153201	RANBP2	hsa-miR-204-5p	Homo sapiens	HS5	Bone Marrow	Normal/Primary	HITS-CLIP	POSITIVE	DIRECT	DOWN	NA	no	no
ENSG00000153250	RBMS1	hsa-miR-204-5p	Homo sapiens	HELA	Cervix	Cancer/Malignant	HITS-CLIP	POSITIVE	DIRECT	DOWN	Hela cells were treated with control shRNA.	no	no
ENSG00000153774	CFDP1	hsa-miR-204-3p	Homo sapiens	BETA Cells	Pancreas	Normal/Primary	HITS-CLIP	POSITIVE	DIRECT	DOWN	NA	no	no
ENSG00000153786	ZDHHC7	hsa-miR-204-5p	Homo sapiens	TZMBL	Cervix	Cancer/Malignant	HITS-CLIP	POSITIVE	DIRECT	DOWN	shRNAs against HIV-1	no	no
ENSG00000153914	SREK1	hsa-miR-204-5p	Homo sapiens	293S	Kidney	NA	HITS-CLIP	POSITIVE	DIRECT	DOWN	no treatment (control)	no	no
ENSG00000153922	CHD1	hsa-miR-204-5p	Homo sapiens	293S	Kidney	NA	HITS-CLIP	POSITIVE	DIRECT	DOWN	no treatment (control)	no	no
ENSG00000154380	ENAH	hsa-miR-204-5p	Homo sapiens	293S	Kidney	NA	HITS-CLIP	POSITIVE	DIRECT	DOWN	no treatment (control)	no	no
ENSG00000154734	ADAMTS1	hsa-miR-204-5p	Homo sapiens	293S	Kidney	NA	HITS-CLIP	POSITIVE	DIRECT	DOWN	no treatment (control)	no	no
ENSG00000154734	ADAMTS1	hsa-miR-204-5p	Homo sapiens	293S	Kidney	NA	HITS-CLIP	POSITIVE	DIRECT	DOWN	treatment: emetine	no	no
ENSG00000154736	ADAMTS5	hsa-miR-204-5p	Homo sapiens	293S	Kidney	NA	HITS-CLIP	POSITIVE	DIRECT	DOWN	treatment: arsenite	no	no
ENSG00000154803	FLCN	hsa-miR-204-5p	Homo sapiens	TZMBL	Cervix	Cancer/Malignant	HITS-CLIP	POSITIVE	DIRECT	DOWN	shRNAs against HIV-1	no	no
ENSG00000155189	AGPAT5	hsa-miR-204-5p	Homo sapiens	BETA Cells	Pancreas	Normal/Primary	HITS-CLIP	POSITIVE	DIRECT	DOWN	NA	no	no
ENSG00000155506	LARP1	hsa-miR-204-5p	Homo sapiens	HS5	Bone Marrow	Normal/Primary	HITS-CLIP	POSITIVE	DIRECT	DOWN	NA	no	no
ENSG00000155744	FAM126B	hsa-miR-204-5p	Homo sapiens	293S	Kidney	NA	HITS-CLIP	POSITIVE	DIRECT	DOWN	no treatment (control)	no	no
ENSG00000156599	ZDHHC5	hsa-miR-204-5p	Homo sapiens	BCBL1	Bone Marrow	Cancer/Malignant	HITS-CLIP	POSITIVE	DIRECT	DOWN	NA	no	no
ENSG00000157106	SMG1	hsa-miR-204-5p	Homo sapiens	BETA Cells	Pancreas	Normal/Primary	HITS-CLIP	POSITIVE	DIRECT	DOWN	NA	no	no
ENSG00000157181	C1orf27	hsa-miR-204-5p	Homo sapiens	293S	Kidney	NA	HITS-CLIP	POSITIVE	DIRECT	DOWN	treatment:hippuristanol	no	no
ENSG00000157240	FZD1	hsa-miR-204-5p	Homo sapiens	HTM1073	Eye	Normal/Primary	Microarrays	POSITIVE	INDIRECT	DOWN	NA	no	no
ENSG00000157240	FZD1	hsa-miR-204-5p	Homo sapiens	HTM1073	Eye	Normal/Primary	qPCR	POSITIVE	INDIRECT	DOWN	NA	no	no
ENSG00000157240	FZD1	hsa-miR-204-5p	Homo sapiens	HTM681	Eye	Normal/Primary	qPCR	POSITIVE	INDIRECT	DOWN	NA	no	no
ENSG00000157240	FZD1	hsa-miR-204-5p	Homo sapiens	HTM Cell Lines	Eye	Normal/Primary	Luciferase Reporter Assay	POSITIVE	DIRECT	DOWN	NA	no	no
ENSG00000157625	TAB3	hsa-miR-204-5p	Homo sapiens	293S	Kidney	NA	HITS-CLIP	POSITIVE	DIRECT	DOWN	no treatment (control)	no	no
ENSG00000157933	SKI	hsa-miR-204-5p	Homo sapiens	293S	Kidney	NA	HITS-CLIP	POSITIVE	DIRECT	DOWN	treatment: arsenite	no	no
ENSG00000157933	SKI	hsa-miR-204-5p	Homo sapiens	HELA	Cervix	Cancer/Malignant	HITS-CLIP	POSITIVE	DIRECT	DOWN	Hela cells were treated with control shRNA.	no	no
ENSG00000158417	EIF5B	hsa-miR-204-5p	Homo sapiens	BETA Cells	Pancreas	Normal/Primary	HITS-CLIP	POSITIVE	DIRECT	DOWN	NA	no	no
ENSG00000158470	B4GALT5	hsa-miR-204-5p	Homo sapiens	BETA Cells	Pancreas	Normal/Primary	HITS-CLIP	POSITIVE	DIRECT	DOWN	NA	no	no
ENSG00000158528	PPP1R9A	hsa-miR-204-5p	Homo sapiens	BETA Cells	Pancreas	Normal/Primary	HITS-CLIP	POSITIVE	DIRECT	DOWN	NA	no	no
ENSG00000158604	TMED4	hsa-miR-204-5p	Homo sapiens	293S	Kidney	NA	HITS-CLIP	POSITIVE	DIRECT	DOWN	no treatment (control)	no	no
ENSG00000159202	UBE2Z	hsa-miR-204-5p	Homo sapiens	HS5	Bone Marrow	Normal/Primary	HITS-CLIP	POSITIVE	DIRECT	DOWN	NA	no	no
ENSG00000159217	IGF2BP1	hsa-miR-204-5p	Homo sapiens	293S	Kidney	NA	HITS-CLIP	POSITIVE	DIRECT	DOWN	no treatment (control)	no	no
ENSG00000159267	HLCS	hsa-miR-204-3p	Homo sapiens	BETA Cells	Pancreas	Normal/Primary	HITS-CLIP	POSITIVE	DIRECT	DOWN	NA	no	no
ENSG00000159388	BTG2	hsa-miR-204-3p	Homo sapiens	BETA Cells	Pancreas	Normal/Primary	HITS-CLIP	POSITIVE	DIRECT	DOWN	NA	no	no
ENSG00000159692	CTBP1	hsa-miR-204-5p	Homo sapiens	HS5	Bone Marrow	Normal/Primary	HITS-CLIP	POSITIVE	DIRECT	DOWN	NA	no	no
ENSG00000160058	BSDC1	hsa-miR-204-5p	Homo sapiens	BETA Cells	Pancreas	Normal/Primary	HITS-CLIP	POSITIVE	DIRECT	DOWN	NA	no	no
ENSG00000160360	GPSM1	hsa-miR-204-5p	Homo sapiens	293S	Kidney	NA	HITS-CLIP	POSITIVE	DIRECT	DOWN	no treatment (control)	no	no
ENSG00000160401	C9orf117	hsa-miR-204-3p	Homo sapiens	BETA Cells	Pancreas	Normal/Primary	HITS-CLIP	POSITIVE	DIRECT	DOWN	NA	no	no
ENSG00000161021	MAML1	hsa-miR-204-5p	Homo sapiens	293S	Kidney	NA	HITS-CLIP	POSITIVE	DIRECT	DOWN	treatment: emetine	no	no
ENSG00000161847	RAVER1	hsa-miR-204-5p	Homo sapiens	293S	Kidney	NA	HITS-CLIP	POSITIVE	DIRECT	DOWN	no treatment (control)	no	no
ENSG00000161847	RAVER1	hsa-miR-204-5p	Homo sapiens	TZMBL	Cervix	Cancer/Malignant	HITS-CLIP	POSITIVE	DIRECT	DOWN	shRNAs against HIV-1	no	no
ENSG00000162298	SYVN1	hsa-miR-204-5p	Homo sapiens	HS27A	Bone Marrow	Normal/Primary	HITS-CLIP	POSITIVE	DIRECT	DOWN	NA	no	no
ENSG00000162407	PPAP2B	hsa-miR-204-5p	Homo sapiens	TZMBL	Cervix	Cancer/Malignant	HITS-CLIP	POSITIVE	DIRECT	DOWN	shRNAs against HIV-1	no	no
ENSG00000163162	RNF149	hsa-miR-204-5p	Homo sapiens	293S	Kidney	NA	HITS-CLIP	POSITIVE	DIRECT	DOWN	treatment:emetine	no	no
ENSG00000163214	DHX57	hsa-miR-204-5p	Homo sapiens	293S	Kidney	NA	HITS-CLIP	POSITIVE	DIRECT	DOWN	treatment: emetine	no	no
ENSG00000163251	FZD5	hsa-miR-204-3p	Homo sapiens	BETA Cells	Pancreas	Normal/Primary	HITS-CLIP	POSITIVE	DIRECT	DOWN	NA	no	no
ENSG00000163513	TGFBR2	hsa-miR-204-5p	Homo sapiens	HTM1073	Eye	Normal/Primary	Microarrays	POSITIVE	INDIRECT	DOWN	NA	no	no
ENSG00000163513	TGFBR2	hsa-miR-204-5p	Homo sapiens	HTM1073	Eye	Normal/Primary	qPCR	POSITIVE	INDIRECT	DOWN	NA	no	no
ENSG00000163513	TGFBR2	hsa-miR-204-5p	Homo sapiens	HTM681	Eye	Normal/Primary	qPCR	POSITIVE	INDIRECT	DOWN	NA	no	no
ENSG00000163513	TGFBR2	hsa-miR-204-5p	Homo sapiens	TZMBL	Cervix	Cancer/Malignant	HITS-CLIP	POSITIVE	DIRECT	DOWN	shRNAs against HIV-1	no	no
ENSG00000163734	CXCL3	hsa-miR-204-5p	Homo sapiens	HS5	Bone Marrow	Normal/Primary	HITS-CLIP	POSITIVE	DIRECT	DOWN	NA	no	no
ENSG00000163734	CXCL3	hsa-miR-204-5p	Homo sapiens	HTM1073	Eye	Normal/Primary	Microarrays	POSITIVE	INDIRECT	DOWN	NA	no	no
ENSG00000163734	CXCL3	hsa-miR-204-5p	Homo sapiens	HTM1073	Eye	Normal/Primary	qPCR	POSITIVE	INDIRECT	DOWN	NA	no	no
ENSG00000163734	CXCL3	hsa-miR-204-5p	Homo sapiens	HTM681	Eye	Normal/Primary	qPCR	POSITIVE	INDIRECT	DOWN	NA	no	no
ENSG00000163803	PLB1	hsa-miR-204-5p	Homo sapiens	BETA Cells	Pancreas	Normal/Primary	HITS-CLIP	POSITIVE	DIRECT	DOWN	NA	no	no
ENSG00000163960	UBXN7	hsa-miR-204-3p	Homo sapiens	BETA Cells	Pancreas	Normal/Primary	HITS-CLIP	POSITIVE	DIRECT	DOWN	NA	no	no
ENSG00000164011	ZNF691	hsa-miR-204-5p	Homo sapiens	293S	Kidney	NA	HITS-CLIP	POSITIVE	DIRECT	DOWN	no treatment (control)	no	no
ENSG00000164031	DNAJB14	hsa-miR-204-5p	Homo sapiens	293S	Kidney	NA	HITS-CLIP	POSITIVE	DIRECT	DOWN	treatment:emetine	no	no
ENSG00000164323	CFAP97	hsa-miR-204-5p	Homo sapiens	BETA Cells	Pancreas	Normal/Primary	HITS-CLIP	POSITIVE	DIRECT	DOWN	NA	no	no
ENSG00000164442	CITED2	hsa-miR-204-5p	Homo sapiens	293S	Kidney	NA	HITS-CLIP	POSITIVE	DIRECT	DOWN	treatment: emetine	no	no
ENSG00000164684	ZNF704	hsa-miR-204-5p	Homo sapiens	293S	Kidney	NA	HITS-CLIP	POSITIVE	DIRECT	DOWN	treatment: arsenite	no	no
ENSG00000164823	OSGIN2	hsa-miR-204-5p	Homo sapiens	BETA Cells	Pancreas	Normal/Primary	HITS-CLIP	POSITIVE	DIRECT	DOWN	NA	no	no
ENSG00000165288	BRWD3	hsa-miR-204-5p	Homo sapiens	HELA	Cervix	Cancer/Malignant	HITS-CLIP	POSITIVE	DIRECT	DOWN	Hela cells were treated with control shRNA.	no	no
ENSG00000165678	GHITM	hsa-miR-204-5p	Homo sapiens	HELA	Cervix	Cancer/Malignant	HITS-CLIP	POSITIVE	DIRECT	DOWN	Hela cells were treated with control shRNA.	no	no
ENSG00000165868	HSPA12A	hsa-miR-204-5p	Homo sapiens	293S	Kidney	NA	HITS-CLIP	POSITIVE	DIRECT	DOWN	no treatment (control)	no	no
ENSG00000165983	PTER	hsa-miR-204-5p	Homo sapiens	HELA	Cervix	Cancer/Malignant	HITS-CLIP	POSITIVE	DIRECT	DOWN	Hela cells were treated with control shRNA.	no	no
ENSG00000165997	ARL5B	hsa-miR-204-5p	Homo sapiens	293S	Kidney	NA	HITS-CLIP	POSITIVE	DIRECT	DOWN	treatment: arsenite	no	no
ENSG00000166002	SMCO4	hsa-miR-204-5p	Homo sapiens	293S	Kidney	NA	HITS-CLIP	POSITIVE	DIRECT	DOWN	no treatment (control)	no	no
ENSG00000166002	SMCO4	hsa-miR-204-5p	Homo sapiens	TZMBL	Cervix	Cancer/Malignant	HITS-CLIP	POSITIVE	DIRECT	DOWN	shRNAs against HIV-1	no	no
ENSG00000166024	R3HCC1L	hsa-miR-204-5p	Homo sapiens	BETA Cells	Pancreas	Normal/Primary	HITS-CLIP	POSITIVE	DIRECT	DOWN	NA	no	no
ENSG00000166192	SENP8	hsa-miR-204-5p	Homo sapiens	293S	Kidney	NA	HITS-CLIP	POSITIVE	DIRECT	DOWN	no treatment (control)	no	no
ENSG00000166224	SGPL1	hsa-miR-204-5p	Homo sapiens	HELA	Cervix	Cancer/Malignant	HITS-CLIP	POSITIVE	DIRECT	DOWN	Hela cells were treated with control shRNA.	no	no
ENSG00000166340	TPP1	hsa-miR-204-5p	Homo sapiens	HS5	Bone Marrow	Normal/Primary	HITS-CLIP	POSITIVE	DIRECT	DOWN	NA	no	no
ENSG00000166483	WEE1	hsa-miR-204-5p	Homo sapiens	HS5	Bone Marrow	Normal/Primary	HITS-CLIP	POSITIVE	DIRECT	DOWN	NA	no	no
ENSG00000166598	HSP90B1	hsa-miR-204-5p	Homo sapiens	293S	Kidney	NA	HITS-CLIP	POSITIVE	DIRECT	DOWN	treatment:hippuristanol	no	no
ENSG00000166598	HSP90B1	hsa-miR-204-5p	Homo sapiens	BCBL1	Bone Marrow	Cancer/Malignant	HITS-CLIP	POSITIVE	DIRECT	DOWN	NA	no	no
ENSG00000166833	NAV2	hsa-miR-204-5p	Homo sapiens	HELA	Cervix	Cancer/Malignant	HITS-CLIP	POSITIVE	DIRECT	DOWN	Hela cells were treated with control shRNA.	no	no
ENSG00000166923	GREM1	hsa-miR-204-5p	Homo sapiens	HS5	Bone Marrow	Normal/Primary	HITS-CLIP	POSITIVE	DIRECT	DOWN	NA	no	no
ENSG00000166963	MAP1A	hsa-miR-204-5p	Homo sapiens	BETA Cells	Pancreas	Normal/Primary	HITS-CLIP	POSITIVE	DIRECT	DOWN	NA	no	no
ENSG00000166965	RCCD1	hsa-miR-204-5p	Homo sapiens	293S	Kidney	NA	HITS-CLIP	POSITIVE	DIRECT	DOWN	treatment: emetine	no	no
ENSG00000166974	MAPRE2	hsa-miR-204-5p	Homo sapiens	HTM1073	Eye	Normal/Primary	Microarrays	POSITIVE	INDIRECT	DOWN	NA	no	no
ENSG00000166974	MAPRE2	hsa-miR-204-5p	Homo sapiens	HTM1073	Eye	Normal/Primary	qPCR	POSITIVE	INDIRECT	DOWN	NA	no	no
ENSG00000166974	MAPRE2	hsa-miR-204-5p	Homo sapiens	HTM681	Eye	Normal/Primary	qPCR	POSITIVE	INDIRECT	DOWN	NA	no	no
ENSG00000167118	URM1	hsa-miR-204-5p	Homo sapiens	TZMBL	Cervix	Cancer/Malignant	HITS-CLIP	POSITIVE	DIRECT	DOWN	shRNAs against HIV-1	no	no
ENSG00000167380	ZNF226	hsa-miR-204-3p	Homo sapiens	BETA Cells	Pancreas	Normal/Primary	HITS-CLIP	POSITIVE	DIRECT	DOWN	NA	no	no
ENSG00000167513	CDT1	hsa-miR-204-5p	Homo sapiens	293S	Kidney	NA	HITS-CLIP	POSITIVE	DIRECT	DOWN	no treatment (control)	no	no
ENSG00000167522	ANKRD11	hsa-miR-204-3p	Homo sapiens	BETA Cells	Pancreas	Normal/Primary	HITS-CLIP	POSITIVE	DIRECT	DOWN	NA	no	no
ENSG00000167548	KMT2D	hsa-miR-204-5p	Homo sapiens	TZMBL	Cervix	Cancer/Malignant	HITS-CLIP	POSITIVE	DIRECT	DOWN	shRNAs against HIV-1	no	no
ENSG00000167658	EEF2	hsa-miR-204-5p	Homo sapiens	293S	Kidney	NA	HITS-CLIP	POSITIVE	DIRECT	DOWN	no treatment (control)	no	no
ENSG00000167658	EEF2	hsa-miR-204-5p	Homo sapiens	293S	Kidney	NA	HITS-CLIP	POSITIVE	DIRECT	DOWN	treatment: arsenite	no	no
ENSG00000167658	EEF2	hsa-miR-204-5p	Homo sapiens	HS27A	Bone Marrow	Normal/Primary	HITS-CLIP	POSITIVE	DIRECT	DOWN	NA	no	no
ENSG00000167658	EEF2	hsa-miR-204-5p	Homo sapiens	HS5	Bone Marrow	Normal/Primary	HITS-CLIP	POSITIVE	DIRECT	DOWN	NA	no	no
ENSG00000167986	DDB1	hsa-miR-204-5p	Homo sapiens	BETA Cells	Pancreas	Normal/Primary	HITS-CLIP	POSITIVE	DIRECT	DOWN	NA	no	no
ENSG00000168092	PAFAH1B2	hsa-miR-204-3p	Homo sapiens	BETA Cells	Pancreas	Normal/Primary	HITS-CLIP	POSITIVE	DIRECT	DOWN	NA	no	no
ENSG00000168137	SETD5	hsa-miR-204-5p	Homo sapiens	293S	Kidney	NA	HITS-CLIP	POSITIVE	DIRECT	DOWN	treatment: emetine	no	no
ENSG00000168175	MAPK1IP1L	hsa-miR-204-5p	Homo sapiens	BETA Cells	Pancreas	Normal/Primary	HITS-CLIP	POSITIVE	DIRECT	DOWN	NA	no	no
ENSG00000168264	IRF2BP2	hsa-miR-204-5p	Homo sapiens	HELA	Cervix	Cancer/Malignant	HITS-CLIP	POSITIVE	DIRECT	DOWN	Hela cells were treated with control shRNA.	no	no
ENSG00000168280	KIF5C	hsa-miR-204-5p	Homo sapiens	BETA Cells	Pancreas	Normal/Primary	HITS-CLIP	POSITIVE	DIRECT	DOWN	NA	no	no
ENSG00000168291	PDHB	hsa-miR-204-5p	Homo sapiens	TZMBL	Cervix	Cancer/Malignant	HITS-CLIP	POSITIVE	DIRECT	DOWN	shRNAs against HIV-1	no	no
ENSG00000168310	IRF2	hsa-miR-204-5p	Homo sapiens	293S	Kidney	NA	HITS-CLIP	POSITIVE	DIRECT	DOWN	no treatment (control)	no	no
ENSG00000168395	ING5	hsa-miR-204-5p	Homo sapiens	293S	Kidney	NA	HITS-CLIP	POSITIVE	DIRECT	DOWN	treatment:emetine	no	no
ENSG00000168495	POLR3D	hsa-miR-204-5p	Homo sapiens	BETA Cells	Pancreas	Normal/Primary	HITS-CLIP	POSITIVE	DIRECT	DOWN	NA	no	no
ENSG00000168502	MTCL1	hsa-miR-204-5p	Homo sapiens	BCBL1	Bone Marrow	Cancer/Malignant	HITS-CLIP	POSITIVE	DIRECT	DOWN	NA	no	no
ENSG00000168542	COL3A1	hsa-miR-204-5p	Homo sapiens	HS27A	Bone Marrow	Normal/Primary	HITS-CLIP	POSITIVE	DIRECT	DOWN	NA	no	no
ENSG00000168542	COL3A1	hsa-miR-204-5p	Homo sapiens	HS5	Bone Marrow	Normal/Primary	HITS-CLIP	POSITIVE	DIRECT	DOWN	NA	no	no
ENSG00000168769	TET2	hsa-miR-204-5p	Homo sapiens	BETA Cells	Pancreas	Normal/Primary	HITS-CLIP	POSITIVE	DIRECT	DOWN	NA	no	no
ENSG00000168802	CHTF8	hsa-miR-204-5p	Homo sapiens	BCBL1	Bone Marrow	Cancer/Malignant	HITS-CLIP	POSITIVE	DIRECT	DOWN	NA	no	no
ENSG00000169446	MMGT1	hsa-miR-204-5p	Homo sapiens	HELA	Cervix	Cancer/Malignant	HITS-CLIP	POSITIVE	DIRECT	DOWN	Hela cells were treated with control shRNA.	no	no
ENSG00000169905	TOR1AIP2	hsa-miR-204-5p	Homo sapiens	293S	Kidney	NA	HITS-CLIP	POSITIVE	DIRECT	DOWN	no treatment (control)	no	no
ENSG00000170144	HNRNPA3	hsa-miR-204-3p	Homo sapiens	BETA Cells	Pancreas	Normal/Primary	HITS-CLIP	POSITIVE	DIRECT	DOWN	NA	no	no
ENSG00000170234	PWWP2A	hsa-miR-204-5p	Homo sapiens	TZMBL	Cervix	Cancer/Malignant	HITS-CLIP	POSITIVE	DIRECT	DOWN	shRNAs against HIV-1	no	no
ENSG00000170242	USP47	hsa-miR-204-5p	Homo sapiens	293S	Kidney	NA	HITS-CLIP	POSITIVE	DIRECT	DOWN	treatment:hippuristanol	no	no
ENSG00000170275	CRTAP	hsa-miR-204-5p	Homo sapiens	TZMBL	Cervix	Cancer/Malignant	HITS-CLIP	POSITIVE	DIRECT	DOWN	shRNAs against HIV-1	no	no
ENSG00000170345	FOS	hsa-miR-204-3p	Homo sapiens	BETA Cells	Pancreas	Normal/Primary	HITS-CLIP	POSITIVE	DIRECT	DOWN	NA	no	no
ENSG00000170558	CDH2	hsa-miR-204-5p	Homo sapiens	HTM1073	Eye	Normal/Primary	Microarrays	POSITIVE	INDIRECT	DOWN	NA	no	no
ENSG00000170558	CDH2	hsa-miR-204-5p	Homo sapiens	HTM1073	Eye	Normal/Primary	qPCR	POSITIVE	INDIRECT	DOWN	NA	no	no
ENSG00000170558	CDH2	hsa-miR-204-5p	Homo sapiens	HTM681	Eye	Normal/Primary	qPCR	POSITIVE	INDIRECT	DOWN	NA	no	no
ENSG00000170759	KIF5B	hsa-miR-204-5p	Homo sapiens	293S	Kidney	NA	HITS-CLIP	POSITIVE	DIRECT	DOWN	no treatment (control)	no	no
ENSG00000170759	KIF5B	hsa-miR-204-5p	Homo sapiens	293S	Kidney	NA	HITS-CLIP	POSITIVE	DIRECT	DOWN	treatment:hippuristanol	no	no
ENSG00000170961	HAS2	hsa-miR-204-5p	Homo sapiens	HTM1073	Eye	Normal/Primary	Microarrays	POSITIVE	INDIRECT	DOWN	NA	no	no
ENSG00000170961	HAS2	hsa-miR-204-5p	Homo sapiens	HTM1073	Eye	Normal/Primary	qPCR	POSITIVE	INDIRECT	DOWN	NA	no	no
ENSG00000170961	HAS2	hsa-miR-204-5p	Homo sapiens	HTM681	Eye	Normal/Primary	qPCR	POSITIVE	INDIRECT	DOWN	NA	no	no
ENSG00000171246	NPTX1	hsa-miR-204-5p	Homo sapiens	293S	Kidney	NA	HITS-CLIP	POSITIVE	DIRECT	DOWN	no treatment (control)	no	no
ENSG00000171246	NPTX1	hsa-miR-204-5p	Homo sapiens	293S	Kidney	NA	HITS-CLIP	POSITIVE	DIRECT	DOWN	treatment: arsenite	no	no
ENSG00000171246	NPTX1	hsa-miR-204-5p	Homo sapiens	293S	Kidney	NA	HITS-CLIP	POSITIVE	DIRECT	DOWN	treatment:hippuristanol	no	no
ENSG00000171246	NPTX1	hsa-miR-204-5p	Homo sapiens	HELA	Cervix	Cancer/Malignant	HITS-CLIP	POSITIVE	DIRECT	DOWN	Hela cells were treated with control shRNA.	no	no
ENSG00000171368	TPPP	hsa-miR-204-5p	Homo sapiens	293S	Kidney	NA	HITS-CLIP	POSITIVE	DIRECT	DOWN	no treatment (control)	no	no
ENSG00000171466	ZNF562	hsa-miR-204-5p	Homo sapiens	293S	Kidney	NA	HITS-CLIP	POSITIVE	DIRECT	DOWN	no treatment (control)	no	no
ENSG00000171634	BPTF	hsa-miR-204-5p	Homo sapiens	293S	Kidney	NA	HITS-CLIP	POSITIVE	DIRECT	DOWN	no treatment (control)	no	no
ENSG00000171634	BPTF	hsa-miR-204-5p	Homo sapiens	293S	Kidney	NA	HITS-CLIP	POSITIVE	DIRECT	DOWN	treatment: arsenite	no	no
ENSG00000171634	BPTF	hsa-miR-204-5p	Homo sapiens	293S	Kidney	NA	HITS-CLIP	POSITIVE	DIRECT	DOWN	treatment:hippuristanol	no	no
ENSG00000171791	BCL2	hsa-miR-204-5p	Homo sapiens	HTM1073	Eye	Normal/Primary	Microarrays	POSITIVE	INDIRECT	DOWN	NA	no	no
ENSG00000171791	BCL2	hsa-miR-204-5p	Homo sapiens	HTM1073	Eye	Normal/Primary	qPCR	NEGATIVE	INDIRECT	NA	NA	no	no
ENSG00000171791	BCL2	hsa-miR-204-5p	Homo sapiens	HTM681	Eye	Normal/Primary	qPCR	NEGATIVE	INDIRECT	NA	NA	no	no
ENSG00000171791	BCL2	hsa-miR-204-5p	Homo sapiens	KELLY	Brain	Cancer/Malignant	Luciferase Reporter Assay	POSITIVE	DIRECT	DOWN	NA	no	no
ENSG00000171791	BCL2	hsa-miR-204-5p	Homo sapiens	KELLY	Brain	Cancer/Malignant	qPCR	POSITIVE	INDIRECT	DOWN	NA	no	no
ENSG00000171791	BCL2	hsa-miR-204-5p	Homo sapiens	KELLY	Brain	Cancer/Malignant	Western Blot	POSITIVE	INDIRECT	DOWN	NA	no	no
ENSG00000171951	SCG2	hsa-miR-204-5p	Homo sapiens	BETA Cells	Pancreas	Normal/Primary	HITS-CLIP	POSITIVE	DIRECT	DOWN	NA	no	no
ENSG00000171988	JMJD1C	hsa-miR-204-5p	Homo sapiens	293S	Kidney	NA	HITS-CLIP	POSITIVE	DIRECT	DOWN	treatment: arsenite	no	no
ENSG00000172432	GTPBP2	hsa-miR-204-5p	Homo sapiens	293S	Kidney	NA	HITS-CLIP	POSITIVE	DIRECT	DOWN	no treatment (control)	no	no
ENSG00000172432	GTPBP2	hsa-miR-204-5p	Homo sapiens	HS5	Bone Marrow	Normal/Primary	HITS-CLIP	POSITIVE	DIRECT	DOWN	NA	no	no
ENSG00000172493	AFF1	hsa-miR-204-5p	Homo sapiens	TZMBL	Cervix	Cancer/Malignant	HITS-CLIP	POSITIVE	DIRECT	DOWN	shRNAs against HIV-1	no	no
ENSG00000172534	HCFC1	hsa-miR-204-5p	Homo sapiens	293S	Kidney	NA	HITS-CLIP	POSITIVE	DIRECT	DOWN	no treatment (control)	no	no
ENSG00000172795	DCP2	hsa-miR-204-5p	Homo sapiens	TZMBL	Cervix	Cancer/Malignant	HITS-CLIP	POSITIVE	DIRECT	DOWN	shRNAs against HIV-1	no	no
ENSG00000172954	LCLAT1	hsa-miR-204-5p	Homo sapiens	TZMBL	Cervix	Cancer/Malignant	HITS-CLIP	POSITIVE	DIRECT	DOWN	shRNAs against HIV-1	no	no
ENSG00000173085	COQ2	hsa-miR-204-5p	Homo sapiens	HELA	Cervix	Cancer/Malignant	HITS-CLIP	POSITIVE	DIRECT	DOWN	Hela cells were treated with control shRNA.	no	no
ENSG00000173110	HSPA6	hsa-miR-204-3p	Homo sapiens	BETA Cells	Pancreas	Normal/Primary	HITS-CLIP	POSITIVE	DIRECT	DOWN	NA	no	no
ENSG00000173166	RAPH1	hsa-miR-204-5p	Homo sapiens	HS5	Bone Marrow	Normal/Primary	HITS-CLIP	POSITIVE	DIRECT	DOWN	NA	no	no
ENSG00000173706	HEG1	hsa-miR-204-5p	Homo sapiens	293S	Kidney	NA	HITS-CLIP	POSITIVE	DIRECT	DOWN	no treatment (control)	no	no
ENSG00000173757	STAT5B	hsa-miR-204-5p	Homo sapiens	293S	Kidney	NA	HITS-CLIP	POSITIVE	DIRECT	DOWN	no treatment (control)	no	no
ENSG00000173917	HOXB2	hsa-miR-204-5p	Homo sapiens	293S	Kidney	NA	HITS-CLIP	POSITIVE	DIRECT	DOWN	treatment: emetine	no	no
ENSG00000174197	MGA	hsa-miR-204-5p	Homo sapiens	TZMBL	Cervix	Cancer/Malignant	HITS-CLIP	POSITIVE	DIRECT	DOWN	shRNAs against HIV-1	no	no
ENSG00000174238	PITPNA	hsa-miR-204-5p	Homo sapiens	TZMBL	Cervix	Cancer/Malignant	HITS-CLIP	POSITIVE	DIRECT	DOWN	shRNAs against HIV-1	no	no
ENSG00000174282	ZBTB4	hsa-miR-204-5p	Homo sapiens	293S	Kidney	NA	HITS-CLIP	POSITIVE	DIRECT	DOWN	no treatment (control)	no	no
ENSG00000175445	LPL	hsa-miR-204-5p	Homo sapiens	HELA	Cervix	Cancer/Malignant	HITS-CLIP	POSITIVE	DIRECT	DOWN	Hela cells were treated with control shRNA.	no	no
ENSG00000175984	DENND2C	hsa-miR-204-5p	Homo sapiens	293S	Kidney	NA	HITS-CLIP	POSITIVE	DIRECT	DOWN	treatment: emetine	no	no
ENSG00000176887	SOX11	hsa-miR-204-5p	Homo sapiens	293S	Kidney	NA	HITS-CLIP	POSITIVE	DIRECT	DOWN	treatment: arsenite	no	no
ENSG00000176887	SOX11	hsa-miR-204-5p	Homo sapiens	293S	Kidney	NA	HITS-CLIP	POSITIVE	DIRECT	DOWN	treatment: emetine	no	no
ENSG00000177370	TIMM22	hsa-miR-204-5p	Homo sapiens	293S	Kidney	NA	HITS-CLIP	POSITIVE	DIRECT	DOWN	treatment: emetine	no	no
ENSG00000177469	PTRF	hsa-miR-204-5p	Homo sapiens	BETA Cells	Pancreas	Normal/Primary	HITS-CLIP	POSITIVE	DIRECT	DOWN	NA	no	no
ENSG00000177511	ST8SIA3	hsa-miR-204-5p	Homo sapiens	BETA Cells	Pancreas	Normal/Primary	HITS-CLIP	POSITIVE	DIRECT	DOWN	NA	no	no
ENSG00000178104	PDE4DIP	hsa-miR-204-5p	Homo sapiens	HS5	Bone Marrow	Normal/Primary	HITS-CLIP	POSITIVE	DIRECT	DOWN	NA	no	no
ENSG00000178184	PARD6G	hsa-miR-204-5p	Homo sapiens	293S	Kidney	NA	HITS-CLIP	POSITIVE	DIRECT	DOWN	no treatment (control)	no	no
ENSG00000178252	WDR6	hsa-miR-204-5p	Homo sapiens	293S	Kidney	NA	HITS-CLIP	POSITIVE	DIRECT	DOWN	no treatment (control)	no	no
ENSG00000178295	GEN1	hsa-miR-204-5p	Homo sapiens	TZMBL	Cervix	Cancer/Malignant	HITS-CLIP	POSITIVE	DIRECT	DOWN	shRNAs against HIV-1	no	no
ENSG00000179456	ZBTB18	hsa-miR-204-5p	Homo sapiens	293S	Kidney	NA	HITS-CLIP	POSITIVE	DIRECT	DOWN	no treatment (control)	no	no
ENSG00000179918	SEPHS2	hsa-miR-204-5p	Homo sapiens	293S	Kidney	NA	HITS-CLIP	POSITIVE	DIRECT	DOWN	no treatment (control)	no	no
ENSG00000180376	CCDC66	hsa-miR-204-5p	Homo sapiens	TZMBL	Cervix	Cancer/Malignant	HITS-CLIP	POSITIVE	DIRECT	DOWN	shRNAs against HIV-1	no	no
ENSG00000180447	GAS1	hsa-miR-204-5p	Homo sapiens	293S	Kidney	NA	HITS-CLIP	POSITIVE	DIRECT	DOWN	no treatment (control)	no	no
ENSG00000180537	RNF182	hsa-miR-204-5p	Homo sapiens	HELA	Cervix	Cancer/Malignant	HITS-CLIP	POSITIVE	DIRECT	DOWN	Hela cells were treated with control shRNA.	no	no
ENSG00000180573	HIST1H2AC	hsa-miR-204-5p	Homo sapiens	293S	Kidney	NA	HITS-CLIP	POSITIVE	DIRECT	DOWN	treatment: emetine	no	no
ENSG00000180667	YOD1	hsa-miR-204-5p	Homo sapiens	TZMBL	Cervix	Cancer/Malignant	HITS-CLIP	POSITIVE	DIRECT	DOWN	shRNAs against HIV-1	no	no
ENSG00000180901	KCTD2	hsa-miR-204-3p	Homo sapiens	BETA Cells	Pancreas	Normal/Primary	HITS-CLIP	POSITIVE	DIRECT	DOWN	NA	no	no
ENSG00000181904	C5orf24	hsa-miR-204-3p	Homo sapiens	BETA Cells	Pancreas	Normal/Primary	HITS-CLIP	POSITIVE	DIRECT	DOWN	NA	no	no
ENSG00000182287	AP1S2	hsa-miR-204-5p	Homo sapiens	HTM1073	Eye	Normal/Primary	Microarrays	POSITIVE	INDIRECT	DOWN	NA	no	no
ENSG00000182287	AP1S2	hsa-miR-204-5p	Homo sapiens	HTM1073	Eye	Normal/Primary	qPCR	POSITIVE	INDIRECT	DOWN	NA	no	no
ENSG00000182287	AP1S2	hsa-miR-204-5p	Homo sapiens	HTM681	Eye	Normal/Primary	qPCR	POSITIVE	INDIRECT	DOWN	NA	no	no
ENSG00000182287	AP1S2	hsa-miR-204-5p	Homo sapiens	HTM Cell Lines	Eye	Normal/Primary	Luciferase Reporter Assay	POSITIVE	DIRECT	DOWN	NA	no	no
ENSG00000182446	NPLOC4	hsa-miR-204-3p	Homo sapiens	BETA Cells	Pancreas	Normal/Primary	HITS-CLIP	POSITIVE	DIRECT	DOWN	NA	no	no
ENSG00000182670	TTC3	hsa-miR-204-5p	Homo sapiens	BETA Cells	Pancreas	Normal/Primary	HITS-CLIP	POSITIVE	DIRECT	DOWN	NA	no	no
ENSG00000182793	GSTA5	hsa-miR-204-5p	Homo sapiens	293S	Kidney	NA	HITS-CLIP	POSITIVE	DIRECT	DOWN	treatment:emetine	no	no
ENSG00000182831	C16orf72	hsa-miR-204-5p	Homo sapiens	BETA Cells	Pancreas	Normal/Primary	HITS-CLIP	POSITIVE	DIRECT	DOWN	NA	no	no
ENSG00000182831	C16orf72	hsa-miR-204-5p	Homo sapiens	TZMBL	Cervix	Cancer/Malignant	HITS-CLIP	POSITIVE	DIRECT	DOWN	shRNAs against HIV-1	no	no
ENSG00000183255	PTTG1IP	hsa-miR-204-5p	Homo sapiens	HS27A	Bone Marrow	Normal/Primary	HITS-CLIP	POSITIVE	DIRECT	DOWN	NA	no	no
ENSG00000183508	FAM46C	hsa-miR-204-5p	Homo sapiens	293S	Kidney	NA	HITS-CLIP	POSITIVE	DIRECT	DOWN	treatment: emetine	no	no
ENSG00000184014	DENND5A	hsa-miR-204-5p	Homo sapiens	293S	Kidney	NA	HITS-CLIP	POSITIVE	DIRECT	DOWN	treatment: emetine	no	no
ENSG00000184014	DENND5A	hsa-miR-204-5p	Homo sapiens	HS5	Bone Marrow	Normal/Primary	HITS-CLIP	POSITIVE	DIRECT	DOWN	NA	no	no
ENSG00000184216	IRAK1	hsa-miR-204-5p	Homo sapiens	293S	Kidney	NA	HITS-CLIP	POSITIVE	DIRECT	DOWN	treatment: arsenite	no	no
ENSG00000185009	AP3M1	hsa-miR-204-5p	Homo sapiens	BETA Cells	Pancreas	Normal/Primary	HITS-CLIP	POSITIVE	DIRECT	DOWN	NA	no	no
ENSG00000185033	SEMA4B	hsa-miR-204-5p	Homo sapiens	TZMBL	Cervix	Cancer/Malignant	HITS-CLIP	POSITIVE	DIRECT	DOWN	shRNAs against HIV-1	no	no
ENSG00000185658	BRWD1	hsa-miR-204-5p	Homo sapiens	293S	Kidney	NA	HITS-CLIP	POSITIVE	DIRECT	DOWN	treatment: arsenite	no	no
ENSG00000185658	BRWD1	hsa-miR-204-5p	Homo sapiens	293S	Kidney	NA	HITS-CLIP	POSITIVE	DIRECT	DOWN	treatment: emetine	no	no
ENSG00000185658	BRWD1	hsa-miR-204-5p	Homo sapiens	HELA	Cervix	Cancer/Malignant	HITS-CLIP	POSITIVE	DIRECT	DOWN	Hela cells were treated with control shRNA.	no	no
ENSG00000185787	MORF4L1	hsa-miR-204-5p	Homo sapiens	BCBL1	Bone Marrow	Cancer/Malignant	HITS-CLIP	POSITIVE	DIRECT	DOWN	NA	no	no
ENSG00000185989	RASA3	hsa-miR-204-5p	Homo sapiens	BETA Cells	Pancreas	Normal/Primary	HITS-CLIP	POSITIVE	DIRECT	DOWN	NA	no	no
ENSG00000186010	NDUFA13	hsa-miR-204-5p	Homo sapiens	293S	Kidney	NA	HITS-CLIP	POSITIVE	DIRECT	DOWN	no treatment (control)	no	no
ENSG00000186468	RPS23	hsa-miR-204-5p	Homo sapiens	BCBL1	Bone Marrow	Cancer/Malignant	HITS-CLIP	POSITIVE	DIRECT	DOWN	NA	no	no
ENSG00000186468	RPS23	hsa-miR-204-5p	Homo sapiens	BETA Cells	Pancreas	Normal/Primary	HITS-CLIP	POSITIVE	DIRECT	DOWN	NA	no	no
ENSG00000186566	GPATCH8	hsa-miR-204-3p	Homo sapiens	BETA Cells	Pancreas	Normal/Primary	HITS-CLIP	POSITIVE	DIRECT	DOWN	NA	no	no
ENSG00000186591	UBE2H	hsa-miR-204-5p	Homo sapiens	BETA Cells	Pancreas	Normal/Primary	HITS-CLIP	POSITIVE	DIRECT	DOWN	NA	no	no
ENSG00000186951	PPARA	hsa-miR-204-3p	Homo sapiens	BETA Cells	Pancreas	Normal/Primary	HITS-CLIP	POSITIVE	DIRECT	DOWN	NA	no	no
ENSG00000187323	DCC	hsa-miR-204-5p	Homo sapiens	BCBL1	Bone Marrow	Cancer/Malignant	HITS-CLIP	POSITIVE	DIRECT	DOWN	NA	no	no
ENSG00000187446	CHP1	hsa-miR-204-5p	Homo sapiens	HELA	Cervix	Cancer/Malignant	HITS-CLIP	POSITIVE	DIRECT	DOWN	Hela cells were treated with control shRNA.	no	no
ENSG00000187772	LIN28B	hsa-miR-204-5p	Homo sapiens	BCBL1	Bone Marrow	Cancer/Malignant	HITS-CLIP	POSITIVE	DIRECT	DOWN	NA	no	no
ENSG00000188725	SMIM15	hsa-miR-204-5p	Homo sapiens	293S	Kidney	NA	HITS-CLIP	POSITIVE	DIRECT	DOWN	no treatment (control)	no	no
ENSG00000188895	MSL1	hsa-miR-204-5p	Homo sapiens	BETA Cells	Pancreas	Normal/Primary	HITS-CLIP	POSITIVE	DIRECT	DOWN	NA	no	no
ENSG00000189007	ADAT2	hsa-miR-204-5p	Homo sapiens	293S	Kidney	NA	HITS-CLIP	POSITIVE	DIRECT	DOWN	no treatment (control)	no	no
ENSG00000196083	IL1RAP	hsa-miR-204-5p	Homo sapiens	HTM1073	Eye	Normal/Primary	Microarrays	POSITIVE	INDIRECT	DOWN	NA	no	no
ENSG00000196083	IL1RAP	hsa-miR-204-5p	Homo sapiens	HTM1073	Eye	Normal/Primary	qPCR	NEGATIVE	INDIRECT	NA	NA	no	no
ENSG00000196083	IL1RAP	hsa-miR-204-5p	Homo sapiens	HTM681	Eye	Normal/Primary	qPCR	NEGATIVE	INDIRECT	NA	NA	no	no
ENSG00000196233	LCOR	hsa-miR-204-5p	Homo sapiens	TZMBL	Cervix	Cancer/Malignant	HITS-CLIP	POSITIVE	DIRECT	DOWN	shRNAs against HIV-1	no	no
ENSG00000196396	PTPN1	hsa-miR-204-5p	Homo sapiens	HS5	Bone Marrow	Normal/Primary	HITS-CLIP	POSITIVE	DIRECT	DOWN	NA	no	no
ENSG00000196405	EVL	hsa-miR-204-3p	Homo sapiens	BETA Cells	Pancreas	Normal/Primary	HITS-CLIP	POSITIVE	DIRECT	DOWN	NA	no	no
ENSG00000196628	TCF4	hsa-miR-204-5p	Homo sapiens	HTM1073	Eye	Normal/Primary	Microarrays	POSITIVE	INDIRECT	DOWN	NA	no	no
ENSG00000196628	TCF4	hsa-miR-204-5p	Homo sapiens	HTM1073	Eye	Normal/Primary	qPCR	POSITIVE	INDIRECT	DOWN	NA	no	no
ENSG00000196628	TCF4	hsa-miR-204-5p	Homo sapiens	HTM681	Eye	Normal/Primary	qPCR	POSITIVE	INDIRECT	DOWN	NA	no	no
ENSG00000196628	TCF4	hsa-miR-204-5p	Homo sapiens	HTM Cell Lines	Eye	Normal/Primary	Luciferase Reporter Assay	POSITIVE	DIRECT	DOWN	NA	no	no
ENSG00000196715	VKORC1L1	hsa-miR-204-5p	Homo sapiens	293S	Kidney	NA	HITS-CLIP	POSITIVE	DIRECT	DOWN	treatment:hippuristanol	no	no
ENSG00000197020	ZNF100	hsa-miR-204-5p	Homo sapiens	293S	Kidney	NA	HITS-CLIP	POSITIVE	DIRECT	DOWN	treatment: emetine	no	no
ENSG00000197043	ANXA6	hsa-miR-204-3p	Homo sapiens	BETA Cells	Pancreas	Normal/Primary	HITS-CLIP	POSITIVE	DIRECT	DOWN	NA	no	no
ENSG00000197081	IGF2R	hsa-miR-204-5p	Homo sapiens	BETA Cells	Pancreas	Normal/Primary	HITS-CLIP	POSITIVE	DIRECT	DOWN	NA	no	no
ENSG00000197102	DYNC1H1	hsa-miR-204-5p	Homo sapiens	293S	Kidney	NA	HITS-CLIP	POSITIVE	DIRECT	DOWN	treatment:hippuristanol	no	no
ENSG00000197114	ZGPAT	hsa-miR-204-5p	Homo sapiens	293S	Kidney	NA	HITS-CLIP	POSITIVE	DIRECT	DOWN	no treatment (control)	no	no
ENSG00000197442	MAP3K5	hsa-miR-204-5p	Homo sapiens	HS5	Bone Marrow	Normal/Primary	HITS-CLIP	POSITIVE	DIRECT	DOWN	NA	no	no
ENSG00000197603	C5orf42	hsa-miR-204-5p	Homo sapiens	293S	Kidney	NA	HITS-CLIP	POSITIVE	DIRECT	DOWN	treatment: emetine	no	no
ENSG00000197622	CDC42SE1	hsa-miR-204-3p	Homo sapiens	BETA Cells	Pancreas	Normal/Primary	HITS-CLIP	POSITIVE	DIRECT	DOWN	NA	no	no
ENSG00000197622	CDC42SE1	hsa-miR-204-5p	Homo sapiens	293S	Kidney	NA	HITS-CLIP	POSITIVE	DIRECT	DOWN	no treatment (control)	no	no
ENSG00000198034	RPS4X	hsa-miR-204-5p	Homo sapiens	293S	Kidney	NA	HITS-CLIP	POSITIVE	DIRECT	DOWN	no treatment (control)	no	no
ENSG00000198034	RPS4X	hsa-miR-204-5p	Homo sapiens	293S	Kidney	NA	HITS-CLIP	POSITIVE	DIRECT	DOWN	treatment: emetine	no	no
ENSG00000198142	SOWAHC	hsa-miR-204-5p	Homo sapiens	293S	Kidney	NA	HITS-CLIP	POSITIVE	DIRECT	DOWN	no treatment (control)	no	no
ENSG00000198142	SOWAHC	hsa-miR-204-5p	Homo sapiens	293S	Kidney	NA	HITS-CLIP	POSITIVE	DIRECT	DOWN	treatment: arsenite	no	no
ENSG00000198142	SOWAHC	hsa-miR-204-5p	Homo sapiens	293S	Kidney	NA	HITS-CLIP	POSITIVE	DIRECT	DOWN	treatment:hippuristanol	no	no
ENSG00000198399	ITSN2	hsa-miR-204-5p	Homo sapiens	BETA Cells	Pancreas	Normal/Primary	HITS-CLIP	POSITIVE	DIRECT	DOWN	NA	no	no
ENSG00000198715	C1orf85	hsa-miR-204-5p	Homo sapiens	TZMBL	Cervix	Cancer/Malignant	HITS-CLIP	POSITIVE	DIRECT	DOWN	shRNAs against HIV-1	no	no
ENSG00000198732	SMOC1	hsa-miR-204-5p	Homo sapiens	293S	Kidney	NA	HITS-CLIP	POSITIVE	DIRECT	DOWN	treatment: arsenite	no	no
ENSG00000198740	ZNF652	hsa-miR-204-5p	Homo sapiens	293S	Kidney	NA	HITS-CLIP	POSITIVE	DIRECT	DOWN	no treatment (control)	no	no
ENSG00000198780	FAM169A	hsa-miR-204-5p	Homo sapiens	293S	Kidney	NA	HITS-CLIP	POSITIVE	DIRECT	DOWN	no treatment (control)	no	no
ENSG00000198961	PJA2	hsa-miR-204-5p	Homo sapiens	BETA Cells	Pancreas	Normal/Primary	HITS-CLIP	POSITIVE	DIRECT	DOWN	NA	no	no
ENSG00000204120	GIGYF2	hsa-miR-204-5p	Homo sapiens	BETA Cells	Pancreas	Normal/Primary	HITS-CLIP	POSITIVE	DIRECT	DOWN	NA	no	no
ENSG00000204256	BRD2	hsa-miR-204-5p	Homo sapiens	293S	Kidney	NA	HITS-CLIP	POSITIVE	DIRECT	DOWN	no treatment (control)	no	no
ENSG00000204304	PBX2	hsa-miR-204-5p	Homo sapiens	293S	Kidney	NA	HITS-CLIP	POSITIVE	DIRECT	DOWN	no treatment (control)	no	no
ENSG00000204370	SDHD	hsa-miR-204-5p	Homo sapiens	BETA Cells	Pancreas	Normal/Primary	HITS-CLIP	POSITIVE	DIRECT	DOWN	NA	no	no
ENSG00000204580	DDR1	hsa-miR-204-3p	Homo sapiens	BETA Cells	Pancreas	Normal/Primary	HITS-CLIP	POSITIVE	DIRECT	DOWN	NA	no	no
ENSG00000204592	HLA-E	hsa-miR-204-5p	Homo sapiens	HS5	Bone Marrow	Normal/Primary	HITS-CLIP	POSITIVE	DIRECT	DOWN	NA	no	no
ENSG00000204619	PPP1R11	hsa-miR-204-5p	Homo sapiens	293S	Kidney	NA	HITS-CLIP	POSITIVE	DIRECT	DOWN	no treatment (control)	no	no
ENSG00000204713	TRIM27	hsa-miR-204-5p	Homo sapiens	TZMBL	Cervix	Cancer/Malignant	HITS-CLIP	POSITIVE	DIRECT	DOWN	shRNAs against HIV-1	no	no
ENSG00000204899	MZT1	hsa-miR-204-5p	Homo sapiens	293S	Kidney	NA	HITS-CLIP	POSITIVE	DIRECT	DOWN	no treatment (control)	no	no
ENSG00000204977	TRIM13	hsa-miR-204-5p	Homo sapiens	293S	Kidney	NA	HITS-CLIP	POSITIVE	DIRECT	DOWN	treatment: arsenite	no	no
ENSG00000205730	ITPRIPL2	hsa-miR-204-5p	Homo sapiens	HELA	Cervix	Cancer/Malignant	HITS-CLIP	POSITIVE	DIRECT	DOWN	Hela cells were treated with control shRNA.	no	no
ENSG00000205765	C5orf51	hsa-miR-204-5p	Homo sapiens	BETA Cells	Pancreas	Normal/Primary	HITS-CLIP	POSITIVE	DIRECT	DOWN	NA	no	no
ENSG00000205765	C5orf51	hsa-miR-204-5p	Homo sapiens	HELA	Cervix	Cancer/Malignant	HITS-CLIP	POSITIVE	DIRECT	DOWN	Hela cells were treated with control shRNA.	no	no
ENSG00000205937	RNPS1	hsa-miR-204-5p	Homo sapiens	293S	Kidney	NA	HITS-CLIP	POSITIVE	DIRECT	DOWN	no treatment (control)	no	no
ENSG00000206418	RAB12	hsa-miR-204-5p	Homo sapiens	293S	Kidney	NA	HITS-CLIP	POSITIVE	DIRECT	DOWN	treatment: emetine	no	no
ENSG00000213015	ZNF580	hsa-miR-204-5p	Homo sapiens	293S	Kidney	NA	HITS-CLIP	POSITIVE	DIRECT	DOWN	no treatment (control)	no	no
ENSG00000213015	ZNF580	hsa-miR-204-5p	Homo sapiens	293S	Kidney	NA	HITS-CLIP	POSITIVE	DIRECT	DOWN	treatment: arsenite	no	no
ENSG00000213015	ZNF580	hsa-miR-204-5p	Homo sapiens	293S	Kidney	NA	HITS-CLIP	POSITIVE	DIRECT	DOWN	treatment:hippuristanol	no	no
ENSG00000214413	BBIP1	hsa-miR-204-5p	Homo sapiens	293S	Kidney	NA	HITS-CLIP	POSITIVE	DIRECT	DOWN	no treatment (control)	no	no
ENSG00000214413	BBIP1	hsa-miR-204-5p	Homo sapiens	293S	Kidney	NA	HITS-CLIP	POSITIVE	DIRECT	DOWN	treatment:hippuristanol	no	no
ENSG00000214753	HNRNPUL2	hsa-miR-204-5p	Homo sapiens	BCBL1	Bone Marrow	Cancer/Malignant	HITS-CLIP	POSITIVE	DIRECT	DOWN	NA	no	no
ENSG00000217128	FNIP1	hsa-miR-204-5p	Homo sapiens	BETA Cells	Pancreas	Normal/Primary	HITS-CLIP	POSITIVE	DIRECT	DOWN	NA	no	no
ENSG00000239474	KLHL41	hsa-miR-204-3p	Homo sapiens	BETA Cells	Pancreas	Normal/Primary	HITS-CLIP	POSITIVE	DIRECT	DOWN	NA	no	no
ENSG00000239672	NME1	hsa-miR-204-5p	Homo sapiens	293S	Kidney	NA	HITS-CLIP	POSITIVE	DIRECT	DOWN	no treatment (control)	no	no
ENSG00000242247	ARFGAP3	hsa-miR-204-5p	Homo sapiens	293S	Kidney	NA	HITS-CLIP	POSITIVE	DIRECT	DOWN	treatment: emetine	no	no
ENSG00000244038	DDOST	hsa-miR-204-3p	Homo sapiens	BETA Cells	Pancreas	Normal/Primary	HITS-CLIP	POSITIVE	DIRECT	DOWN	NA	no	no
ENSG00000245848	CEBPA	hsa-miR-204-5p	Homo sapiens	293S	Kidney	NA	HITS-CLIP	POSITIVE	DIRECT	DOWN	no treatment (control)	no	no
ENSG00000247746	USP51	hsa-miR-204-3p	Homo sapiens	BETA Cells	Pancreas	Normal/Primary	HITS-CLIP	POSITIVE	DIRECT	DOWN	NA	no	no
ENSG00000253293	HOXA10	hsa-miR-204-5p	Homo sapiens	NA	NA	NA	Western Blot	POSITIVE	INDIRECT	DOWN	NA	no	no
ENSG00000253368	TRNP1	hsa-miR-204-5p	Homo sapiens	293S	Kidney	NA	HITS-CLIP	POSITIVE	DIRECT	DOWN	treatment:hippuristanol	no	no
ENSG00000253719	ATXN7L3B	hsa-miR-204-5p	Homo sapiens	293S	Kidney	NA	HITS-CLIP	POSITIVE	DIRECT	DOWN	no treatment (control)	no	no
ENSG00000253719	ATXN7L3B	hsa-miR-204-5p	Homo sapiens	293S	Kidney	NA	HITS-CLIP	POSITIVE	DIRECT	DOWN	treatment:hippuristanol	no	no
ENSG00000254858	MPV17L2	hsa-miR-204-3p	Homo sapiens	BETA Cells	Pancreas	Normal/Primary	HITS-CLIP	POSITIVE	DIRECT	DOWN	NA	no	no
ENSG00000255823	MTRNR2L8	hsa-miR-204-5p	Homo sapiens	BETA Cells	Pancreas	Normal/Primary	HITS-CLIP	POSITIVE	DIRECT	DOWN	NA	no	no
ENSG00000259207	ITGB3	hsa-miR-204-5p	Homo sapiens	HTM1073	Eye	Normal/Primary	Microarrays	POSITIVE	INDIRECT	DOWN	NA	no	no
ENSG00000259207	ITGB3	hsa-miR-204-5p	Homo sapiens	HTM1073	Eye	Normal/Primary	qPCR	POSITIVE	INDIRECT	DOWN	NA	no	no
ENSG00000259207	ITGB3	hsa-miR-204-5p	Homo sapiens	HTM681	Eye	Normal/Primary	qPCR	POSITIVE	INDIRECT	DOWN	NA	no	no
ENSG00000264364	DYNLL2	hsa-miR-204-5p	Homo sapiens	293S	Kidney	NA	HITS-CLIP	POSITIVE	DIRECT	DOWN	treatment:hippuristanol	no	no
ENSG00000265972	TXNIP	hsa-miR-204-5p	Homo sapiens	293S	Kidney	NA	HITS-CLIP	POSITIVE	DIRECT	DOWN	treatment: emetine	no	no
ENSG00000270299	RP5-850E9.3	hsa-miR-204-5p	Homo sapiens	293S	Kidney	NA	HITS-CLIP	POSITIVE	DIRECT	DOWN	treatment: arsenite	no	no
ENSG00000272047	GTF2H5	hsa-miR-204-5p	Homo sapiens	BETA Cells	Pancreas	Normal/Primary	HITS-CLIP	POSITIVE	DIRECT	DOWN	NA	no	no
ENSG00000273706	LHX1	hsa-miR-204-5p	Homo sapiens	293S	Kidney	NA	HITS-CLIP	POSITIVE	DIRECT	DOWN	no treatment (control)	no	no
ENSG00000275004	ZNF280B	hsa-miR-204-5p	Homo sapiens	TZMBL	Cervix	Cancer/Malignant	HITS-CLIP	POSITIVE	DIRECT	DOWN	shRNAs against HIV-1	no	no
ENSG00000276293	PIP4K2B	hsa-miR-204-5p	Homo sapiens	293S	Kidney	NA	HITS-CLIP	POSITIVE	DIRECT	DOWN	no treatment (control)	no	no
ENSG00000277443	MARCKS	hsa-miR-204-5p	Homo sapiens	293S	Kidney	NA	HITS-CLIP	POSITIVE	DIRECT	DOWN	treatment:emetine	no	no
ENSG00000278311	GGNBP2	hsa-miR-204-3p	Homo sapiens	BETA Cells	Pancreas	Normal/Primary	HITS-CLIP	POSITIVE	DIRECT	DOWN	NA	no	no
ENSG00000004866	ST7	hsa-miR-204-5p	Homo sapiens	293S	Kidney	Embryonic/Fetal	HITS-CLIP	POSITIVE	DIRECT	DOWN	treatment:hippuristanol	no	no
ENSG00000005007	UPF1	hsa-miR-204-5p	Homo sapiens	293S	Kidney	Embryonic/Fetal	HITS-CLIP	POSITIVE	DIRECT	DOWN	treatment: arsenite	no	no
ENSG00000006327	TNFRSF12A	hsa-miR-204-5p	Homo sapiens	293S	Kidney	Embryonic/Fetal	HITS-CLIP	POSITIVE	DIRECT	DOWN	treatment:hippuristanol	no	no
ENSG00000007168	PAFAH1B1	hsa-miR-204-5p	Homo sapiens	293S	Kidney	Embryonic/Fetal	HITS-CLIP	POSITIVE	DIRECT	DOWN	treatment: arsenite	no	no
ENSG00000007168	PAFAH1B1	hsa-miR-204-5p	Homo sapiens	293S	Kidney	Embryonic/Fetal	HITS-CLIP	POSITIVE	DIRECT	DOWN	treatment: emetine	no	no
ENSG00000009307	CSDE1	hsa-miR-204-5p	Homo sapiens	293S	Kidney	Embryonic/Fetal	HITS-CLIP	POSITIVE	DIRECT	DOWN	no treatment (control)	no	no
ENSG00000010610	CD4	hsa-miR-204-5p	Homo sapiens	TZMBL	Cervix	Cancer/Malignant	PAR-CLIP	POSITIVE	DIRECT	DOWN	shRNAs against HIV-1	no	no
ENSG00000019549	SNAI2	hsa-miR-204-5p	Homo sapiens	NA	Eye	Normal/Primary	Luciferase Reporter Assay	POSITIVE	DIRECT	DOWN	NA	no	no
ENSG00000021574	SPAST	hsa-miR-204-5p	Homo sapiens	293S	Kidney	Embryonic/Fetal	HITS-CLIP	POSITIVE	DIRECT	DOWN	treatment: arsenite	no	no
ENSG00000021762	OSBPL5	hsa-miR-204-5p	Homo sapiens	293S	Kidney	Embryonic/Fetal	HITS-CLIP	POSITIVE	DIRECT	DOWN	treatment:emetine	no	no
ENSG00000025293	PHF20	hsa-miR-204-5p	Homo sapiens	293S	Kidney	Embryonic/Fetal	HITS-CLIP	POSITIVE	DIRECT	DOWN	treatment: arsenite	no	no
ENSG00000025434	NR1H3	hsa-miR-204-5p	Homo sapiens	293S	Kidney	Embryonic/Fetal	HITS-CLIP	POSITIVE	DIRECT	DOWN	treatment: emetine	no	no
ENSG00000037965	HOXC8	hsa-miR-204-5p	Homo sapiens	293S	Kidney	Embryonic/Fetal	HITS-CLIP	POSITIVE	DIRECT	DOWN	no treatment (control)	no	no
ENSG00000037965	HOXC8	hsa-miR-204-5p	Homo sapiens	293S	Kidney	Embryonic/Fetal	HITS-CLIP	POSITIVE	DIRECT	DOWN	treatment: arsenite	no	no
ENSG00000037965	HOXC8	hsa-miR-204-5p	Homo sapiens	293S	Kidney	Embryonic/Fetal	HITS-CLIP	POSITIVE	DIRECT	DOWN	treatment: emetine	no	no
ENSG00000050405	LIMA1	hsa-miR-204-5p	Homo sapiens	293S	Kidney	Embryonic/Fetal	HITS-CLIP	POSITIVE	DIRECT	DOWN	treatment: arsenite	no	no
ENSG00000051180	RAD51	hsa-miR-204-5p	Homo sapiens	293S	Kidney	Embryonic/Fetal	HITS-CLIP	POSITIVE	DIRECT	DOWN	treatment: emetine	no	no
ENSG00000051382	PIK3CB	hsa-miR-204-5p	Homo sapiens	293S	Kidney	Embryonic/Fetal	HITS-CLIP	POSITIVE	DIRECT	DOWN	treatment: emetine	no	no
ENSG00000055332	EIF2AK2	hsa-miR-204-5p	Homo sapiens	293S	Kidney	Embryonic/Fetal	HITS-CLIP	POSITIVE	DIRECT	DOWN	treatment: emetine	no	no
ENSG00000057019	DCBLD2	hsa-miR-204-5p	Homo sapiens	293S	Kidney	Embryonic/Fetal	HITS-CLIP	POSITIVE	DIRECT	DOWN	no treatment (control)	no	no
ENSG00000058804	NDC1	hsa-miR-204-5p	Homo sapiens	293S	Kidney	Embryonic/Fetal	HITS-CLIP	POSITIVE	DIRECT	DOWN	treatment: arsenite	no	no
ENSG00000061337	LZTS1	hsa-miR-204-5p	Homo sapiens	293S	Kidney	Embryonic/Fetal	HITS-CLIP	POSITIVE	DIRECT	DOWN	treatment: emetine	no	no
ENSG00000061676	NCKAP1	hsa-miR-204-5p	Homo sapiens	293S	Kidney	Embryonic/Fetal	HITS-CLIP	POSITIVE	DIRECT	DOWN	treatment: arsenite	no	no
ENSG00000069275	NUCKS1	hsa-miR-204-5p	Homo sapiens	293S	Kidney	Embryonic/Fetal	HITS-CLIP	POSITIVE	DIRECT	DOWN	treatment: arsenite	no	no
ENSG00000070367	EXOC5	hsa-miR-204-5p	Homo sapiens	293S	Kidney	Embryonic/Fetal	HITS-CLIP	POSITIVE	DIRECT	DOWN	no treatment (control)	no	no
ENSG00000071073	MGAT4A	hsa-miR-204-5p	Homo sapiens	293S	Kidney	Embryonic/Fetal	HITS-CLIP	POSITIVE	DIRECT	DOWN	treatment: arsenite	no	no
ENSG00000071073	MGAT4A	hsa-miR-204-5p	Homo sapiens	293S	Kidney	Embryonic/Fetal	HITS-CLIP	POSITIVE	DIRECT	DOWN	treatment:hippuristanol	no	no
ENSG00000072121	ZFYVE26	hsa-miR-204-5p	Homo sapiens	293S	Kidney	Embryonic/Fetal	HITS-CLIP	POSITIVE	DIRECT	DOWN	treatment: emetine	no	no
ENSG00000075415	SLC25A3	hsa-miR-204-5p	Homo sapiens	293S	Kidney	Embryonic/Fetal	HITS-CLIP	POSITIVE	DIRECT	DOWN	treatment: arsenite	no	no
ENSG00000077238	IL4R	hsa-miR-204-5p	Homo sapiens	293S	Kidney	Embryonic/Fetal	HITS-CLIP	POSITIVE	DIRECT	DOWN	treatment:emetine	no	no
ENSG00000078018	MAP2	hsa-miR-204-5p	Homo sapiens	293S	Kidney	Embryonic/Fetal	HITS-CLIP	POSITIVE	DIRECT	DOWN	no treatment (control)	no	no
ENSG00000078237	C12orf5	hsa-miR-204-5p	Homo sapiens	TZMBL	Cervix	Cancer/Malignant	PAR-CLIP	POSITIVE	DIRECT	DOWN	shRNAs against HIV-1	no	no
ENSG00000082397	EPB41L3	hsa-miR-204-5p	Homo sapiens	293S	Kidney	Embryonic/Fetal	HITS-CLIP	POSITIVE	DIRECT	DOWN	no treatment (control)	no	no
ENSG00000082898	XPO1	hsa-miR-204-5p	Homo sapiens	293S	Kidney	Embryonic/Fetal	HITS-CLIP	POSITIVE	DIRECT	DOWN	treatment: arsenite	no	no
ENSG00000082898	XPO1	hsa-miR-204-5p	Homo sapiens	293S	Kidney	Embryonic/Fetal	HITS-CLIP	POSITIVE	DIRECT	DOWN	treatment:emetine	no	no
ENSG00000083896	YTHDC1	hsa-miR-204-5p	Homo sapiens	293S	Kidney	Embryonic/Fetal	HITS-CLIP	POSITIVE	DIRECT	DOWN	treatment:emetine	no	no
ENSG00000085415	SEH1L	hsa-miR-204-5p	Homo sapiens	TZMBL	Cervix	Cancer/Malignant	PAR-CLIP	POSITIVE	DIRECT	DOWN	shRNAs against HIV-1	no	no
ENSG00000085788	DDHD2	hsa-miR-204-5p	Homo sapiens	293S	Kidney	Embryonic/Fetal	HITS-CLIP	POSITIVE	DIRECT	DOWN	treatment: emetine	no	no
ENSG00000087086	FTL	hsa-miR-204-5p	Homo sapiens	293S	Kidney	Embryonic/Fetal	HITS-CLIP	POSITIVE	DIRECT	DOWN	no treatment (control)	no	no
ENSG00000087086	FTL	hsa-miR-204-5p	Homo sapiens	293S	Kidney	Embryonic/Fetal	HITS-CLIP	POSITIVE	DIRECT	DOWN	treatment: arsenite	no	no
ENSG00000087460	GNAS	hsa-miR-204-5p	Homo sapiens	293S	Kidney	Embryonic/Fetal	HITS-CLIP	POSITIVE	DIRECT	DOWN	treatment: arsenite	no	no
ENSG00000089818	NECAP1	hsa-miR-204-5p	Homo sapiens	TZMBL	Cervix	Cancer/Malignant	PAR-CLIP	POSITIVE	DIRECT	DOWN	shRNAs against HIV-1	no	no
ENSG00000089876	DHX32	hsa-miR-204-5p	Homo sapiens	293S	Kidney	Embryonic/Fetal	HITS-CLIP	POSITIVE	DIRECT	DOWN	no treatment (control)	no	no
ENSG00000091656	ZFHX4	hsa-miR-204-5p	Homo sapiens	293S	Kidney	Embryonic/Fetal	HITS-CLIP	POSITIVE	DIRECT	DOWN	treatment: arsenite	no	no
ENSG00000094804	CDC6	hsa-miR-204-5p	Homo sapiens	TZMBL	Cervix	Cancer/Malignant	PAR-CLIP	POSITIVE	DIRECT	DOWN	shRNAs against HIV-1	no	no
ENSG00000094880	CDC23	hsa-miR-204-5p	Homo sapiens	293S	Kidney	Embryonic/Fetal	HITS-CLIP	POSITIVE	DIRECT	DOWN	no treatment (control)	no	no
ENSG00000094916	CBX5	hsa-miR-204-5p	Homo sapiens	293S	Kidney	Embryonic/Fetal	HITS-CLIP	POSITIVE	DIRECT	DOWN	treatment: emetine	no	no
ENSG00000094975	SUCO	hsa-miR-204-5p	Homo sapiens	293S	Kidney	Embryonic/Fetal	HITS-CLIP	POSITIVE	DIRECT	DOWN	treatment:emetine	no	no
ENSG00000095752	IL11	hsa-miR-204-5p	Homo sapiens	MDAMB231	Mammary Gland	Cancer/Malignant	Luciferase Reporter Assay	POSITIVE	DIRECT	DOWN	NA	no	no
ENSG00000099194	SCD	hsa-miR-204-5p	Homo sapiens	293S	Kidney	Embryonic/Fetal	HITS-CLIP	POSITIVE	DIRECT	DOWN	no treatment (control)	no	no
ENSG00000099194	SCD	hsa-miR-204-5p	Homo sapiens	293S	Kidney	Embryonic/Fetal	HITS-CLIP	POSITIVE	DIRECT	DOWN	treatment: emetine	no	no
ENSG00000099194	SCD	hsa-miR-204-5p	Homo sapiens	293S	Kidney	Embryonic/Fetal	HITS-CLIP	POSITIVE	DIRECT	DOWN	treatment: arsenite	no	no
ENSG00000100281	HMGXB4	hsa-miR-204-5p	Homo sapiens	293S	Kidney	Embryonic/Fetal	HITS-CLIP	POSITIVE	DIRECT	DOWN	treatment: emetine	no	no
ENSG00000100330	MTMR3	hsa-miR-204-5p	Homo sapiens	293S	Kidney	Embryonic/Fetal	HITS-CLIP	POSITIVE	DIRECT	DOWN	no treatment (control)	no	no
ENSG00000100354	TNRC6B	hsa-miR-204-5p	Homo sapiens	TZMBL	Cervix	Cancer/Malignant	PAR-CLIP	POSITIVE	DIRECT	DOWN	shRNAs against HIV-1	no	no
ENSG00000100601	ALKBH1	hsa-miR-204-5p	Homo sapiens	293S	Kidney	Embryonic/Fetal	HITS-CLIP	POSITIVE	DIRECT	DOWN	no treatment (control)	no	no
ENSG00000100784	RPS6KA5	hsa-miR-204-5p	Homo sapiens	TZMBL	Cervix	Cancer/Malignant	PAR-CLIP	POSITIVE	DIRECT	DOWN	shRNAs against HIV-1	no	no
ENSG00000101350	KIF3B	hsa-miR-204-5p	Homo sapiens	293S	Kidney	Embryonic/Fetal	HITS-CLIP	POSITIVE	DIRECT	DOWN	no treatment (control)	no	no
ENSG00000102034	ELF4	hsa-miR-204-5p	Homo sapiens	TZMBL	Cervix	Cancer/Malignant	PAR-CLIP	POSITIVE	DIRECT	DOWN	shRNAs against HIV-1	no	no
ENSG00000102858	MGRN1	hsa-miR-204-5p	Homo sapiens	293S	Kidney	Embryonic/Fetal	HITS-CLIP	POSITIVE	DIRECT	DOWN	treatment: emetine	no	no
ENSG00000104529	EEF1D	hsa-miR-204-5p	Homo sapiens	293S	Kidney	Embryonic/Fetal	HITS-CLIP	POSITIVE	DIRECT	DOWN	no treatment (control)	no	no
ENSG00000104904	OAZ1	hsa-miR-204-5p	Homo sapiens	293S	Kidney	Embryonic/Fetal	HITS-CLIP	POSITIVE	DIRECT	DOWN	no treatment (control)	no	no
ENSG00000104904	OAZ1	hsa-miR-204-5p	Homo sapiens	293S	Kidney	Embryonic/Fetal	HITS-CLIP	POSITIVE	DIRECT	DOWN	treatment:hippuristanol	no	no
ENSG00000106263	EIF3B	hsa-miR-204-5p	Homo sapiens	TZMBL	Cervix	Cancer/Malignant	PAR-CLIP	POSITIVE	DIRECT	DOWN	shRNAs against HIV-1	no	no
ENSG00000106799	TGFBR1	hsa-miR-204-5p	Homo sapiens	NA	Eye	Normal/Primary	Luciferase Reporter Assay	NEGATIVE	DIRECT	NA	NA	no	no
ENSG00000107021	TBC1D13	hsa-miR-204-5p	Homo sapiens	TZMBL	Cervix	Cancer/Malignant	PAR-CLIP	POSITIVE	DIRECT	DOWN	shRNAs against HIV-1	no	no
ENSG00000107957	SH3PXD2A	hsa-miR-204-5p	Homo sapiens	293S	Kidney	Embryonic/Fetal	HITS-CLIP	POSITIVE	DIRECT	DOWN	no treatment (control)	no	no
ENSG00000108179	PPIF	hsa-miR-204-5p	Homo sapiens	TZMBL	Cervix	Cancer/Malignant	PAR-CLIP	POSITIVE	DIRECT	DOWN	shRNAs against HIV-1	no	no
ENSG00000108256	NUFIP2	hsa-miR-204-5p	Homo sapiens	293S	Kidney	Embryonic/Fetal	HITS-CLIP	POSITIVE	DIRECT	DOWN	treatment: emetine	no	no
ENSG00000108256	NUFIP2	hsa-miR-204-5p	Homo sapiens	293S	Kidney	Embryonic/Fetal	HITS-CLIP	POSITIVE	DIRECT	DOWN	no treatment (control)	no	no
ENSG00000108433	GOSR2	hsa-miR-204-5p	Homo sapiens	293S	Kidney	Embryonic/Fetal	HITS-CLIP	POSITIVE	DIRECT	DOWN	treatment: arsenite	no	no
ENSG00000109099	PMP22	hsa-miR-204-5p	Homo sapiens	293S	Kidney	Embryonic/Fetal	HITS-CLIP	POSITIVE	DIRECT	DOWN	treatment: emetine	no	no
ENSG00000109756	RAPGEF2	hsa-miR-204-5p	Homo sapiens	293S	Kidney	Embryonic/Fetal	HITS-CLIP	POSITIVE	DIRECT	DOWN	treatment:hippuristanol	no	no
ENSG00000110092	CCND1	hsa-miR-204-5p	Homo sapiens	293S	Kidney	Embryonic/Fetal	HITS-CLIP	POSITIVE	DIRECT	DOWN	no treatment (control)	no	no
ENSG00000110367	DDX6	hsa-miR-204-5p	Homo sapiens	TZMBL	Cervix	Cancer/Malignant	PAR-CLIP	POSITIVE	DIRECT	DOWN	shRNAs against HIV-1	no	no
ENSG00000110917	MLEC	hsa-miR-204-5p	Homo sapiens	293S	Kidney	Embryonic/Fetal	HITS-CLIP	POSITIVE	DIRECT	DOWN	treatment: arsenite	no	no
ENSG00000110917	MLEC	hsa-miR-204-5p	Homo sapiens	TZMBL	Cervix	Cancer/Malignant	PAR-CLIP	POSITIVE	DIRECT	DOWN	shRNAs against HIV-1	no	no
ENSG00000111605	CPSF6	hsa-miR-204-5p	Homo sapiens	293S	Kidney	Embryonic/Fetal	HITS-CLIP	POSITIVE	DIRECT	DOWN	treatment: emetine	no	no
ENSG00000111641	NOP2	hsa-miR-204-5p	Homo sapiens	293S	Kidney	Embryonic/Fetal	HITS-CLIP	POSITIVE	DIRECT	DOWN	no treatment (control)	no	no
ENSG00000111669	TPI1	hsa-miR-204-5p	Homo sapiens	293S	Kidney	Embryonic/Fetal	HITS-CLIP	POSITIVE	DIRECT	DOWN	treatment:hippuristanol	no	no
ENSG00000112531	QKI	hsa-miR-204-5p	Homo sapiens	TZMBL	Cervix	Cancer/Malignant	PAR-CLIP	POSITIVE	DIRECT	DOWN	shRNAs against HIV-1	no	no
ENSG00000112972	HMGCS1	hsa-miR-204-5p	Homo sapiens	293S	Kidney	Embryonic/Fetal	HITS-CLIP	POSITIVE	DIRECT	DOWN	treatment: emetine	no	no
ENSG00000113387	SUB1	hsa-miR-204-5p	Homo sapiens	293S	Kidney	Embryonic/Fetal	HITS-CLIP	POSITIVE	DIRECT	DOWN	no treatment (control)	no	no
ENSG00000115053	NCL	hsa-miR-204-5p	Homo sapiens	293S	Kidney	Embryonic/Fetal	HITS-CLIP	POSITIVE	DIRECT	DOWN	no treatment (control)	no	no
ENSG00000115091	ACTR3	hsa-miR-204-5p	Homo sapiens	293S	Kidney	Embryonic/Fetal	HITS-CLIP	POSITIVE	DIRECT	DOWN	treatment:hippuristanol	no	no
ENSG00000115159	GPD2	hsa-miR-204-5p	Homo sapiens	293S	Kidney	Embryonic/Fetal	HITS-CLIP	POSITIVE	DIRECT	DOWN	treatment:emetine	no	no
ENSG00000115234	SNX17	hsa-miR-204-5p	Homo sapiens	293S	Kidney	Embryonic/Fetal	HITS-CLIP	POSITIVE	DIRECT	DOWN	no treatment (control)	no	no
ENSG00000115234	SNX17	hsa-miR-204-5p	Homo sapiens	293S	Kidney	Embryonic/Fetal	HITS-CLIP	POSITIVE	DIRECT	DOWN	treatment:hippuristanol	no	no
ENSG00000115310	RTN4	hsa-miR-204-5p	Homo sapiens	293S	Kidney	Embryonic/Fetal	HITS-CLIP	POSITIVE	DIRECT	DOWN	treatment: arsenite	no	no
ENSG00000116106	EPHA4	hsa-miR-204-5p	Homo sapiens	293S	Kidney	Embryonic/Fetal	HITS-CLIP	POSITIVE	DIRECT	DOWN	no treatment (control)	no	no
ENSG00000116133	DHCR24	hsa-miR-204-5p	Homo sapiens	293S	Kidney	Embryonic/Fetal	HITS-CLIP	POSITIVE	DIRECT	DOWN	no treatment (control)	no	no
ENSG00000116191	RALGPS2	hsa-miR-204-5p	Homo sapiens	TZMBL	Cervix	Cancer/Malignant	PAR-CLIP	POSITIVE	DIRECT	DOWN	shRNAs against HIV-1	no	no
ENSG00000116604	MEF2D	hsa-miR-204-5p	Homo sapiens	293S	Kidney	Embryonic/Fetal	HITS-CLIP	POSITIVE	DIRECT	DOWN	treatment:hippuristanol	no	no
ENSG00000116754	SRSF11	hsa-miR-204-5p	Homo sapiens	293S	Kidney	Embryonic/Fetal	HITS-CLIP	POSITIVE	DIRECT	DOWN	no treatment (control)	no	no
ENSG00000116922	C1orf109	hsa-miR-204-5p	Homo sapiens	293S	Kidney	Embryonic/Fetal	HITS-CLIP	POSITIVE	DIRECT	DOWN	no treatment (control)	no	no
ENSG00000116922	C1orf109	hsa-miR-204-5p	Homo sapiens	293S	Kidney	Embryonic/Fetal	HITS-CLIP	POSITIVE	DIRECT	DOWN	treatment: arsenite	no	no
ENSG00000116922	C1orf109	hsa-miR-204-5p	Homo sapiens	293S	Kidney	Embryonic/Fetal	HITS-CLIP	POSITIVE	DIRECT	DOWN	treatment: emetine	no	no
ENSG00000117114	LPHN2	hsa-miR-204-5p	Homo sapiens	293S	Kidney	Embryonic/Fetal	HITS-CLIP	POSITIVE	DIRECT	DOWN	no treatment (control)	no	no
ENSG00000117139	KDM5B	hsa-miR-204-5p	Homo sapiens	293S	Kidney	Embryonic/Fetal	HITS-CLIP	POSITIVE	DIRECT	DOWN	no treatment (control)	no	no
ENSG00000117174	ZNHIT6	hsa-miR-204-5p	Homo sapiens	293S	Kidney	Embryonic/Fetal	HITS-CLIP	POSITIVE	DIRECT	DOWN	treatment: arsenite	no	no
ENSG00000117280	RAB29	hsa-miR-204-5p	Homo sapiens	293S	Kidney	Embryonic/Fetal	HITS-CLIP	POSITIVE	DIRECT	DOWN	treatment: emetine	no	no
ENSG00000117519	CNN3	hsa-miR-204-5p	Homo sapiens	293S	Kidney	Embryonic/Fetal	HITS-CLIP	POSITIVE	DIRECT	DOWN	treatment: arsenite	no	no
ENSG00000117523	PRRC2C	hsa-miR-204-5p	Homo sapiens	293S	Kidney	Embryonic/Fetal	HITS-CLIP	POSITIVE	DIRECT	DOWN	treatment:hippuristanol	no	no
ENSG00000117724	CENPF	hsa-miR-204-5p	Homo sapiens	293S	Kidney	Embryonic/Fetal	HITS-CLIP	POSITIVE	DIRECT	DOWN	treatment: arsenite	no	no
ENSG00000118971	CCND2	hsa-miR-204-5p	Homo sapiens	293S	Kidney	Embryonic/Fetal	HITS-CLIP	POSITIVE	DIRECT	DOWN	treatment:hippuristanol	no	no
ENSG00000119638	NEK9	hsa-miR-204-5p	Homo sapiens	293S	Kidney	Embryonic/Fetal	HITS-CLIP	POSITIVE	DIRECT	DOWN	treatment: arsenite	no	no
ENSG00000120093	HOXB3	hsa-miR-204-5p	Homo sapiens	293S	Kidney	Embryonic/Fetal	HITS-CLIP	POSITIVE	DIRECT	DOWN	no treatment (control)	no	no
ENSG00000121542	SEC22A	hsa-miR-204-5p	Homo sapiens	293S	Kidney	Embryonic/Fetal	HITS-CLIP	POSITIVE	DIRECT	DOWN	no treatment (control)	no	no
ENSG00000121621	KIF18A	hsa-miR-204-5p	Homo sapiens	293S	Kidney	Embryonic/Fetal	HITS-CLIP	POSITIVE	DIRECT	DOWN	no treatment (control)	no	no
ENSG00000123349	PFDN5	hsa-miR-204-5p	Homo sapiens	293S	Kidney	Embryonic/Fetal	HITS-CLIP	POSITIVE	DIRECT	DOWN	no treatment (control)	no	no
ENSG00000123505	AMD1	hsa-miR-204-5p	Homo sapiens	293S	Kidney	Embryonic/Fetal	HITS-CLIP	POSITIVE	DIRECT	DOWN	no treatment (control)	no	no
ENSG00000123728	RAP2C	hsa-miR-204-5p	Homo sapiens	293S	Kidney	Embryonic/Fetal	HITS-CLIP	POSITIVE	DIRECT	DOWN	treatment: emetine	no	no
ENSG00000123983	ACSL3	hsa-miR-204-5p	Homo sapiens	293S	Kidney	Embryonic/Fetal	HITS-CLIP	POSITIVE	DIRECT	DOWN	no treatment (control)	no	no
ENSG00000124181	PLCG1	hsa-miR-204-5p	Homo sapiens	293S	Kidney	Embryonic/Fetal	HITS-CLIP	POSITIVE	DIRECT	DOWN	no treatment (control)	no	no
ENSG00000124216	SNAI1	hsa-miR-204-5p	Homo sapiens	NA	Eye	Normal/Primary	Luciferase Reporter Assay	NEGATIVE	DIRECT	NA	NA	no	no
ENSG00000124333	VAMP7	hsa-miR-204-5p	Homo sapiens	293S	Kidney	Embryonic/Fetal	HITS-CLIP	POSITIVE	DIRECT	DOWN	no treatment (control)	no	no
ENSG00000124784	RIOK1	hsa-miR-204-5p	Homo sapiens	293S	Kidney	Embryonic/Fetal	HITS-CLIP	POSITIVE	DIRECT	DOWN	treatment: emetine	no	no
ENSG00000124795	DEK	hsa-miR-204-5p	Homo sapiens	293S	Kidney	Embryonic/Fetal	HITS-CLIP	POSITIVE	DIRECT	DOWN	no treatment (control)	no	no
ENSG00000124795	DEK	hsa-miR-204-5p	Homo sapiens	293S	Kidney	Embryonic/Fetal	HITS-CLIP	POSITIVE	DIRECT	DOWN	treatment: arsenite	no	no
ENSG00000125741	OPA3	hsa-miR-204-5p	Homo sapiens	293S	Kidney	Embryonic/Fetal	HITS-CLIP	POSITIVE	DIRECT	DOWN	treatment:emetine	no	no
ENSG00000125826	RBCK1	hsa-miR-204-5p	Homo sapiens	293S	Kidney	Embryonic/Fetal	HITS-CLIP	POSITIVE	DIRECT	DOWN	no treatment (control)	no	no
ENSG00000125834	STK35	hsa-miR-204-5p	Homo sapiens	293S	Kidney	Embryonic/Fetal	HITS-CLIP	POSITIVE	DIRECT	DOWN	no treatment (control)	no	no
ENSG00000128872	TMOD2	hsa-miR-204-5p	Homo sapiens	293S	Kidney	Embryonic/Fetal	HITS-CLIP	POSITIVE	DIRECT	DOWN	no treatment (control)	no	no
ENSG00000129007	CALML4	hsa-miR-204-5p	Homo sapiens	293S	Kidney	Embryonic/Fetal	HITS-CLIP	POSITIVE	DIRECT	DOWN	no treatment (control)	no	no
ENSG00000129083	COPB1	hsa-miR-204-5p	Homo sapiens	293S	Kidney	Embryonic/Fetal	HITS-CLIP	POSITIVE	DIRECT	DOWN	treatment: emetine	no	no
ENSG00000130024	PHF10	hsa-miR-204-5p	Homo sapiens	293S	Kidney	Embryonic/Fetal	HITS-CLIP	POSITIVE	DIRECT	DOWN	treatment: emetine	no	no
ENSG00000130164	LDLR	hsa-miR-204-5p	Homo sapiens	293S	Kidney	Embryonic/Fetal	HITS-CLIP	POSITIVE	DIRECT	DOWN	no treatment (control)	no	no
ENSG00000130224	LRCH2	hsa-miR-204-5p	Homo sapiens	293S	Kidney	Embryonic/Fetal	HITS-CLIP	POSITIVE	DIRECT	DOWN	treatment: emetine	no	no
ENSG00000131023	LATS1	hsa-miR-204-5p	Homo sapiens	293S	Kidney	Embryonic/Fetal	HITS-CLIP	POSITIVE	DIRECT	DOWN	no treatment (control)	no	no
ENSG00000131408	NR1H2	hsa-miR-204-5p	Homo sapiens	293S	Kidney	Embryonic/Fetal	HITS-CLIP	POSITIVE	DIRECT	DOWN	no treatment (control)	no	no
ENSG00000131408	NR1H2	hsa-miR-204-5p	Homo sapiens	293S	Kidney	Embryonic/Fetal	HITS-CLIP	POSITIVE	DIRECT	DOWN	treatment:hippuristanol	no	no
ENSG00000131473	ACLY	hsa-miR-204-5p	Homo sapiens	293S	Kidney	Embryonic/Fetal	HITS-CLIP	POSITIVE	DIRECT	DOWN	treatment:hippuristanol	no	no
ENSG00000132424	PNISR	hsa-miR-204-5p	Homo sapiens	293S	Kidney	Embryonic/Fetal	HITS-CLIP	POSITIVE	DIRECT	DOWN	no treatment (control)	no	no
ENSG00000132467	UTP3	hsa-miR-204-5p	Homo sapiens	293S	Kidney	Embryonic/Fetal	HITS-CLIP	POSITIVE	DIRECT	DOWN	treatment:hippuristanol	no	no
ENSG00000132475	H3F3B	hsa-miR-204-5p	Homo sapiens	293S	Kidney	Embryonic/Fetal	HITS-CLIP	POSITIVE	DIRECT	DOWN	no treatment (control)	no	no
ENSG00000132475	H3F3B	hsa-miR-204-5p	Homo sapiens	293S	Kidney	Embryonic/Fetal	HITS-CLIP	POSITIVE	DIRECT	DOWN	treatment: arsenite	no	no
ENSG00000132716	DCAF8	hsa-miR-204-5p	Homo sapiens	293S	Kidney	Embryonic/Fetal	HITS-CLIP	POSITIVE	DIRECT	DOWN	treatment: arsenite	no	no
ENSG00000132716	DCAF8	hsa-miR-204-5p	Homo sapiens	293S	Kidney	Embryonic/Fetal	HITS-CLIP	POSITIVE	DIRECT	DOWN	treatment:hippuristanol	no	no
ENSG00000133059	DSTYK	hsa-miR-204-5p	Homo sapiens	TZMBL	Cervix	Cancer/Malignant	PAR-CLIP	POSITIVE	DIRECT	DOWN	shRNAs against HIV-1	no	no
ENSG00000133112	TPT1	hsa-miR-204-5p	Homo sapiens	293S	Kidney	Embryonic/Fetal	HITS-CLIP	POSITIVE	DIRECT	DOWN	no treatment (control)	no	no
ENSG00000133112	TPT1	hsa-miR-204-5p	Homo sapiens	293S	Kidney	Embryonic/Fetal	HITS-CLIP	POSITIVE	DIRECT	DOWN	treatment: arsenite	no	no
ENSG00000133112	TPT1	hsa-miR-204-5p	Homo sapiens	293S	Kidney	Embryonic/Fetal	HITS-CLIP	POSITIVE	DIRECT	DOWN	treatment: emetine	no	no
ENSG00000133112	TPT1	hsa-miR-204-5p	Homo sapiens	293S	Kidney	Embryonic/Fetal	HITS-CLIP	POSITIVE	DIRECT	DOWN	treatment:hippuristanol	no	no
ENSG00000133134	BEX2	hsa-miR-204-5p	Homo sapiens	293S	Kidney	Embryonic/Fetal	HITS-CLIP	POSITIVE	DIRECT	DOWN	treatment: arsenite	no	no
ENSG00000133169	BEX1	hsa-miR-204-5p	Homo sapiens	293S	Kidney	Embryonic/Fetal	HITS-CLIP	POSITIVE	DIRECT	DOWN	treatment: arsenite	no	no
ENSG00000133169	BEX1	hsa-miR-204-5p	Homo sapiens	293S	Kidney	Embryonic/Fetal	HITS-CLIP	POSITIVE	DIRECT	DOWN	treatment: emetine	no	no
ENSG00000133318	RTN3	hsa-miR-204-5p	Homo sapiens	TZMBL	Cervix	Cancer/Malignant	PAR-CLIP	POSITIVE	DIRECT	DOWN	shRNAs against HIV-1	no	no
ENSG00000133884	DPF2	hsa-miR-204-5p	Homo sapiens	293S	Kidney	Embryonic/Fetal	HITS-CLIP	POSITIVE	DIRECT	DOWN	treatment: emetine	no	no
ENSG00000134001	EIF2S1	hsa-miR-204-5p	Homo sapiens	293S	Kidney	Embryonic/Fetal	HITS-CLIP	POSITIVE	DIRECT	DOWN	treatment: emetine	no	no
ENSG00000134049	IER3IP1	hsa-miR-204-5p	Homo sapiens	293S	Kidney	Embryonic/Fetal	HITS-CLIP	POSITIVE	DIRECT	DOWN	treatment:hippuristanol	no	no
ENSG00000134186	PRPF38B	hsa-miR-204-5p	Homo sapiens	293S	Kidney	Embryonic/Fetal	HITS-CLIP	POSITIVE	DIRECT	DOWN	treatment: arsenite	no	no
ENSG00000134186	PRPF38B	hsa-miR-204-5p	Homo sapiens	293S	Kidney	Embryonic/Fetal	HITS-CLIP	POSITIVE	DIRECT	DOWN	treatment: emetine	no	no
ENSG00000134186	PRPF38B	hsa-miR-204-5p	Homo sapiens	293S	Kidney	Embryonic/Fetal	HITS-CLIP	POSITIVE	DIRECT	DOWN	treatment:hippuristanol	no	no
ENSG00000134690	CDCA8	hsa-miR-204-5p	Homo sapiens	293S	Kidney	Embryonic/Fetal	HITS-CLIP	POSITIVE	DIRECT	DOWN	no treatment (control)	no	no
ENSG00000134755	DSC2	hsa-miR-204-5p	Homo sapiens	293S	Kidney	Embryonic/Fetal	HITS-CLIP	POSITIVE	DIRECT	DOWN	treatment: arsenite	no	no
ENSG00000134755	DSC2	hsa-miR-204-5p	Homo sapiens	293S	Kidney	Embryonic/Fetal	HITS-CLIP	POSITIVE	DIRECT	DOWN	treatment:hippuristanol	no	no
ENSG00000135476	ESPL1	hsa-miR-204-5p	Homo sapiens	293S	Kidney	Embryonic/Fetal	HITS-CLIP	POSITIVE	DIRECT	DOWN	no treatment (control)	no	no
ENSG00000135503	ACVR1B	hsa-miR-204-5p	Homo sapiens	293S	Kidney	Embryonic/Fetal	HITS-CLIP	POSITIVE	DIRECT	DOWN	no treatment (control)	no	no
ENSG00000135679	MDM2	hsa-miR-204-5p	Homo sapiens	293S	Kidney	Embryonic/Fetal	HITS-CLIP	POSITIVE	DIRECT	DOWN	treatment: arsenite	no	no
ENSG00000135956	TMEM127	hsa-miR-204-5p	Homo sapiens	293S	Kidney	Embryonic/Fetal	HITS-CLIP	POSITIVE	DIRECT	DOWN	treatment: emetine	no	no
ENSG00000136068	FLNB	hsa-miR-204-5p	Homo sapiens	293S	Kidney	Embryonic/Fetal	HITS-CLIP	POSITIVE	DIRECT	DOWN	no treatment (control)	no	no
ENSG00000136098	NEK3	hsa-miR-204-5p	Homo sapiens	293S	Kidney	Embryonic/Fetal	HITS-CLIP	POSITIVE	DIRECT	DOWN	no treatment (control)	no	no
ENSG00000136098	NEK3	hsa-miR-204-5p	Homo sapiens	293S	Kidney	Embryonic/Fetal	HITS-CLIP	POSITIVE	DIRECT	DOWN	treatment:hippuristanol	no	no
ENSG00000136813	KIAA0368	hsa-miR-204-5p	Homo sapiens	293S	Kidney	Embryonic/Fetal	HITS-CLIP	POSITIVE	DIRECT	DOWN	no treatment (control)	no	no
ENSG00000136888	ATP6V1G1	hsa-miR-204-5p	Homo sapiens	293S	Kidney	Embryonic/Fetal	HITS-CLIP	POSITIVE	DIRECT	DOWN	no treatment (control)	no	no
ENSG00000136888	ATP6V1G1	hsa-miR-204-5p	Homo sapiens	293S	Kidney	Embryonic/Fetal	HITS-CLIP	POSITIVE	DIRECT	DOWN	treatment:hippuristanol	no	no
ENSG00000136891	TEX10	hsa-miR-204-5p	Homo sapiens	293S	Kidney	Embryonic/Fetal	HITS-CLIP	POSITIVE	DIRECT	DOWN	treatment: arsenite	no	no
ENSG00000137338	PGBD1	hsa-miR-204-5p	Homo sapiens	293S	Kidney	Embryonic/Fetal	HITS-CLIP	POSITIVE	DIRECT	DOWN	treatment: arsenite	no	no
ENSG00000137693	YAP1	hsa-miR-204-5p	Homo sapiens	AGS	Stomach	Cancer/Malignant	Luciferase Reporter Assay	POSITIVE	DIRECT	DOWN	NA	no	no
ENSG00000137693	YAP1	hsa-miR-204-5p	Homo sapiens	MKN45	Gastric	Cancer/Malignant	Luciferase Reporter Assay	POSITIVE	DIRECT	DOWN	NA	no	no
ENSG00000137809	ITGA11	hsa-miR-204-5p	Homo sapiens	293S	Kidney	Embryonic/Fetal	HITS-CLIP	POSITIVE	DIRECT	DOWN	no treatment (control)	no	no
ENSG00000137812	CASC5	hsa-miR-204-5p	Homo sapiens	TZMBL	Cervix	Cancer/Malignant	PAR-CLIP	POSITIVE	DIRECT	DOWN	shRNAs against HIV-1	no	no
ENSG00000138757	G3BP2	hsa-miR-204-5p	Homo sapiens	TZMBL	Cervix	Cancer/Malignant	PAR-CLIP	POSITIVE	DIRECT	DOWN	shRNAs against HIV-1	no	no
ENSG00000139644	TMBIM6	hsa-miR-204-5p	Homo sapiens	293S	Kidney	Embryonic/Fetal	HITS-CLIP	POSITIVE	DIRECT	DOWN	no treatment (control)	no	no
ENSG00000139644	TMBIM6	hsa-miR-204-5p	Homo sapiens	293S	Kidney	Embryonic/Fetal	HITS-CLIP	POSITIVE	DIRECT	DOWN	treatment: arsenite	no	no
ENSG00000139645	ANKRD52	hsa-miR-204-5p	Homo sapiens	293S	Kidney	Embryonic/Fetal	HITS-CLIP	POSITIVE	DIRECT	DOWN	no treatment (control)	no	no
ENSG00000139645	ANKRD52	hsa-miR-204-5p	Homo sapiens	293S	Kidney	Embryonic/Fetal	HITS-CLIP	POSITIVE	DIRECT	DOWN	treatment: arsenite	no	no
ENSG00000140022	STON2	hsa-miR-204-5p	Homo sapiens	293S	Kidney	Embryonic/Fetal	HITS-CLIP	POSITIVE	DIRECT	DOWN	no treatment (control)	no	no
ENSG00000140400	MAN2C1	hsa-miR-204-5p	Homo sapiens	293S	Kidney	Embryonic/Fetal	HITS-CLIP	POSITIVE	DIRECT	DOWN	treatment:emetine	no	no
ENSG00000140575	IQGAP1	hsa-miR-204-5p	Homo sapiens	293S	Kidney	Embryonic/Fetal	HITS-CLIP	POSITIVE	DIRECT	DOWN	no treatment (control)	no	no
ENSG00000140577	CRTC3	hsa-miR-204-5p	Homo sapiens	293S	Kidney	Embryonic/Fetal	HITS-CLIP	POSITIVE	DIRECT	DOWN	treatment: emetine	no	no
ENSG00000141367	CLTC	hsa-miR-204-5p	Homo sapiens	293S	Kidney	Embryonic/Fetal	HITS-CLIP	POSITIVE	DIRECT	DOWN	treatment: arsenite	no	no
ENSG00000141425	RPRD1A	hsa-miR-204-5p	Homo sapiens	293S	Kidney	Embryonic/Fetal	HITS-CLIP	POSITIVE	DIRECT	DOWN	treatment: emetine	no	no
ENSG00000141503	MINK1	hsa-miR-204-5p	Homo sapiens	TZMBL	Cervix	Cancer/Malignant	PAR-CLIP	POSITIVE	DIRECT	DOWN	shRNAs against HIV-1	no	no
ENSG00000141568	FOXK2	hsa-miR-204-5p	Homo sapiens	293S	Kidney	Embryonic/Fetal	HITS-CLIP	POSITIVE	DIRECT	DOWN	no treatment (control)	no	no
ENSG00000141576	RNF157	hsa-miR-204-5p	Homo sapiens	293S	Kidney	Embryonic/Fetal	HITS-CLIP	POSITIVE	DIRECT	DOWN	treatment: arsenite	no	no
ENSG00000141576	RNF157	hsa-miR-204-5p	Homo sapiens	293S	Kidney	Embryonic/Fetal	HITS-CLIP	POSITIVE	DIRECT	DOWN	treatment: emetine	no	no
ENSG00000141576	RNF157	hsa-miR-204-5p	Homo sapiens	293S	Kidney	Embryonic/Fetal	HITS-CLIP	POSITIVE	DIRECT	DOWN	treatment:hippuristanol	no	no
ENSG00000142937	RPS8	hsa-miR-204-5p	Homo sapiens	293S	Kidney	Embryonic/Fetal	HITS-CLIP	POSITIVE	DIRECT	DOWN	no treatment (control)	no	no
ENSG00000142937	RPS8	hsa-miR-204-5p	Homo sapiens	293S	Kidney	Embryonic/Fetal	HITS-CLIP	POSITIVE	DIRECT	DOWN	treatment: emetine	no	no
ENSG00000143153	ATP1B1	hsa-miR-204-5p	Homo sapiens	293S	Kidney	Embryonic/Fetal	HITS-CLIP	POSITIVE	DIRECT	DOWN	no treatment (control)	no	no
ENSG00000143256	PFDN2	hsa-miR-204-5p	Homo sapiens	293S	Kidney	Embryonic/Fetal	HITS-CLIP	POSITIVE	DIRECT	DOWN	treatment:hippuristanol	no	no
ENSG00000143384	MCL1	hsa-miR-204-5p	Homo sapiens	293S	Kidney	Embryonic/Fetal	HITS-CLIP	POSITIVE	DIRECT	DOWN	treatment: arsenite	no	no
ENSG00000143401	ANP32E	hsa-miR-204-5p	Homo sapiens	TZMBL	Cervix	Cancer/Malignant	PAR-CLIP	POSITIVE	DIRECT	DOWN	shRNAs against HIV-1	no	no
ENSG00000143622	RIT1	hsa-miR-204-5p	Homo sapiens	293S	Kidney	Embryonic/Fetal	HITS-CLIP	POSITIVE	DIRECT	DOWN	treatment: emetine	no	no
ENSG00000143756	FBXO28	hsa-miR-204-5p	Homo sapiens	293S	Kidney	Embryonic/Fetal	HITS-CLIP	POSITIVE	DIRECT	DOWN	treatment:hippuristanol	no	no
ENSG00000143756	FBXO28	hsa-miR-204-5p	Homo sapiens	293S	Kidney	Embryonic/Fetal	HITS-CLIP	POSITIVE	DIRECT	DOWN	no treatment (control)	no	no
ENSG00000143878	RHOB	hsa-miR-204-5p	Homo sapiens	TZMBL	Cervix	Cancer/Malignant	PAR-CLIP	POSITIVE	DIRECT	DOWN	shRNAs against HIV-1	no	no
ENSG00000143995	MEIS1	hsa-miR-204-5p	Homo sapiens	NA	NA	Cancer/Malignant	Western Blot	POSITIVE	INDIRECT	DOWN	NA	no	no
ENSG00000144791	LIMD1	hsa-miR-204-5p	Homo sapiens	293S	Kidney	Embryonic/Fetal	HITS-CLIP	POSITIVE	DIRECT	DOWN	no treatment (control)	no	no
ENSG00000144848	ATG3	hsa-miR-204-5p	Homo sapiens	293S	Kidney	Embryonic/Fetal	HITS-CLIP	POSITIVE	DIRECT	DOWN	no treatment (control)	no	no
ENSG00000144848	ATG3	hsa-miR-204-5p	Homo sapiens	293S	Kidney	Embryonic/Fetal	HITS-CLIP	POSITIVE	DIRECT	DOWN	treatment: arsenite	no	no
ENSG00000145050	MANF	hsa-miR-204-5p	Homo sapiens	293S	Kidney	Embryonic/Fetal	HITS-CLIP	POSITIVE	DIRECT	DOWN	no treatment (control)	no	no
ENSG00000145050	MANF	hsa-miR-204-5p	Homo sapiens	293S	Kidney	Embryonic/Fetal	HITS-CLIP	POSITIVE	DIRECT	DOWN	treatment: emetine	no	no
ENSG00000145730	PAM	hsa-miR-204-5p	Homo sapiens	293S	Kidney	Embryonic/Fetal	HITS-CLIP	POSITIVE	DIRECT	DOWN	no treatment (control)	no	no
ENSG00000145907	G3BP1	hsa-miR-204-5p	Homo sapiens	293S	Kidney	Embryonic/Fetal	HITS-CLIP	POSITIVE	DIRECT	DOWN	treatment: emetine	no	no
ENSG00000146263	MMS22L	hsa-miR-204-5p	Homo sapiens	TZMBL	Cervix	Cancer/Malignant	PAR-CLIP	POSITIVE	DIRECT	DOWN	shRNAs against HIV-1	no	no
ENSG00000146426	TIAM2	hsa-miR-204-5p	Homo sapiens	293S	Kidney	Embryonic/Fetal	HITS-CLIP	POSITIVE	DIRECT	DOWN	no treatment (control)	no	no
ENSG00000146433	TMEM181	hsa-miR-204-5p	Homo sapiens	293S	Kidney	Embryonic/Fetal	HITS-CLIP	POSITIVE	DIRECT	DOWN	treatment: emetine	no	no
ENSG00000146433	TMEM181	hsa-miR-204-5p	Homo sapiens	293S	Kidney	Embryonic/Fetal	HITS-CLIP	POSITIVE	DIRECT	DOWN	treatment:emetine	no	no
ENSG00000146457	WTAP	hsa-miR-204-5p	Homo sapiens	293S	Kidney	Embryonic/Fetal	HITS-CLIP	POSITIVE	DIRECT	DOWN	treatment:emetine	no	no
ENSG00000146587	RBAK	hsa-miR-204-5p	Homo sapiens	TZMBL	Cervix	Cancer/Malignant	PAR-CLIP	POSITIVE	DIRECT	DOWN	shRNAs against HIV-1	no	no
ENSG00000146676	PURB	hsa-miR-204-5p	Homo sapiens	293S	Kidney	Embryonic/Fetal	HITS-CLIP	POSITIVE	DIRECT	DOWN	treatment: arsenite	no	no
ENSG00000146757	ZNF92	hsa-miR-204-5p	Homo sapiens	TZMBL	Cervix	Cancer/Malignant	PAR-CLIP	POSITIVE	DIRECT	DOWN	shRNAs against HIV-1	no	no
ENSG00000147548	WHSC1L1	hsa-miR-204-5p	Homo sapiens	293S	Kidney	Embryonic/Fetal	HITS-CLIP	POSITIVE	DIRECT	DOWN	no treatment (control)	no	no
ENSG00000147548	WHSC1L1	hsa-miR-204-5p	Homo sapiens	293S	Kidney	Embryonic/Fetal	HITS-CLIP	POSITIVE	DIRECT	DOWN	treatment: arsenite	no	no
ENSG00000148248	SURF4	hsa-miR-204-5p	Homo sapiens	293S	Kidney	Embryonic/Fetal	HITS-CLIP	POSITIVE	DIRECT	DOWN	no treatment (control)	no	no
ENSG00000149136	SSRP1	hsa-miR-204-5p	Homo sapiens	293S	Kidney	Embryonic/Fetal	HITS-CLIP	POSITIVE	DIRECT	DOWN	treatment: arsenite	no	no
ENSG00000149182	ARFGAP2	hsa-miR-204-5p	Homo sapiens	TZMBL	Cervix	Cancer/Malignant	PAR-CLIP	POSITIVE	DIRECT	DOWN	shRNAs against HIV-1	no	no
ENSG00000149503	INCENP	hsa-miR-204-5p	Homo sapiens	293S	Kidney	Embryonic/Fetal	HITS-CLIP	POSITIVE	DIRECT	DOWN	no treatment (control)	no	no
ENSG00000150995	ITPR1	hsa-miR-204-5p	Homo sapiens	293S	Kidney	Embryonic/Fetal	HITS-CLIP	POSITIVE	DIRECT	DOWN	treatment:emetine	no	no
ENSG00000151694	ADAM17	hsa-miR-204-5p	Homo sapiens	293S	Kidney	Embryonic/Fetal	HITS-CLIP	POSITIVE	DIRECT	DOWN	no treatment (control)	no	no
ENSG00000151694	ADAM17	hsa-miR-204-5p	Homo sapiens	293S	Kidney	Embryonic/Fetal	HITS-CLIP	POSITIVE	DIRECT	DOWN	treatment: arsenite	no	no
ENSG00000151694	ADAM17	hsa-miR-204-5p	Homo sapiens	293S	Kidney	Embryonic/Fetal	HITS-CLIP	POSITIVE	DIRECT	DOWN	treatment: emetine	no	no
ENSG00000152192	POU4F1	hsa-miR-204-5p	Homo sapiens	293S	Kidney	Embryonic/Fetal	HITS-CLIP	POSITIVE	DIRECT	DOWN	treatment: emetine	no	no
ENSG00000152332	UHMK1	hsa-miR-204-5p	Homo sapiens	293S	Kidney	Embryonic/Fetal	HITS-CLIP	POSITIVE	DIRECT	DOWN	treatment: emetine	no	no
ENSG00000152558	TMEM123	hsa-miR-204-5p	Homo sapiens	293S	Kidney	Embryonic/Fetal	HITS-CLIP	POSITIVE	DIRECT	DOWN	no treatment (control)	no	no
ENSG00000152795	HNRNPDL	hsa-miR-204-5p	Homo sapiens	293S	Kidney	Embryonic/Fetal	HITS-CLIP	POSITIVE	DIRECT	DOWN	treatment:emetine	no	no
ENSG00000153113	CAST	hsa-miR-204-5p	Homo sapiens	293S	Kidney	Embryonic/Fetal	HITS-CLIP	POSITIVE	DIRECT	DOWN	no treatment (control)	no	no
ENSG00000153786	ZDHHC7	hsa-miR-204-5p	Homo sapiens	TZMBL	Cervix	Cancer/Malignant	PAR-CLIP	POSITIVE	DIRECT	DOWN	shRNAs against HIV-1	no	no
ENSG00000153914	SREK1	hsa-miR-204-5p	Homo sapiens	293S	Kidney	Embryonic/Fetal	HITS-CLIP	POSITIVE	DIRECT	DOWN	no treatment (control)	no	no
ENSG00000153922	CHD1	hsa-miR-204-5p	Homo sapiens	293S	Kidney	Embryonic/Fetal	HITS-CLIP	POSITIVE	DIRECT	DOWN	no treatment (control)	no	no
ENSG00000154380	ENAH	hsa-miR-204-5p	Homo sapiens	293S	Kidney	Embryonic/Fetal	HITS-CLIP	POSITIVE	DIRECT	DOWN	no treatment (control)	no	no
ENSG00000154734	ADAMTS1	hsa-miR-204-5p	Homo sapiens	293S	Kidney	Embryonic/Fetal	HITS-CLIP	POSITIVE	DIRECT	DOWN	treatment: emetine	no	no
ENSG00000154734	ADAMTS1	hsa-miR-204-5p	Homo sapiens	293S	Kidney	Embryonic/Fetal	HITS-CLIP	POSITIVE	DIRECT	DOWN	no treatment (control)	no	no
ENSG00000154736	ADAMTS5	hsa-miR-204-5p	Homo sapiens	293S	Kidney	Embryonic/Fetal	HITS-CLIP	POSITIVE	DIRECT	DOWN	treatment: arsenite	no	no
ENSG00000154803	FLCN	hsa-miR-204-5p	Homo sapiens	TZMBL	Cervix	Cancer/Malignant	PAR-CLIP	POSITIVE	DIRECT	DOWN	shRNAs against HIV-1	no	no
ENSG00000155744	FAM126B	hsa-miR-204-5p	Homo sapiens	293S	Kidney	Embryonic/Fetal	HITS-CLIP	POSITIVE	DIRECT	DOWN	no treatment (control)	no	no
ENSG00000157181	C1orf27	hsa-miR-204-5p	Homo sapiens	293S	Kidney	Embryonic/Fetal	HITS-CLIP	POSITIVE	DIRECT	DOWN	treatment:hippuristanol	no	no
ENSG00000157625	TAB3	hsa-miR-204-5p	Homo sapiens	293S	Kidney	Embryonic/Fetal	HITS-CLIP	POSITIVE	DIRECT	DOWN	no treatment (control)	no	no
ENSG00000157933	SKI	hsa-miR-204-5p	Homo sapiens	293S	Kidney	Embryonic/Fetal	HITS-CLIP	POSITIVE	DIRECT	DOWN	treatment: arsenite	no	no
ENSG00000158604	TMED4	hsa-miR-204-5p	Homo sapiens	293S	Kidney	Embryonic/Fetal	HITS-CLIP	POSITIVE	DIRECT	DOWN	no treatment (control)	no	no
ENSG00000159217	IGF2BP1	hsa-miR-204-5p	Homo sapiens	293S	Kidney	Embryonic/Fetal	HITS-CLIP	POSITIVE	DIRECT	DOWN	no treatment (control)	no	no
ENSG00000160360	GPSM1	hsa-miR-204-5p	Homo sapiens	293S	Kidney	Embryonic/Fetal	HITS-CLIP	POSITIVE	DIRECT	DOWN	no treatment (control)	no	no
ENSG00000161021	MAML1	hsa-miR-204-5p	Homo sapiens	293S	Kidney	Embryonic/Fetal	HITS-CLIP	POSITIVE	DIRECT	DOWN	treatment: emetine	no	no
ENSG00000161847	RAVER1	hsa-miR-204-5p	Homo sapiens	293S	Kidney	Embryonic/Fetal	HITS-CLIP	POSITIVE	DIRECT	DOWN	no treatment (control)	no	no
ENSG00000161847	RAVER1	hsa-miR-204-5p	Homo sapiens	TZMBL	Cervix	Cancer/Malignant	PAR-CLIP	POSITIVE	DIRECT	DOWN	shRNAs against HIV-1	no	no
ENSG00000162407	PPAP2B	hsa-miR-204-5p	Homo sapiens	TZMBL	Cervix	Cancer/Malignant	PAR-CLIP	POSITIVE	DIRECT	DOWN	shRNAs against HIV-1	no	no
ENSG00000163162	RNF149	hsa-miR-204-5p	Homo sapiens	293S	Kidney	Embryonic/Fetal	HITS-CLIP	POSITIVE	DIRECT	DOWN	treatment:emetine	no	no
ENSG00000163214	DHX57	hsa-miR-204-5p	Homo sapiens	293S	Kidney	Embryonic/Fetal	HITS-CLIP	POSITIVE	DIRECT	DOWN	treatment: emetine	no	no
ENSG00000163513	TGFBR2	hsa-miR-204-5p	Homo sapiens	TZMBL	Cervix	Cancer/Malignant	PAR-CLIP	POSITIVE	DIRECT	DOWN	shRNAs against HIV-1	no	no
ENSG00000163513	TGFBR2	hsa-miR-204-5p	Homo sapiens	NA	Eye	Normal/Primary	Luciferase Reporter Assay	POSITIVE	DIRECT	DOWN	NA	no	no
ENSG00000164011	ZNF691	hsa-miR-204-5p	Homo sapiens	293S	Kidney	Embryonic/Fetal	HITS-CLIP	POSITIVE	DIRECT	DOWN	no treatment (control)	no	no
ENSG00000164031	DNAJB14	hsa-miR-204-5p	Homo sapiens	293S	Kidney	Embryonic/Fetal	HITS-CLIP	POSITIVE	DIRECT	DOWN	treatment:emetine	no	no
ENSG00000164442	CITED2	hsa-miR-204-5p	Homo sapiens	293S	Kidney	Embryonic/Fetal	HITS-CLIP	POSITIVE	DIRECT	DOWN	treatment: emetine	no	no
ENSG00000164684	ZNF704	hsa-miR-204-5p	Homo sapiens	293S	Kidney	Embryonic/Fetal	HITS-CLIP	POSITIVE	DIRECT	DOWN	treatment: arsenite	no	no
ENSG00000165868	HSPA12A	hsa-miR-204-5p	Homo sapiens	293S	Kidney	Embryonic/Fetal	HITS-CLIP	POSITIVE	DIRECT	DOWN	no treatment (control)	no	no
ENSG00000165997	ARL5B	hsa-miR-204-5p	Homo sapiens	293S	Kidney	Embryonic/Fetal	HITS-CLIP	POSITIVE	DIRECT	DOWN	treatment: arsenite	no	no
ENSG00000166002	SMCO4	hsa-miR-204-5p	Homo sapiens	293S	Kidney	Embryonic/Fetal	HITS-CLIP	POSITIVE	DIRECT	DOWN	no treatment (control)	no	no
ENSG00000166002	SMCO4	hsa-miR-204-5p	Homo sapiens	TZMBL	Cervix	Cancer/Malignant	PAR-CLIP	POSITIVE	DIRECT	DOWN	shRNAs against HIV-1	no	no
ENSG00000166192	SENP8	hsa-miR-204-5p	Homo sapiens	293S	Kidney	Embryonic/Fetal	HITS-CLIP	POSITIVE	DIRECT	DOWN	no treatment (control)	no	no
ENSG00000166598	HSP90B1	hsa-miR-204-5p	Homo sapiens	293S	Kidney	Embryonic/Fetal	HITS-CLIP	POSITIVE	DIRECT	DOWN	treatment:hippuristanol	no	no
ENSG00000166965	RCCD1	hsa-miR-204-5p	Homo sapiens	293S	Kidney	Embryonic/Fetal	HITS-CLIP	POSITIVE	DIRECT	DOWN	treatment: emetine	no	no
ENSG00000167118	URM1	hsa-miR-204-5p	Homo sapiens	TZMBL	Cervix	Cancer/Malignant	PAR-CLIP	POSITIVE	DIRECT	DOWN	shRNAs against HIV-1	no	no
ENSG00000167513	CDT1	hsa-miR-204-5p	Homo sapiens	293S	Kidney	Embryonic/Fetal	HITS-CLIP	POSITIVE	DIRECT	DOWN	no treatment (control)	no	no
ENSG00000167548	KMT2D	hsa-miR-204-5p	Homo sapiens	TZMBL	Cervix	Cancer/Malignant	PAR-CLIP	POSITIVE	DIRECT	DOWN	shRNAs against HIV-1	no	no
ENSG00000167658	EEF2	hsa-miR-204-5p	Homo sapiens	293S	Kidney	Embryonic/Fetal	HITS-CLIP	POSITIVE	DIRECT	DOWN	no treatment (control)	no	no
ENSG00000167658	EEF2	hsa-miR-204-5p	Homo sapiens	293S	Kidney	Embryonic/Fetal	HITS-CLIP	POSITIVE	DIRECT	DOWN	treatment: arsenite	no	no
ENSG00000168137	SETD5	hsa-miR-204-5p	Homo sapiens	293S	Kidney	Embryonic/Fetal	HITS-CLIP	POSITIVE	DIRECT	DOWN	treatment: emetine	no	no
ENSG00000168291	PDHB	hsa-miR-204-5p	Homo sapiens	TZMBL	Cervix	Cancer/Malignant	PAR-CLIP	POSITIVE	DIRECT	DOWN	shRNAs against HIV-1	no	no
ENSG00000168310	IRF2	hsa-miR-204-5p	Homo sapiens	293S	Kidney	Embryonic/Fetal	HITS-CLIP	POSITIVE	DIRECT	DOWN	no treatment (control)	no	no
ENSG00000168395	ING5	hsa-miR-204-5p	Homo sapiens	293S	Kidney	Embryonic/Fetal	HITS-CLIP	POSITIVE	DIRECT	DOWN	treatment:emetine	no	no
ENSG00000169905	TOR1AIP2	hsa-miR-204-5p	Homo sapiens	293S	Kidney	Embryonic/Fetal	HITS-CLIP	POSITIVE	DIRECT	DOWN	no treatment (control)	no	no
ENSG00000170234	PWWP2A	hsa-miR-204-5p	Homo sapiens	TZMBL	Cervix	Cancer/Malignant	PAR-CLIP	POSITIVE	DIRECT	DOWN	shRNAs against HIV-1	no	no
ENSG00000170242	USP47	hsa-miR-204-5p	Homo sapiens	293S	Kidney	Embryonic/Fetal	HITS-CLIP	POSITIVE	DIRECT	DOWN	treatment:hippuristanol	no	no
ENSG00000170275	CRTAP	hsa-miR-204-5p	Homo sapiens	TZMBL	Cervix	Cancer/Malignant	PAR-CLIP	POSITIVE	DIRECT	DOWN	shRNAs against HIV-1	no	no
ENSG00000170759	KIF5B	hsa-miR-204-5p	Homo sapiens	293S	Kidney	Embryonic/Fetal	HITS-CLIP	POSITIVE	DIRECT	DOWN	no treatment (control)	no	no
ENSG00000170759	KIF5B	hsa-miR-204-5p	Homo sapiens	293S	Kidney	Embryonic/Fetal	HITS-CLIP	POSITIVE	DIRECT	DOWN	treatment:hippuristanol	no	no
ENSG00000171246	NPTX1	hsa-miR-204-5p	Homo sapiens	293S	Kidney	Embryonic/Fetal	HITS-CLIP	POSITIVE	DIRECT	DOWN	no treatment (control)	no	no
ENSG00000171246	NPTX1	hsa-miR-204-5p	Homo sapiens	293S	Kidney	Embryonic/Fetal	HITS-CLIP	POSITIVE	DIRECT	DOWN	treatment: arsenite	no	no
ENSG00000171246	NPTX1	hsa-miR-204-5p	Homo sapiens	293S	Kidney	Embryonic/Fetal	HITS-CLIP	POSITIVE	DIRECT	DOWN	treatment:hippuristanol	no	no
ENSG00000171368	TPPP	hsa-miR-204-5p	Homo sapiens	293S	Kidney	Embryonic/Fetal	HITS-CLIP	POSITIVE	DIRECT	DOWN	no treatment (control)	no	no
ENSG00000171466	ZNF562	hsa-miR-204-5p	Homo sapiens	293S	Kidney	Embryonic/Fetal	HITS-CLIP	POSITIVE	DIRECT	DOWN	no treatment (control)	no	no
ENSG00000171634	BPTF	hsa-miR-204-5p	Homo sapiens	293S	Kidney	Embryonic/Fetal	HITS-CLIP	POSITIVE	DIRECT	DOWN	no treatment (control)	no	no
ENSG00000171634	BPTF	hsa-miR-204-5p	Homo sapiens	293S	Kidney	Embryonic/Fetal	HITS-CLIP	POSITIVE	DIRECT	DOWN	treatment: arsenite	no	no
ENSG00000171634	BPTF	hsa-miR-204-5p	Homo sapiens	293S	Kidney	Embryonic/Fetal	HITS-CLIP	POSITIVE	DIRECT	DOWN	treatment:hippuristanol	no	no
ENSG00000171988	JMJD1C	hsa-miR-204-5p	Homo sapiens	293S	Kidney	Embryonic/Fetal	HITS-CLIP	POSITIVE	DIRECT	DOWN	treatment: arsenite	no	no
ENSG00000172432	GTPBP2	hsa-miR-204-5p	Homo sapiens	293S	Kidney	Embryonic/Fetal	HITS-CLIP	POSITIVE	DIRECT	DOWN	no treatment (control)	no	no
ENSG00000172493	AFF1	hsa-miR-204-5p	Homo sapiens	TZMBL	Cervix	Cancer/Malignant	PAR-CLIP	POSITIVE	DIRECT	DOWN	shRNAs against HIV-1	no	no
ENSG00000172534	HCFC1	hsa-miR-204-5p	Homo sapiens	293S	Kidney	Embryonic/Fetal	HITS-CLIP	POSITIVE	DIRECT	DOWN	no treatment (control)	no	no
ENSG00000172795	DCP2	hsa-miR-204-5p	Homo sapiens	TZMBL	Cervix	Cancer/Malignant	PAR-CLIP	POSITIVE	DIRECT	DOWN	shRNAs against HIV-1	no	no
ENSG00000172954	LCLAT1	hsa-miR-204-5p	Homo sapiens	TZMBL	Cervix	Cancer/Malignant	PAR-CLIP	POSITIVE	DIRECT	DOWN	shRNAs against HIV-1	no	no
ENSG00000173706	HEG1	hsa-miR-204-5p	Homo sapiens	293S	Kidney	Embryonic/Fetal	HITS-CLIP	POSITIVE	DIRECT	DOWN	no treatment (control)	no	no
ENSG00000173757	STAT5B	hsa-miR-204-5p	Homo sapiens	293S	Kidney	Embryonic/Fetal	HITS-CLIP	POSITIVE	DIRECT	DOWN	no treatment (control)	no	no
ENSG00000173917	HOXB2	hsa-miR-204-5p	Homo sapiens	293S	Kidney	Embryonic/Fetal	HITS-CLIP	POSITIVE	DIRECT	DOWN	treatment: emetine	no	no
ENSG00000174197	MGA	hsa-miR-204-5p	Homo sapiens	TZMBL	Cervix	Cancer/Malignant	PAR-CLIP	POSITIVE	DIRECT	DOWN	shRNAs against HIV-1	no	no
ENSG00000174238	PITPNA	hsa-miR-204-5p	Homo sapiens	TZMBL	Cervix	Cancer/Malignant	PAR-CLIP	POSITIVE	DIRECT	DOWN	shRNAs against HIV-1	no	no
ENSG00000174282	ZBTB4	hsa-miR-204-5p	Homo sapiens	293S	Kidney	Embryonic/Fetal	HITS-CLIP	POSITIVE	DIRECT	DOWN	no treatment (control)	no	no
ENSG00000175984	DENND2C	hsa-miR-204-5p	Homo sapiens	293S	Kidney	Embryonic/Fetal	HITS-CLIP	POSITIVE	DIRECT	DOWN	treatment: emetine	no	no
ENSG00000176887	SOX11	hsa-miR-204-5p	Homo sapiens	293S	Kidney	Embryonic/Fetal	HITS-CLIP	POSITIVE	DIRECT	DOWN	treatment: arsenite	no	no
ENSG00000176887	SOX11	hsa-miR-204-5p	Homo sapiens	293S	Kidney	Embryonic/Fetal	HITS-CLIP	POSITIVE	DIRECT	DOWN	treatment: emetine	no	no
ENSG00000177370	TIMM22	hsa-miR-204-5p	Homo sapiens	293S	Kidney	Embryonic/Fetal	HITS-CLIP	POSITIVE	DIRECT	DOWN	treatment: emetine	no	no
ENSG00000178184	PARD6G	hsa-miR-204-5p	Homo sapiens	293S	Kidney	Embryonic/Fetal	HITS-CLIP	POSITIVE	DIRECT	DOWN	no treatment (control)	no	no
ENSG00000178252	WDR6	hsa-miR-204-5p	Homo sapiens	293S	Kidney	Embryonic/Fetal	HITS-CLIP	POSITIVE	DIRECT	DOWN	no treatment (control)	no	no
ENSG00000178295	GEN1	hsa-miR-204-5p	Homo sapiens	TZMBL	Cervix	Cancer/Malignant	PAR-CLIP	POSITIVE	DIRECT	DOWN	shRNAs against HIV-1	no	no
ENSG00000179456	ZBTB18	hsa-miR-204-5p	Homo sapiens	293S	Kidney	Embryonic/Fetal	HITS-CLIP	POSITIVE	DIRECT	DOWN	no treatment (control)	no	no
ENSG00000179918	SEPHS2	hsa-miR-204-5p	Homo sapiens	293S	Kidney	Embryonic/Fetal	HITS-CLIP	POSITIVE	DIRECT	DOWN	no treatment (control)	no	no
ENSG00000180376	CCDC66	hsa-miR-204-5p	Homo sapiens	TZMBL	Cervix	Cancer/Malignant	PAR-CLIP	POSITIVE	DIRECT	DOWN	shRNAs against HIV-1	no	no
ENSG00000180447	GAS1	hsa-miR-204-5p	Homo sapiens	293S	Kidney	Embryonic/Fetal	HITS-CLIP	POSITIVE	DIRECT	DOWN	no treatment (control)	no	no
ENSG00000180573	HIST1H2AC	hsa-miR-204-5p	Homo sapiens	293S	Kidney	Embryonic/Fetal	HITS-CLIP	POSITIVE	DIRECT	DOWN	treatment: emetine	no	no
ENSG00000180667	YOD1	hsa-miR-204-5p	Homo sapiens	TZMBL	Cervix	Cancer/Malignant	PAR-CLIP	POSITIVE	DIRECT	DOWN	shRNAs against HIV-1	no	no
ENSG00000182793	GSTA5	hsa-miR-204-5p	Homo sapiens	293S	Kidney	Embryonic/Fetal	HITS-CLIP	POSITIVE	DIRECT	DOWN	treatment:emetine	no	no
ENSG00000182831	C16orf72	hsa-miR-204-5p	Homo sapiens	TZMBL	Cervix	Cancer/Malignant	PAR-CLIP	POSITIVE	DIRECT	DOWN	shRNAs against HIV-1	no	no
ENSG00000183508	FAM46C	hsa-miR-204-5p	Homo sapiens	293S	Kidney	Embryonic/Fetal	HITS-CLIP	POSITIVE	DIRECT	DOWN	treatment: emetine	no	no
ENSG00000184014	DENND5A	hsa-miR-204-5p	Homo sapiens	293S	Kidney	Embryonic/Fetal	HITS-CLIP	POSITIVE	DIRECT	DOWN	treatment: emetine	no	no
ENSG00000184216	IRAK1	hsa-miR-204-5p	Homo sapiens	293S	Kidney	Embryonic/Fetal	HITS-CLIP	POSITIVE	DIRECT	DOWN	treatment: arsenite	no	no
ENSG00000185033	SEMA4B	hsa-miR-204-5p	Homo sapiens	TZMBL	Cervix	Cancer/Malignant	PAR-CLIP	POSITIVE	DIRECT	DOWN	shRNAs against HIV-1	no	no
ENSG00000185658	BRWD1	hsa-miR-204-5p	Homo sapiens	293S	Kidney	Embryonic/Fetal	HITS-CLIP	POSITIVE	DIRECT	DOWN	treatment: emetine	no	no
ENSG00000185658	BRWD1	hsa-miR-204-5p	Homo sapiens	293S	Kidney	Embryonic/Fetal	HITS-CLIP	POSITIVE	DIRECT	DOWN	treatment: arsenite	no	no
ENSG00000186010	NDUFA13	hsa-miR-204-5p	Homo sapiens	293S	Kidney	Embryonic/Fetal	HITS-CLIP	POSITIVE	DIRECT	DOWN	no treatment (control)	no	no
ENSG00000188725	SMIM15	hsa-miR-204-5p	Homo sapiens	293S	Kidney	Embryonic/Fetal	HITS-CLIP	POSITIVE	DIRECT	DOWN	no treatment (control)	no	no
ENSG00000189007	ADAT2	hsa-miR-204-5p	Homo sapiens	293S	Kidney	Embryonic/Fetal	HITS-CLIP	POSITIVE	DIRECT	DOWN	no treatment (control)	no	no
ENSG00000196233	LCOR	hsa-miR-204-5p	Homo sapiens	TZMBL	Cervix	Cancer/Malignant	PAR-CLIP	POSITIVE	DIRECT	DOWN	shRNAs against HIV-1	no	no
ENSG00000196715	VKORC1L1	hsa-miR-204-5p	Homo sapiens	293S	Kidney	Embryonic/Fetal	HITS-CLIP	POSITIVE	DIRECT	DOWN	treatment:hippuristanol	no	no
ENSG00000197020	ZNF100	hsa-miR-204-5p	Homo sapiens	293S	Kidney	Embryonic/Fetal	HITS-CLIP	POSITIVE	DIRECT	DOWN	treatment: emetine	no	no
ENSG00000197102	DYNC1H1	hsa-miR-204-5p	Homo sapiens	293S	Kidney	Embryonic/Fetal	HITS-CLIP	POSITIVE	DIRECT	DOWN	treatment:hippuristanol	no	no
ENSG00000197114	ZGPAT	hsa-miR-204-5p	Homo sapiens	293S	Kidney	Embryonic/Fetal	HITS-CLIP	POSITIVE	DIRECT	DOWN	no treatment (control)	no	no
ENSG00000197603	C5orf42	hsa-miR-204-5p	Homo sapiens	293S	Kidney	Embryonic/Fetal	HITS-CLIP	POSITIVE	DIRECT	DOWN	treatment: emetine	no	no
ENSG00000197622	CDC42SE1	hsa-miR-204-5p	Homo sapiens	293S	Kidney	Embryonic/Fetal	HITS-CLIP	POSITIVE	DIRECT	DOWN	no treatment (control)	no	no
ENSG00000198034	RPS4X	hsa-miR-204-5p	Homo sapiens	293S	Kidney	Embryonic/Fetal	HITS-CLIP	POSITIVE	DIRECT	DOWN	no treatment (control)	no	no
ENSG00000198034	RPS4X	hsa-miR-204-5p	Homo sapiens	293S	Kidney	Embryonic/Fetal	HITS-CLIP	POSITIVE	DIRECT	DOWN	treatment: emetine	no	no
ENSG00000198142	SOWAHC	hsa-miR-204-5p	Homo sapiens	293S	Kidney	Embryonic/Fetal	HITS-CLIP	POSITIVE	DIRECT	DOWN	no treatment (control)	no	no
ENSG00000198142	SOWAHC	hsa-miR-204-5p	Homo sapiens	293S	Kidney	Embryonic/Fetal	HITS-CLIP	POSITIVE	DIRECT	DOWN	treatment: arsenite	no	no
ENSG00000198142	SOWAHC	hsa-miR-204-5p	Homo sapiens	293S	Kidney	Embryonic/Fetal	HITS-CLIP	POSITIVE	DIRECT	DOWN	treatment:hippuristanol	no	no
ENSG00000198715	C1orf85	hsa-miR-204-5p	Homo sapiens	TZMBL	Cervix	Cancer/Malignant	PAR-CLIP	POSITIVE	DIRECT	DOWN	shRNAs against HIV-1	no	no
ENSG00000198732	SMOC1	hsa-miR-204-5p	Homo sapiens	293S	Kidney	Embryonic/Fetal	HITS-CLIP	POSITIVE	DIRECT	DOWN	treatment: arsenite	no	no
ENSG00000198740	ZNF652	hsa-miR-204-5p	Homo sapiens	293S	Kidney	Embryonic/Fetal	HITS-CLIP	POSITIVE	DIRECT	DOWN	no treatment (control)	no	no
[truncated: 28 more rows]
