# Supplementary material for: MicroRNA-Based Discovery of Biomarkers, Therapeutic Targets, and Repositioning Drugs for Breast Cancer
Source: Cells. 2023 Jul 23;12(14):1917. doi: 10.3390/cells12141917 (PMC10378316; doi:10.3390/cells12141917)
Supplement: Supplementary file 1 [file cells-12-01917-s001.zip › Supplementary File S3.xlsx]

## Sheet: CMap Input
gene	Logrank test p value	Hazard Ratio (95% confidence interval)	Category	mRNA NCCN BRCA drugs pansensitivity	Siginificant BRCA cell line count in CRISPR-Cas9 screening (n = 48)	Siginificant BRCA cell line count in RNAi screening (n = 34)
ANKRD52	0.00466925	1.4941 [1.1314, 1.9731]	Hazard	Resistant	2	NA
ATP6AP1	0.0451095	1.3076 [1.0059, 1.7]	Hazard	Resistant	41	1
ATP6V1C1	0.0148924	1.333 [1.0575, 1.6804]	Hazard	Resistant	40	0
ATP6V1H	0.00677566	1.4097 [1.0998, 1.8071]	Hazard	Resistant	45	0
BRMS1L	0.040743	1.3385 [1.0126, 1.7694]	Hazard	Resistant	2	0
CSNK1A1	0.048273	1.4248 [1.0029, 2.0241]	Hazard	Resistant	37	26
DYRK2	0.0396461	1.2785 [1.0124, 1.6146]	Hazard	Resistant	0	0
FAM172A	0.0345927	1.3319 [1.021, 1.7376]	Hazard	Resistant	0	0
FAM91A1	0.0119016	1.3125 [1.062, 1.6221]	Hazard	Resistant	1	0
HINT3	0.00431471	1.4415 [1.1236, 1.8493]	Hazard	Resistant	0	8
KCTD10	0.0381478	1.5452 [1.0248, 2.3298]	Hazard	Resistant	22	0
MAT2A	0.0123916	1.6186 [1.1124, 2.3551]	Hazard	Resistant	48	1
MTHFD2	0.0424298	1.242 [1.0074, 1.5313]	Hazard	Resistant	0	0
OSBPL2	0.0106997	1.4714 [1.0943, 1.9785]	Hazard	Resistant	0	0
PCDHGA1	0.0070959	1.1404 [1.0362, 1.255]	Hazard	Resistant	0	0
PCYT1A	0.00205134	1.5293 [1.1687, 2.0012]	Hazard	Resistant	38	0
PHF20	0.0077817	1.5116 [1.117, 2.0456]	Hazard	Resistant	0	0
RRM2B	0.00951992	1.2969 [1.0658, 1.578]	Hazard	Resistant	0	9
SETD7	0.035033	1.2844 [1.0197, 1.6179]	Hazard	Resistant	0	0
SQLE	0.0347717	1.1692 [1.0111, 1.3521]	Hazard	Resistant	3	0
TMC7	0.00772458	1.2193 [1.0541, 1.4104]	Hazard	Resistant	0	1
TMEM167A	0.00599358	1.6426 [1.1542, 2.3376]	Hazard	Resistant	12	NA
TMEM65	0.0173258	1.2312 [1.0374, 1.4612]	Hazard	Resistant	0	0
TPD52	0.0093263	1.2587 [1.0585, 1.4968]	Hazard	Resistant	0	0
UBA1	0.044084	1.4399 [1.0105, 2.0518]	Hazard	Resistant	48	32
UBR5	0.0344087	1.2812 [1.0184, 1.6118]	Hazard	Resistant	28	19
UTP23	0.000655818	1.4507 [1.1712, 1.7969]	Hazard	Resistant	47	NA
YTHDF3	0.012679	1.4083 [1.0763, 1.8428]	Hazard	Resistant	NA	NA
APOBEC3F	0.00139085	0.7772 [0.6668, 0.9059]	Protective	Sensitive	0	0
APOL2	0.0143538	0.7754 [0.6327, 0.9502]	Protective	Sensitive	0	25
BCL2L14	0.00169553	0.8668 [0.7928, 0.9477]	Protective	Sensitive	0	0
C6orf47	0.0258455	0.7347 [0.5605, 0.963]	Protective	Sensitive	0	NA
CASP9	0.00172763	0.5965 [0.4317, 0.8244]	Protective	Sensitive	0	0
CCNI2	0.0344233	0.9032 [0.8218, 0.9926]	Protective	Sensitive	0	NA
CHST9	0.0284056	0.9248 [0.8623, 0.9919]	Protective	Sensitive	0	0
CYP1B1	0.0271544	0.8819 [0.7892, 0.9854]	Protective	Sensitive	0	0
DDAH1	0.0153915	0.8037 [0.6736, 0.9589]	Protective	Sensitive	0	0
ETV7	0.0369028	0.8955 [0.8072, 0.9933]	Protective	Sensitive	0	0
GTPBP1	0.0102859	0.6398 [0.4552, 0.8993]	Protective	Sensitive	0	1
KLHL26	0.046803	0.7133 [0.5114, 0.9948]	Protective	Sensitive	0	0
MEA1	0.0119771	0.6871 [0.5129, 0.9206]	Protective	Sensitive	0	0
NKTR	0.0447966	0.78 [0.612, 0.9941]	Protective	Sensitive	0	1
NTRK3	0.000643058	0.8858 [0.8261, 0.9499]	Protective	Sensitive	0	0
PCSK6	0.00382534	0.8826 [0.8109, 0.9607]	Protective	Sensitive	NA	0
RAB34	0.0410301	0.8472 [0.7229, 0.9928]	Protective	Sensitive	2	0
RBM15B	0.00307418	0.5449 [0.3645, 0.8147]	Protective	Sensitive	0	0
SNX22	0.0241732	0.8163 [0.6844, 0.9735]	Protective	Sensitive	0	0
SSX2IP	0.0451724	0.7871 [0.6231, 0.9944]	Protective	Sensitive	0	0
STK39	0.0275264	0.8425 [0.7234, 0.9811]	Protective	Sensitive	0	0
TAPBPL	0.000282589	0.6762 [0.548, 0.8342]	Protective	Sensitive	0	0
TMC8	0.0234795	0.8652 [0.7633, 0.9807]	Protective	Sensitive	0	0
TRIM21	0.00687573	0.7366 [0.5908, 0.9182]	Protective	Sensitive	1	0
ZBTB48	0.021471	0.7326 [0.5624, 0.9543]	Protective	Sensitive	0	0
ZFP36L2	0.0432801	0.8347 [0.7005, 0.9947]	Protective	Sensitive	4	0
ZNF326	0.0246566	0.6875 [0.4961, 0.9528]	Protective	Sensitive	0	0
ZNF582	0.041336	0.8659 [0.7538, 0.9947]	Protective	Sensitive	0	0

## Sheet: CMap Output - Significant BRCA
Selected pathways were all significant with p < 0.05. In addition, the selection criteria in this study were raw connectivity score > 0.9.
raw_cs : Raw connectivity scores
fdr_q_nlog10 : Negative log10 transformed FDR q-values estimated relative to the null signatures (specified by the is_null_sig field in the signature annotation file).
id	set_type	set_size	src_set_size	num_hiq_sig	pct_hiq_sig	num_uniq_pert	pct_src_pert	src_set_id	cell_iname	pert_type	is_filtered_set	desc	raw_cs	fdr_q_nlog10	genes/compounds
EPHRIN_INHIBITOR:MCF7:TRT_CP	MOA_CLASS	4	4	3	75	4	100	EPHRIN_INHIBITOR	MCF7	TRT_CP	TRUE	EPHRIN_INHIBITOR:MCF7:trt_cp	0.996	0.5107	ALW-II-49-7, ALW-II-38-3, dasatinib
CP_MEK_INHIBITOR:MCF7:TRT_CP	PCL	7	8	6	85.7143	6	75	CP_MEK_INHIBITOR	MCF7	TRT_CP	TRUE	CP_MEK_INHIBITOR:MCF7:trt_cp	0.9909	0.6437	MEK1-2-inhibitor, PD-198306, PD-98059, U-0126, selumetinib, PD-184352, PD-0325901, AS-703026
BTK_INHIBITOR:MCF7:TRT_CP	MOA_CLASS	5	3	4	80	3	100	BTK_INHIBITOR	MCF7	TRT_CP	TRUE	BTK_INHIBITOR:MCF7:trt_cp	0.9871	0.5565	LFM-A13, QL-XII-47, terreic-acid
PROTEIN_SYNTHESIS_STIMULANT:MDAMB231:TRT_CP	MOA_CLASS	3	5	2	66.6667	3	60	PROTEIN_SYNTHESIS_STIMULANT	MDAMB231	TRT_CP	TRUE	PROTEIN_SYNTHESIS_STIMULANT:MDAMB231:trt_cp	0.971	0.479	nicotinamide
SOMATOSTATIN_RECEPTOR_AGONIST:MCF7:TRT_CP	MOA_CLASS	4	6	2	50	4	66.6667	SOMATOSTATIN_RECEPTOR_AGONIST	MCF7	TRT_CP	TRUE	SOMATOSTATIN_RECEPTOR_AGONIST:MCF7:trt_cp	0.9707	0.5032	nicotine, oxotremorine, epibatidine, anabasine, arecaidine, diphenidol, desmethylclozapine, PG-9, PNU-120596, SR-95639A, TC-2559, tremorine, UB-165, varenicline, nornicotine, pilocarpine, acetylcholine, bethanechol
HEDGEHOG_PATHWAY_MODULATOR:MCF7:TRT_CP	MOA_CLASS	5	5	3	60	5	100	HEDGEHOG_PATHWAY_MODULATOR	MCF7	TRT_CP	TRUE	HEDGEHOG_PATHWAY_MODULATOR:MCF7:trt_cp	0.9494	0.5263	AY-9944
MDM_INHIBITOR:MCF7:TRT_CP	MOA_CLASS	8	13	5	62.5	7	53.8462	MDM_INHIBITOR	MCF7	TRT_CP	TRUE	MDM_INHIBITOR:MCF7:trt_cp	0.9289	0.6437	MDM2-inhibitor, RITA, serdemetan, SJ-172550, HLI-373, lithocholic-acid
CP_MDM_INHIBITOR:MCF7:TRT_CP	PCL	4	4	4	100	4	100	CP_MDM_INHIBITOR	MCF7	TRT_CP	TRUE	CP_MDM_INHIBITOR:MCF7:trt_cp	0.9289	0.4899	MDM2-inhibitor, RITA, SJ-172550, HLI-373
CP_RHO_ASSOCIATED_KINASE_INHIBITOR:MCF7:TRT_CP	PCL	4	4	2	50	3	75	CP_RHO_ASSOCIATED_KINASE_INHIBITOR	MCF7	TRT_CP	TRUE	CP_RHO_ASSOCIATED_KINASE_INHIBITOR:MCF7:trt_cp	0.9286	0.4899	hydroxyfasudil, RHO-kinase-inhibitor-II, Y-27632, fasudil
FATTY_ACID_SYNTHASE_INHIBITOR:MCF7:TRT_CP	MOA_CLASS	4	5	2	50	4	80	FATTY_ACID_SYNTHASE_INHIBITOR	MCF7	TRT_CP	TRUE	FATTY_ACID_SYNTHASE_INHIBITOR:MCF7:trt_cp	0.9281	0.4899	catechin, pyrazinamide
CP_FLT3_INHIBITOR:HS578T:TRT_CP	PCL	4	6	3	75	3	50	CP_FLT3_INHIBITOR	HS578T	TRT_CP	TRUE	CP_FLT3_INHIBITOR:HS578T:trt_cp	0.9206	0.4888	midostaurin, TG-101348, sorafenib, nilotinib, lestaurtinib, sunitinib
KD_HEAT_SHOCK_70KDA_PROTEINS:MCF7:TRT_SH.CGS	PCL	4	4	2	50	4	100	KD_HEAT_SHOCK_70KDA_PROTEINS	MCF7	TRT_SH.CGS	TRUE	KD_HEAT_SHOCK_70KDA_PROTEINS:MCF7:trt_sh.cgs	0.9625	0.5032	HYOU1, HSPA5, HSPA9, HSPA14
BIOCARTA_SODD_PATHWAY:MCF7:TRT_SH.CGS	PATHWAY_SET	7	10	3	42.8571	7	70	BIOCARTA_SODD_PATHWAY	MCF7	TRT_SH.CGS	TRUE	BIOCARTA_SODD_PATHWAY:MCF7:trt_sh.cgs	0.937	0.6141	BAG4, BIRC3, CASP8, FADD, RIPK1, TNF, TNFRSF1A, TNFRSF1B, TRADD, TRAF2
KD_A_KINASE_ANCHORING_PROTEINS:MCF7:TRT_SH.CGS	PCL	3	3	3	100	3	100	KD_A_KINASE_ANCHORING_PROTEINS	MCF7	TRT_SH.CGS	TRUE	KD_A_KINASE_ANCHORING_PROTEINS:MCF7:trt_sh.cgs	0.9224	0.4562	AKAP9, AKAP13, AKAP11

## Sheet: Selected Drugs Average Dose
Drug	Average IC50	Average EC50	Removed Outlier(s)	Compound Set
AS-703026	1.6122	3.93606	HCC1419 (EC50 = 39.9605)	CP_MEK_INHIBITOR
BRD-K12244279	6.08538	3.5702	HCC1937 (IC50 = 4.01E+22)	CP_MEK_INHIBITOR
dasatinib	0.472626	0.410743	HCC38 (EC50 = 44920644)	EPHRIN_INHIBITOR	* published previously
lestaurtinib	0.593762	0.337087	NA	CP_FLT3_INHIBITOR
midostaurin	0.503392	0.362394	NA	CP_FLT3_INHIBITOR
nilotinib	3.32539	1.95022	NA	CP_FLT3_INHIBITOR
PD-0325901	0.605415	0.276605	NA	CP_MEK_INHIBITOR
PD-184352	5.29795	2.19398	NA	CP_MEK_INHIBITOR
PD-198306	4.13209	2.51137	NA	CP_MEK_INHIBITOR
PD-98059	NA	0.451673	HCC1937 (EC50 = 413.2908)	CP_MEK_INHIBITOR
pilocarpine	NA	0.165703	HCC1419 (EC50 = 1.68E+38)	SOMATOSTATIN_RECEPTOR_AGONIST
RITA	0.953549	0.781761	NA	CP_MDM_INHIBITOR
selumetinib	NA	0.230951	HCC1428 (EC50 = 1356.982)	CP_MEK_INHIBITOR
serdemetan	3.33192	2.94574	NA	MDM_INHIBITOR
sorafenib	2.59081	1.66789	HCC1937 (EC50 = 20709.26), HCC38 (EC50 = 114.4421)	CP_FLT3_INHIBITOR
sunitinib	NA	0.911758	HCC1143 (EC50 = 271.7953)	CP_FLT3_INHIBITOR
TG-101348	4.68363	4.63287	NA	CP_FLT3_INHIBITOR
tremorine	1.4715	1.50117	NA	SOMATOSTATIN_RECEPTOR_AGONIST
U-0126	6.84901	2.91155	NA	CP_MEK_INHIBITOR
Y-27632	2.34487	2.02393	NA	CP_RHO_ASSOCIATED_KINASE_INHIBITOR

## Sheet: Drugs Fusion Mutation
BRCA cell lines available and not conflict in category results in both mRNA and protein data were included.
DRUG_NAME	Category	Total Fusion Count	Top Fusion Genes in BRCA Cell Lines	Total Mutation Count	Top Mutation Genes in BRCA Cell Lines
AS-703026	Sensitive	70	HCC1806 (CD151(n=4), SMURF2(n=6))	984	HCC1806 (KIR2DL1(n=3), LILRB3(n=4), MT-CYB(n=3), MT-ND5(n=8), MT-ND6(n=3), MUC3A(n=6), MUC5AC(n=3), PRAMEF18(n=5), TTN(n=10)); HCC1937 (KIR2DL1(n=3), KIR2DL3(n=3), LILRB3(n=3), MUC16(n=3), MUC3A(n=7), OR8U1(n=3), PRAMEF18(n=4), SLITRK5(n=3), TAS2R45(n=6))
dasatinib	Resistant	180	HCC38 (COL24A1(n=12), GSTM1(n=7)); MCF7 (ATXN7(n=6), BCAS4(n=5), KRT8(n=3), MT-ND4L(n=4), RAD51C(n=5), VMP1(n=6))	836	HCC38 (LILRB3(n=3), MUC16(n=3), MUC3A(n=6), MUC5AC(n=6), OR8U1(n=4)); MCF7 (CCDC187(n=3), GXYLT1(n=4), KIR2DL1(n=3), LILRB3(n=3), MUC16(n=3), MUC3A(n=7), OR8U1(n=4), PRAMEF18(n=6))
dasatinib	Sensitive	70	HCC1806 (CD151(n=4), SMURF2(n=6))	984	HCC1806 (KIR2DL1(n=3), LILRB3(n=4), MT-CYB(n=3), MT-ND5(n=8), MT-ND6(n=3), MUC3A(n=6), MUC5AC(n=3), PRAMEF18(n=5), TTN(n=10)); HCC1937 (KIR2DL1(n=3), KIR2DL3(n=3), LILRB3(n=3), MUC16(n=3), MUC3A(n=7), OR8U1(n=3), PRAMEF18(n=4), SLITRK5(n=3), TAS2R45(n=6))
lestaurtinib	Resistant	31	HCC1143 (PPP2R5A(n=8), ZNRD1ASP(n=8))	362	HCC1143 (MUC3A(n=6))
lestaurtinib	Sensitive	130	HCC1806 (CD151(n=4), SMURF2(n=6)); HCC38 (COL24A1(n=12), GSTM1(n=7))	1004	HCC1806 (KIR2DL1(n=3), LILRB3(n=4), MT-CYB(n=3), MT-ND5(n=8), MT-ND6(n=3), MUC3A(n=6), MUC5AC(n=3), PRAMEF18(n=5), TTN(n=10)); HCC38 (LILRB3(n=3), MUC16(n=3), MUC3A(n=6), MUC5AC(n=6), OR8U1(n=4))
MEK1-2-inhibitor	Resistant	105	MCF7 (ATXN7(n=6), BCAS4(n=5), KRT8(n=3), MT-ND4L(n=4), RAD51C(n=5), VMP1(n=6))	441	MCF7 (CCDC187(n=3), GXYLT1(n=4), KIR2DL1(n=3), LILRB3(n=3), MUC16(n=3), MUC3A(n=7), OR8U1(n=4), PRAMEF18(n=6))
midostaurin	Resistant	101	HCC1143 (PPP2R5A(n=8), ZNRD1ASP(n=8)); HCC1806 (CD151(n=4), SMURF2(n=6))	1346	HCC1143 (MUC3A(n=6)); HCC1806 (KIR2DL1(n=3), LILRB3(n=4), MT-CYB(n=3), MT-ND5(n=8), MT-ND6(n=3), MUC3A(n=6), MUC5AC(n=3), PRAMEF18(n=5), TTN(n=10)); HCC1937 (KIR2DL1(n=3), KIR2DL3(n=3), LILRB3(n=3), MUC16(n=3), MUC3A(n=7), OR8U1(n=3), PRAMEF18(n=4), SLITRK5(n=3), TAS2R45(n=6))
midostaurin	Sensitive	75	HCC38 (COL24A1(n=12), GSTM1(n=7))	395	HCC38 (LILRB3(n=3), MUC16(n=3), MUC3A(n=6), MUC5AC(n=6), OR8U1(n=4))
nilotinib	Resistant	15	NA	375	HCC1937 (KIR2DL1(n=3), KIR2DL3(n=3), LILRB3(n=3), MUC16(n=3), MUC3A(n=7), OR8U1(n=3), PRAMEF18(n=4), SLITRK5(n=3), TAS2R45(n=6))
nilotinib	Sensitive	161	HCC1143 (PPP2R5A(n=8), ZNRD1ASP(n=8)); HCC1806 (CD151(n=4), SMURF2(n=6)); HCC38 (COL24A1(n=12), GSTM1(n=7))	1366	HCC1143 (MUC3A(n=6)); HCC1806 (KIR2DL1(n=3), LILRB3(n=4), MT-CYB(n=3), MT-ND5(n=8), MT-ND6(n=3), MUC3A(n=6), MUC5AC(n=3), PRAMEF18(n=5), TTN(n=10)); HCC38 (LILRB3(n=3), MUC16(n=3), MUC3A(n=6), MUC5AC(n=6), OR8U1(n=4))
PD-0325901	Resistant	75	HCC38 (COL24A1(n=12), GSTM1(n=7))	395	HCC38 (LILRB3(n=3), MUC16(n=3), MUC3A(n=6), MUC5AC(n=6), OR8U1(n=4))
PD-0325901	Sensitive	206	HCC1143 (PPP2R5A(n=8), ZNRD1ASP(n=8)); HCC1806 (CD151(n=4), SMURF2(n=6)); MCF7 (ATXN7(n=6), BCAS4(n=5), KRT8(n=3), MT-ND4L(n=4), RAD51C(n=5), VMP1(n=6))	1787	HCC1143 (MUC3A(n=6)); HCC1806 (KIR2DL1(n=3), LILRB3(n=4), MT-CYB(n=3), MT-ND5(n=8), MT-ND6(n=3), MUC3A(n=6), MUC5AC(n=3), PRAMEF18(n=5), TTN(n=10)); HCC1937 (KIR2DL1(n=3), KIR2DL3(n=3), LILRB3(n=3), MUC16(n=3), MUC3A(n=7), OR8U1(n=3), PRAMEF18(n=4), SLITRK5(n=3), TAS2R45(n=6));MCF7 (CCDC187(n=3), GXYLT1(n=4), KIR2DL1(n=3), LILRB3(n=3), MUC16(n=3), MUC3A(n=7), OR8U1(n=4), PRAMEF18(n=6))
PD-184352	Resistant	105	MCF7 (ATXN7(n=6), BCAS4(n=5), KRT8(n=3), MT-ND4L(n=4), RAD51C(n=5), VMP1(n=6))	441	MCF7 (CCDC187(n=3), GXYLT1(n=4), KIR2DL1(n=3), LILRB3(n=3), MUC16(n=3), MUC3A(n=7), OR8U1(n=4), PRAMEF18(n=6))
PD-184352	Sensitive	106	HCC1143 (PPP2R5A(n=8), ZNRD1ASP(n=8)); HCC38 (COL24A1(n=12), GSTM1(n=7))	757	HCC1143 (MUC3A(n=6)); HCC38 (LILRB3(n=3), MUC16(n=3), MUC3A(n=6), MUC5AC(n=6), OR8U1(n=4))
PD-198306	Resistant	75	HCC38 (COL24A1(n=12), GSTM1(n=7))	395	HCC38 (LILRB3(n=3), MUC16(n=3), MUC3A(n=6), MUC5AC(n=6), OR8U1(n=4))
PD-198306	Sensitive	206	HCC1143 (PPP2R5A(n=8), ZNRD1ASP(n=8)); HCC1806 (CD151(n=4), SMURF2(n=6)); MCF7 (ATXN7(n=6), BCAS4(n=5), KRT8(n=3), MT-ND4L(n=4), RAD51C(n=5), VMP1(n=6))	1787	HCC1143 (MUC3A(n=6)); HCC1806 (KIR2DL1(n=3), LILRB3(n=4), MT-CYB(n=3), MT-ND5(n=8), MT-ND6(n=3), MUC3A(n=6), MUC5AC(n=3), PRAMEF18(n=5), TTN(n=10)); HCC1937 (KIR2DL1(n=3), KIR2DL3(n=3), LILRB3(n=3), MUC16(n=3), MUC3A(n=7), OR8U1(n=3), PRAMEF18(n=4), SLITRK5(n=3), TAS2R45(n=6));MCF7 (CCDC187(n=3), GXYLT1(n=4), KIR2DL1(n=3), LILRB3(n=3), MUC16(n=3), MUC3A(n=7), OR8U1(n=4), PRAMEF18(n=6))
PD-98059	Resistant	90	HCC38 (COL24A1(n=12), GSTM1(n=7))	770	HCC1937 (KIR2DL1(n=3), KIR2DL3(n=3), LILRB3(n=3), MUC16(n=3), MUC3A(n=7), OR8U1(n=3), PRAMEF18(n=4), SLITRK5(n=3), TAS2R45(n=6)); HCC38 (LILRB3(n=3), MUC16(n=3), MUC3A(n=6), MUC5AC(n=6), OR8U1(n=4))
PD-98059	Sensitive	160	HCC1806 (CD151(n=4), SMURF2(n=6)); MCF7 (ATXN7(n=6), BCAS4(n=5), KRT8(n=3), MT-ND4L(n=4), RAD51C(n=5), VMP1(n=6))	1050	HCC1806 (KIR2DL1(n=3), LILRB3(n=4), MT-CYB(n=3), MT-ND5(n=8), MT-ND6(n=3), MUC3A(n=6), MUC5AC(n=3), PRAMEF18(n=5), TTN(n=10)); MCF7 (CCDC187(n=3), GXYLT1(n=4), KIR2DL1(n=3), LILRB3(n=3), MUC16(n=3), MUC3A(n=7), OR8U1(n=4), PRAMEF18(n=6))
pilocarpine	Resistant	70	HCC1806 (CD151(n=4), SMURF2(n=6))	984	HCC1806 (KIR2DL1(n=3), LILRB3(n=4), MT-CYB(n=3), MT-ND5(n=8), MT-ND6(n=3), MUC3A(n=6), MUC5AC(n=3), PRAMEF18(n=5), TTN(n=10)); HCC1937 (KIR2DL1(n=3), KIR2DL3(n=3), LILRB3(n=3), MUC16(n=3), MUC3A(n=7), OR8U1(n=3), PRAMEF18(n=4), SLITRK5(n=3), TAS2R45(n=6))
pilocarpine	Sensitive	106	HCC1143 (PPP2R5A(n=8), ZNRD1ASP(n=8)); HCC38 (COL24A1(n=12), GSTM1(n=7))	757	HCC1143 (MUC3A(n=6)); HCC38 (LILRB3(n=3), MUC16(n=3), MUC3A(n=6), MUC5AC(n=6), OR8U1(n=4))
RITA	Resistant	90	HCC38 (COL24A1(n=12), GSTM1(n=7))	770	HCC1937 (KIR2DL1(n=3), KIR2DL3(n=3), LILRB3(n=3), MUC16(n=3), MUC3A(n=7), OR8U1(n=3), PRAMEF18(n=4), SLITRK5(n=3), TAS2R45(n=6)); HCC38 (LILRB3(n=3), MUC16(n=3), MUC3A(n=6), MUC5AC(n=6), OR8U1(n=4))
RITA	Sensitive	191	HCC1143 (PPP2R5A(n=8), ZNRD1ASP(n=8)); HCC1806 (CD151(n=4), SMURF2(n=6)); MCF7 (ATXN7(n=6), BCAS4(n=5), KRT8(n=3), MT-ND4L(n=4), RAD51C(n=5), VMP1(n=6))	1412	HCC1143 (MUC3A(n=6)); HCC1806 (KIR2DL1(n=3), LILRB3(n=4), MT-CYB(n=3), MT-ND5(n=8), MT-ND6(n=3), MUC3A(n=6), MUC5AC(n=3), PRAMEF18(n=5), TTN(n=10)); MCF7 (CCDC187(n=3), GXYLT1(n=4), KIR2DL1(n=3), LILRB3(n=3), MUC16(n=3), MUC3A(n=7), OR8U1(n=4), PRAMEF18(n=6))
serdemetan	Resistant	106	HCC1143 (PPP2R5A(n=8), ZNRD1ASP(n=8)); HCC38 (COL24A1(n=12), GSTM1(n=7))	757	HCC1143 (MUC3A(n=6)); HCC38 (LILRB3(n=3), MUC16(n=3), MUC3A(n=6), MUC5AC(n=6), OR8U1(n=4))
sorafenib	Resistant	75	HCC38 (COL24A1(n=12), GSTM1(n=7))	395	HCC38 (LILRB3(n=3), MUC16(n=3), MUC3A(n=6), MUC5AC(n=6), OR8U1(n=4))
sorafenib	Sensitive	55	HCC1806 (CD151(n=4), SMURF2(n=6))	609	HCC1806 (KIR2DL1(n=3), LILRB3(n=4), MT-CYB(n=3), MT-ND5(n=8), MT-ND6(n=3), MUC3A(n=6), MUC5AC(n=3), PRAMEF18(n=5), TTN(n=10))
TG-101348	Resistant	70	HCC1806 (CD151(n=4), SMURF2(n=6))	984	HCC1806 (KIR2DL1(n=3), LILRB3(n=4), MT-CYB(n=3), MT-ND5(n=8), MT-ND6(n=3), MUC3A(n=6), MUC5AC(n=3), PRAMEF18(n=5), TTN(n=10)); HCC1937 (KIR2DL1(n=3), KIR2DL3(n=3), LILRB3(n=3), MUC16(n=3), MUC3A(n=7), OR8U1(n=3), PRAMEF18(n=4), SLITRK5(n=3), TAS2R45(n=6))
TG-101348	Sensitive	105	MCF7 (ATXN7(n=6), BCAS4(n=5), KRT8(n=3), MT-ND4L(n=4), RAD51C(n=5), VMP1(n=6))	441	MCF7 (CCDC187(n=3), GXYLT1(n=4), KIR2DL1(n=3), LILRB3(n=3), MUC16(n=3), MUC3A(n=7), OR8U1(n=4), PRAMEF18(n=6))
tremorine	Resistant	15	NA	375	HCC1937 (KIR2DL1(n=3), KIR2DL3(n=3), LILRB3(n=3), MUC16(n=3), MUC3A(n=7), OR8U1(n=3), PRAMEF18(n=4), SLITRK5(n=3), TAS2R45(n=6))
tremorine	Sensitive	161	HCC1143 (PPP2R5A(n=8), ZNRD1ASP(n=8)); HCC1806 (CD151(n=4), SMURF2(n=6)); HCC38 (COL24A1(n=12), GSTM1(n=7))	1366	HCC1143 (MUC3A(n=6)); HCC1806 (KIR2DL1(n=3), LILRB3(n=4), MT-CYB(n=3), MT-ND5(n=8), MT-ND6(n=3), MUC3A(n=6), MUC5AC(n=3), PRAMEF18(n=5), TTN(n=10)); HCC38 (LILRB3(n=3), MUC16(n=3), MUC3A(n=6), MUC5AC(n=6), OR8U1(n=4))
U-0126	Sensitive	105	MCF7 (ATXN7(n=6), BCAS4(n=5), KRT8(n=3), MT-ND4L(n=4), RAD51C(n=5), VMP1(n=6))	441	MCF7 (CCDC187(n=3), GXYLT1(n=4), KIR2DL1(n=3), LILRB3(n=3), MUC16(n=3), MUC3A(n=7), OR8U1(n=4), PRAMEF18(n=6))
Y-27632	Sensitive	161	HCC1143 (PPP2R5A(n=8), ZNRD1ASP(n=8)); HCC1806 (CD151(n=4), SMURF2(n=6)); HCC38 (COL24A1(n=12), GSTM1(n=7))	1366	HCC1143 (MUC3A(n=6)); HCC1806 (KIR2DL1(n=3), LILRB3(n=4), MT-CYB(n=3), MT-ND5(n=8), MT-ND6(n=3), MUC3A(n=6), MUC5AC(n=3), PRAMEF18(n=5), TTN(n=10)); HCC38 (LILRB3(n=3), MUC16(n=3), MUC3A(n=6), MUC5AC(n=6), OR8U1(n=4))

## Sheet: Detailed Fusion
ModelID	PatientID	CellLineName	StrippedCellLineName	FusionName	JunctionReadCount	SpanningFragCount	SpliceType	LeftGene	LeftBreakpoint	RightGene	RightBreakpoint	LargeAnchorSupport	FFPM	LeftBreakDinuc	LeftBreakEntropy	RightBreakDinuc	RightBreakEntropy	annots	CCLE_count	left	right
ACH-000019	PT-viJKnw	MCF7	MCF7	BCAS4--ZMYND8	21	19	ONLY_REF_SPLICE	BCAS4 (ENSG00000124243.17)	chr20:50795173:+	ZMYND8 (ENSG00000101040.19)	chr20:47221474:-	YES_LDAS	0.4518	GT	1.6402	AG	1.7968	[\CCLE_StarF2019\,\INTRACHROMOSOMAL[chr20:3.44Mb]\]	3	BCAS4	ZMYND8
ACH-000019	PT-viJKnw	MCF7	MCF7	RSBN1--AP4B1-AS1	36	27	ONLY_REF_SPLICE	RSBN1 (ENSG00000081019.13)	chr1:113811710:-	AP4B1-AS1 (ENSG00000226167.1)	chr1:113899872:+	YES_LDAS	0.7117	GT	1.5656	AG	1.8892	[\CCLE_StarF2019\,\INTRACHROMOSOMAL[chr1:0.04Mb]\,\LOCAL_INVERSION:-:+:[44159]\]	3	RSBN1	AP4B1-AS1
ACH-000019	PT-viJKnw	MCF7	MCF7	HIPK1--DENND2C	6	1	INCL_NON_REF_SPLICE	HIPK1 (ENSG00000163349.21)	chr1:113941456:+	DENND2C (ENSG00000175984.14)	chr1:114618485:-	YES_LDAS	0.0791	CA	1.9329	TT	1.9086	[\INTRACHROMOSOMAL[chr1:0.60Mb]\]	3	HIPK1	DENND2C
ACH-000019	PT-viJKnw	MCF7	MCF7	B3GNTL1--SLC9A8	1	5	ONLY_REF_SPLICE	B3GNTL1 (ENSG00000175711.8)	chr17:82956695:-	SLC9A8 (ENSG00000197818.11)	chr20:49880924:+	NO_LDAS	0.0678	GT	1.9656	AG	1.7232	[\INTERCHROMOSOMAL[chr17--chr20]\]	2	B3GNTL1	SLC9A8
ACH-000019	PT-viJKnw	MCF7	MCF7	SULF2--PRICKLE2	22	13	ONLY_REF_SPLICE	SULF2 (ENSG00000196562.14)	chr20:47785343:-	PRICKLE2 (ENSG00000163637.12)	chr3:64099925:-	YES_LDAS	0.3954	GT	1.3996	AG	1.8256	[\CCLE_StarF2019\,\INTERCHROMOSOMAL[chr20--chr3]\]	3	SULF2	PRICKLE2
ACH-000019	PT-viJKnw	MCF7	MCF7	DEPDC1B--ELOVL7	62	77	ONLY_REF_SPLICE	DEPDC1B (ENSG00000035499.12)	chr5:60638750:-	ELOVL7 (ENSG00000164181.13)	chr5:60757645:-	YES_LDAS	1.5702	GT	1.8323	AG	1.7819	[\CCLE_StarF2019\,\Klijn_CellLines\,\TCGA_StarF2019\,\TumorFusionsNAR2018\,\INTRACHROMOSOMAL[chr5:0.05Mb]\,\LOCAL_REARRANGEMENT:-:[51601]\]	3	DEPDC1B	ELOVL7
ACH-000019	PT-viJKnw	MCF7	MCF7	UBB--UBA52	3	8	INCL_NON_REF_SPLICE	UBB (ENSG00000170315.13)	chr17:16382586:+	UBA52 (ENSG00000221983.7)	chr19:18574903:+	YES_LDAS	0.1243	GT	1.7819	AG	1.9086	[\CCLE_StarF2019\,\INTERCHROMOSOMAL[chr17--chr19]\]	23	UBB	UBA52
ACH-000019	PT-viJKnw	MCF7	MCF7	GCN1--MSI1	116	70	ONLY_REF_SPLICE	GCN1 (ENSG00000089154.10)	chr12:120190298:-	MSI1 (ENSG00000135097.6)	chr12:120347514:-	YES_LDAS	2.1011	GT	1.8062	AG	1.6895	[\CCLE_StarF2019\,\INTRACHROMOSOMAL[chr12:0.15Mb]\]	3	GCN1	MSI1
ACH-000019	PT-viJKnw	MCF7	MCF7	KRT8--COX6A1	3	4	INCL_NON_REF_SPLICE	KRT8 (ENSG00000170421.12)	chr12:52949215:-	COX6A1 (ENSG00000111775.2)	chr12:120438131:+	YES_LDAS	0.0791	CG	1.585	GG	1.5628	[\CCLE_StarF2019\,\INTRACHROMOSOMAL[chr12:67.49Mb]\]	2	KRT8	COX6A1
ACH-000019	PT-viJKnw	MCF7	MCF7	TXLNG--SYAP1	116	105	ONLY_REF_SPLICE	TXLNG (ENSG00000086712.12)	chrX:16786589:+	SYAP1 (ENSG00000169895.5)	chrX:16735227:+	YES_LDAS	2.4965	GT	1.5656	AG	1.3996	[\CCLE_StarF2019\,\INTRACHROMOSOMAL[chrX:0.02Mb]\,\LOCAL_REARRANGEMENT:+:[21091]\]	3	TXLNG	SYAP1
ACH-000019	PT-viJKnw	MCF7	MCF7	EIF3H--RAD21	17	19	ONLY_REF_SPLICE	EIF3H (ENSG00000147677.10)	chr8:116726016:-	RAD21 (ENSG00000164754.14)	chr8:116866761:-	YES_LDAS	0.4066	GT	1.9329	AG	1.1033	[\CCLE_StarF2019\,\TumorFusionsNAR2018\,\INTRACHROMOSOMAL[chr8:0.08Mb]\,\LOCAL_REARRANGEMENT:-:[79010]\]	13	EIF3H	RAD21
ACH-000019	PT-viJKnw	MCF7	MCF7	FP236383.2--CAPNS1	4	16	INCL_NON_REF_SPLICE	FP236383.2 (ENSG00000280614.1)	chr21:8393994:-	CAPNS1 (ENSG00000126247.10)	chr19:36141191:+	YES_LDAS	0.2259	CC	1.8062	CG	1.9656	[\CCLE_StarF2019\,\INTERCHROMOSOMAL[chr21--chr19]\]	111	FP236383.2	CAPNS1
ACH-000019	PT-viJKnw	MCF7	MCF7	SARNP--MMP19	4	6	ONLY_REF_SPLICE	SARNP (ENSG00000205323.8)	chr12:55800854:-	MMP19 (ENSG00000123342.15)	chr12:55842438:-	YES_LDAS	0.113	GT	1.5628	AG	1.9086	[\CCLE_StarF2019\,\TCGA_StarF2019\,\TumorFusionsNAR2018\,\INTRACHROMOSOMAL[chr12:0.02Mb]\,\LOCAL_REARRANGEMENT:-:[17677]\]	6	SARNP	MMP19
ACH-000019	PT-viJKnw	MCF7	MCF7	TTC6--AL121790.1	18	5	INCL_NON_REF_SPLICE	TTC6 (ENSG00000139865.16)	chr14:37596008:+	AL121790.1 (ENSG00000258414.1)	chr14:37564219:+	YES_LDAS	0.2598	GT	1.8892	AG	1.9899	[\TCGA_StarF2019\,\CCLE_StarF2019\,\INTRACHROMOSOMAL[chr14:0.02Mb]\,\LOCAL_REARRANGEMENT:+:[16722]\]	3	TTC6	AL121790.1
ACH-000019	PT-viJKnw	MCF7	MCF7	RPS6KB1--DIAPH3	72	79	ONLY_REF_SPLICE	RPS6KB1 (ENSG00000108443.13)	chr17:59930174:+	DIAPH3 (ENSG00000139734.18)	chr13:59666846:-	YES_LDAS	1.7057	GT	1.9329	AG	1.7232	[\CCLE_StarF2019\,\INTERCHROMOSOMAL[chr17--chr13]\]	3	RPS6KB1	DIAPH3
ACH-000019	PT-viJKnw	MCF7	MCF7	MYO9B--FCHO1	21	55	ONLY_REF_SPLICE	MYO9B (ENSG00000099331.13)	chr19:17102557:+	FCHO1 (ENSG00000130475.14)	chr19:17770425:+	YES_LDAS	0.8585	GT	1.7465	AG	1.6895	[\CCLE_StarF2019\,\Klijn_CellLines\,\INTRACHROMOSOMAL[chr19:0.53Mb]\]	3	MYO9B	FCHO1
ACH-000019	PT-viJKnw	MCF7	MCF7	COQ2--ABRAXAS1	3	4	INCL_NON_REF_SPLICE	COQ2 (ENSG00000173085.14)	chr4:83261718:-	ABRAXAS1 (ENSG00000163322.13)	chr4:83476679:-	YES_LDAS	0.0791	GT	1.8256	AG	1.6402	[\INTRACHROMOSOMAL[chr4:0.17Mb]\]	2	COQ2	ABRAXAS1
ACH-000019	PT-viJKnw	MCF7	MCF7	ATP9A--AL357558.2	4	6	ONLY_REF_SPLICE	ATP9A (ENSG00000054793.13)	chr20:51639343:-	AL357558.2 (ENSG00000234967.1)	chr20:47951757:+	YES_LDAS	0.113	GT	1.8892	AG	1.8892	[\CCLE_StarF2019\,\INTRACHROMOSOMAL[chr20:3.64Mb]\]	3	ATP9A	AL357558.2
ACH-000019	PT-viJKnw	MCF7	MCF7	HIPK1--DENND2C	6	1	ONLY_REF_SPLICE	HIPK1 (ENSG00000163349.21)	chr1:113941459:+	DENND2C (ENSG00000175984.14)	chr1:114618482:-	YES_LDAS	0.0791	GC	1.9899	AG	1.7056	[\INTRACHROMOSOMAL[chr1:0.60Mb]\]	3	HIPK1	DENND2C
ACH-000019	PT-viJKnw	MCF7	MCF7	SULF2--MT-ND4L	4	3	INCL_NON_REF_SPLICE	SULF2 (ENSG00000196562.14)	chr20:47736845:-	MT-ND4L (ENSG00000212907.2)	chrM:10480:+	YES_LDAS	0.0791	CG	1.8892	CA	1.2867	[\INTERCHROMOSOMAL[chr20--chrM]\]	3	SULF2	MT-ND4L
ACH-000019	PT-viJKnw	MCF7	MCF7	POP1--MATN2	103	2	ONLY_REF_SPLICE	POP1 (ENSG00000104356.10)	chr8:98117390:+	MATN2 (ENSG00000132561.13)	chr8:98030462:+	YES_LDAS	1.1861	GT	1.9086	AG	1.8892	[\CCLE_StarF2019\,\INTRACHROMOSOMAL[chr8:0.08Mb]\,\LOCAL_REARRANGEMENT:+:[80581]\]	3	POP1	MATN2
ACH-000019	PT-viJKnw	MCF7	MCF7	BCAS4--LINC01441	4	10	ONLY_REF_SPLICE	BCAS4 (ENSG00000124243.17)	chr20:50795173:+	LINC01441 (ENSG00000224008.1)	chr20:55423610:-	YES_LDAS	0.1582	GT	1.6402	AG	1.8295	[\CCLE_StarF2019\,\INTRACHROMOSOMAL[chr20:4.54Mb]\]	2	BCAS4	LINC01441
ACH-000019	PT-viJKnw	MCF7	MCF7	SLC7A5--ACTG1	3	2	INCL_NON_REF_SPLICE	SLC7A5 (ENSG00000103257.8)	chr16:87837862:-	ACTG1 (ENSG00000184009.11)	chr17:81511571:-	YES_LDAS	0.0565	CG	1.5546	GC	1.6895	[\CCLE_StarF2019\,\INTERCHROMOSOMAL[chr16--chr17]\]	17	SLC7A5	ACTG1
ACH-000019	PT-viJKnw	MCF7	MCF7	RAD51C--ATXN7	4	18	ONLY_REF_SPLICE	RAD51C (ENSG00000108384.14)	chr17:58724100:+	ATXN7 (ENSG00000163635.18)	chr3:63979915:+	YES_LDAS	0.2485	GT	1.5058	AG	1.7232	[\ChimerPub\,\CCLE_StarF2019\,\INTERCHROMOSOMAL[chr17--chr3]\]	6	RAD51C	ATXN7
ACH-000019	PT-viJKnw	MCF7	MCF7	COX6C--COX6CP1	19	0	INCL_NON_REF_SPLICE	COX6C (ENSG00000164919.10)	chr8:99893443:-	COX6CP1 (ENSG00000260318.1)	chr16:11904168:-	YES_LDAS	0.2146	GT	1.5058	AG	1.9656	[\CCLE_StarF2019\,\TCGA_StarF2019\,\INTERCHROMOSOMAL[chr8--chr16]\]	24	COX6C	COX6CP1
ACH-000019	PT-viJKnw	MCF7	MCF7	BCAS3--ATXN7	13	4	ONLY_REF_SPLICE	BCAS3 (ENSG00000141376.22)	chr17:60747279:+	ATXN7 (ENSG00000285258.1)	chr3:63995505:+	YES_LDAS	0.1921	GT	1.9086	AG	1.8323	[\CCLE_StarF2019\,\INTERCHROMOSOMAL[chr17--chr3]\]	6	BCAS3	ATXN7
ACH-000019	PT-viJKnw	MCF7	MCF7	NAV1--GPR37L1	3	33	INCL_NON_REF_SPLICE	NAV1 (ENSG00000134369.15)	chr1:201740076:+	GPR37L1 (ENSG00000170075.8)	chr1:202067582:+	YES_LDAS	0.4067	GT	1.9219	AG	1.7819	[\CCLE_StarF2019\,\INTRACHROMOSOMAL[chr1:0.30Mb]\]	3	NAV1	GPR37L1
ACH-000019	PT-viJKnw	MCF7	MCF7	PARD6B--BCAS3	4	6	ONLY_REF_SPLICE	PARD6B (ENSG00000124171.8)	chr20:50731852:+	BCAS3 (ENSG00000141376.22)	chr17:61368327:+	YES_LDAS	0.113	GT	1.5628	AG	1.9899	[\CCLE_StarF2019\,\INTERCHROMOSOMAL[chr20--chr17]\]	3	PARD6B	BCAS3
ACH-000019	PT-viJKnw	MCF7	MCF7	PAPOLA--AK7	113	36	ONLY_REF_SPLICE	PAPOLA (ENSG00000090060.17)	chr14:96502600:+	AK7 (ENSG00000140057.8)	chr14:96437835:+	YES_LDAS	1.6832	GT	1.9219	AG	1.9219	[\TCGA_StarF2019\,\TumorFusionsNAR2018\,\ChimerSeq\,\CCLE_StarF2019\,\INTRACHROMOSOMAL[chr14:0.01Mb]\,\LOCAL_REARRANGEMENT:+:[12006]\]	4	PAPOLA	AK7
ACH-000019	PT-viJKnw	MCF7	MCF7	SLC7A5--MT-ND4L	3	11	INCL_NON_REF_SPLICE	SLC7A5 (ENSG00000103257.8)	chr16:87831296:-	MT-ND4L (ENSG00000212907.2)	chrM:10471:+	YES_LDAS	0.1582	TG	1.5058	AA	1.7819	[\INTERCHROMOSOMAL[chr16--chrM]\]	33	SLC7A5	MT-ND4L
ACH-000019	PT-viJKnw	MCF7	MCF7	AC011921.1--PLPPR5	13	22	INCL_NON_REF_SPLICE	AC011921.1 (ENSG00000259349.1)	chr17:60526501:+	PLPPR5 (ENSG00000117598.11)	chr1:99004623:-	YES_LDAS	0.3954	GT	1.9329	AG	1.9329	[\CCLE_StarF2019\,\INTERCHROMOSOMAL[chr17--chr1]\]	3	AC011921.1	PLPPR5
ACH-000019	PT-viJKnw	MCF7	MCF7	SLC7A5--RPL39P3	4	3	INCL_NON_REF_SPLICE	SLC7A5 (ENSG00000103257.8)	chr16:87837872:-	RPL39P3 (ENSG00000235174.1)	chr6:73373309:-	YES_LDAS	0.0791	AC	1.5546	TC	1.5628	[\INTERCHROMOSOMAL[chr16--chr6]\]	2	SLC7A5	RPL39P3
ACH-000019	PT-viJKnw	MCF7	MCF7	GATAD2B--NUP210L	9	14	ONLY_REF_SPLICE	GATAD2B (ENSG00000143614.9)	chr1:153922733:-	NUP210L (ENSG00000143552.9)	chr1:154030054:-	YES_LDAS	0.2598	GT	1.371	AG	1.7968	[\CCLE_StarF2019\,\ChimerSeq\,\TCGA_StarF2019\,\YOSHIHARA_TCGA\,\TumorFusionsNAR2018\,\INTRACHROMOSOMAL[chr1:0.07Mb]\,\LOCAL_REARRANGEMENT:-:[69325]\]	4	GATAD2B	NUP210L
ACH-000019	PT-viJKnw	MCF7	MCF7	ABCA5--PPP4R1L	22	21	ONLY_REF_SPLICE	ABCA5 (ENSG00000154265.15)	chr17:69313092:-	PPP4R1L (ENSG00000124224.16)	chr20:58272875:-	YES_LDAS	0.4857	GT	1.9329	AG	1.9899	[\CCLE_StarF2019\,\INTERCHROMOSOMAL[chr17--chr20]\]	3	ABCA5	PPP4R1L
ACH-000019	PT-viJKnw	MCF7	MCF7	NOMO1--KRT8	4	1	INCL_NON_REF_SPLICE	NOMO1 (ENSG00000103512.14)	chr16:14865133:+	KRT8 (ENSG00000170421.12)	chr12:52900005:-	YES_LDAS	0.0565	GT	1.8256	AC	1.7968	[\INTERCHROMOSOMAL[chr16--chr12]\]	2	NOMO1	KRT8
ACH-000019	PT-viJKnw	MCF7	MCF7	TANC2--CA4	140	80	ONLY_REF_SPLICE	TANC2 (ENSG00000170921.15)	chr17:63074014:+	CA4 (ENSG00000167434.9)	chr17:60155314:+	YES_LDAS	2.4852	GT	1.8323	AG	1.9899	[\CCLE_StarF2019\,\Klijn_CellLines\,\INTRACHROMOSOMAL[chr17:2.84Mb]\]	3	TANC2	CA4
ACH-000019	PT-viJKnw	MCF7	MCF7	ESR1--CCDC170	5	24	ONLY_REF_SPLICE	ESR1 (ENSG00000091831.23)	chr6:151702005:+	CCDC170 (ENSG00000120262.9)	chr6:151585889:+	YES_LDAS	0.3276	GT	1.9656	AG	1.9086	[\ChimerSeq\,\ChimerPub\,\TCGA_StarF2019\,\HaasMedCancer\,\CCLE_StarF2019\,\INTRACHROMOSOMAL[chr6:0.04Mb]\,\LOCAL_REARRANGEMENT:+:[35498]\]	3	ESR1	CCDC170
ACH-000019	PT-viJKnw	MCF7	MCF7	ELP2--FP236383.1	23	28	INCL_NON_REF_SPLICE	ELP2 (ENSG00000134759.13)	chr18:36174637:+	FP236383.1 (ENSG00000280441.2)	chr21:8405960:+	YES_LDAS	0.5761	GT	1.8892	AG	1.9329	[\CCLE_StarF2019\,\INTERCHROMOSOMAL[chr18--chr21]\]	3	ELP2	FP236383.1
ACH-000019	PT-viJKnw	MCF7	MCF7	TUBA1B--AC068580.4	6	2	INCL_NON_REF_SPLICE	TUBA1B (ENSG00000123416.15)	chr12:49128533:-	AC068580.4 (ENSG00000250644.3)	chr11:1757423:-	YES_LDAS	0.0904	CC	1.9329	GG	1.5546	[\CCLE_StarF2019\,\INTERCHROMOSOMAL[chr12--chr11]\]	14	TUBA1B	AC068580.4
ACH-000019	PT-viJKnw	MCF7	MCF7	NAV1--GPR37L1	14	33	ONLY_REF_SPLICE	NAV1 (ENSG00000134369.15)	chr1:201740076:+	GPR37L1 (ENSG00000170075.8)	chr1:202127741:+	YES_LDAS	0.5309	GT	1.9219	AG	1.8256	[\CCLE_StarF2019\,\INTRACHROMOSOMAL[chr1:0.30Mb]\]	3	NAV1	GPR37L1
ACH-000019	PT-viJKnw	MCF7	MCF7	ATP1A1--ZFP64	17	19	ONLY_REF_SPLICE	ATP1A1 (ENSG00000163399.15)	chr1:116396734:+	ZFP64 (ENSG00000020256.19)	chr20:52052132:-	YES_LDAS	0.4066	GT	1.8062	AG	1.5628	[\CCLE_StarF2019\,\INTERCHROMOSOMAL[chr1--chr20]\]	3	ATP1A1	ZFP64
ACH-000019	PT-viJKnw	MCF7	MCF7	GCN1--MSI1	30	62	ONLY_REF_SPLICE	GCN1 (ENSG00000089154.10)	chr12:120190298:-	MSI1 (ENSG00000135097.6)	chr12:120351400:-	YES_LDAS	1.0393	GT	1.8062	AG	1.9899	[\CCLE_StarF2019\,\INTRACHROMOSOMAL[chr12:0.15Mb]\]	3	GCN1	MSI1
ACH-000019	PT-viJKnw	MCF7	MCF7	ZBTB25--AL049869.1	9	3	INCL_NON_REF_SPLICE	ZBTB25 (ENSG00000089775.11)	chr14:64485965:-	AL049869.1 (ENSG00000259010.1)	chr14:64600363:-	YES_LDAS	0.1356	GA	0.971	TG	1.8062	[\CCLE_StarF2019\,\INTRACHROMOSOMAL[chr14:0.10Mb]\,\LOCAL_REARRANGEMENT:-:[95030]\]	3	ZBTB25	AL049869.1
ACH-000019	PT-viJKnw	MCF7	MCF7	MYO6--SENP6	20	34	ONLY_REF_SPLICE	MYO6 (ENSG00000196586.13)	chr6:75749423:+	SENP6 (ENSG00000112701.17)	chr6:75678583:+	YES_LDAS	0.61	GT	1.6729	AG	1.7968	[\CCLE_StarF2019\,\ChimerSeq\,\YOSHIHARA_TCGA\,\TumorFusionsNAR2018\,\TCGA_StarF2019\,\INTRACHROMOSOMAL[chr6:0.03Mb]\,\LOCAL_REARRANGEMENT:+:[30914]\]	3	MYO6	SENP6
ACH-000019	PT-viJKnw	MCF7	MCF7	C16orf45--ABCC1	1	8	ONLY_REF_SPLICE	C16orf45 (ENSG00000166780.10)	chr16:15434759:+	ABCC1 (ENSG00000103222.18)	chr16:16090405:+	NO_LDAS	0.1017	GT	1.5628	AG	1.9329	[\CCLE_StarF2019\,\INTRACHROMOSOMAL[chr16:0.32Mb]\]	4	C16orf45	ABCC1
ACH-000019	PT-viJKnw	MCF7	MCF7	RAD51C--ATXN7	3	18	ONLY_REF_SPLICE	RAD51C (ENSG00000108384.14)	chr17:58720812:+	ATXN7 (ENSG00000163635.18)	chr3:63979915:+	YES_LDAS	0.2372	GT	1.8295	AG	1.7232	[\ChimerPub\,\CCLE_StarF2019\,\INTERCHROMOSOMAL[chr17--chr3]\]	6	RAD51C	ATXN7
ACH-000019	PT-viJKnw	MCF7	MCF7	AC140504.1--ABCC1	1	8	ONLY_REF_SPLICE	AC140504.1 (ENSG00000261130.5)	chr16:15434759:+	ABCC1 (ENSG00000103222.18)	chr16:16090405:+	NO_LDAS	0.1017	GT	1.5628	AG	1.9329	[\CCLE_StarF2019\,\INTRACHROMOSOMAL[chr16:0.43Mb]\]	4	AC140504.1	ABCC1
ACH-000019	PT-viJKnw	MCF7	MCF7	RPS6KB1--VMP1	154	333	ONLY_REF_SPLICE	RPS6KB1 (ENSG00000108443.13)	chr17:59910611:+	VMP1 (ENSG00000062716.12)	chr17:59838295:+	YES_LDAS	5.5012	GT	1.9656	AG	1.8062	[\YOSHIHARA_TCGA\,\TumorFusionsNAR2018\,\TCGA_StarF2019\,\ChimerSeq\,\Klijn_CellLines\,\CCLE_StarF2019\,\INTRACHROMOSOMAL[chr17:0.05Mb]\,\LOCAL_REARRANGEMENT:+:[50791]\]	9	RPS6KB1	VMP1
ACH-000019	PT-viJKnw	MCF7	MCF7	LEMD3--AC002375.1	6	9	ONLY_REF_SPLICE	LEMD3 (ENSG00000174106.2)	chr12:65218619:+	AC002375.1 (ENSG00000257268.1)	chr12:110845599:+	YES_LDAS	0.1695	GT	1.9086	AG	1.8323	[\CCLE_StarF2019\,\INTRACHROMOSOMAL[chr12:45.58Mb]\]	3	LEMD3	AC002375.1
ACH-000019	PT-viJKnw	MCF7	MCF7	SMARCA4--CARM1	60	64	ONLY_REF_SPLICE	SMARCA4 (ENSG00000127616.18)	chr19:10986593:+	CARM1 (ENSG00000142453.11)	chr19:10904951:+	YES_LDAS	1.4008	GT	1.9329	AG	1.5656	[\CCLE_StarF2019\,\TCGA_StarF2019\,\TumorFusionsNAR2018\,\ChimerSeq\,\Klijn_CellLines\,\INTRACHROMOSOMAL[chr19:0.04Mb]\,\LOCAL_REARRANGEMENT:+:[37755]\]	3	SMARCA4	CARM1
ACH-000019	PT-viJKnw	MCF7	MCF7	AC099850.1--VMP1	15	61	INCL_NON_REF_SPLICE	AC099850.1 (ENSG00000224738.1)	chr17:59107506:+	VMP1 (ENSG00000062716.12)	chr17:59838295:+	YES_LDAS	0.8585	GT	1.7819	AG	1.8062	[\CCLE_StarF2019\,\INTRACHROMOSOMAL[chr17:0.59Mb]\]	3	AC099850.1	VMP1
ACH-000019	PT-viJKnw	MCF7	MCF7	AC023509.1--MT-ND2	3	3	INCL_NON_REF_SPLICE	AC023509.1 (ENSG00000257379.1)	chr12:53462559:+	MT-ND2 (ENSG00000198763.3)	chrM:4516:+	YES_LDAS	0.0678	GT	1.9329	AG	1.8323	[\INTERCHROMOSOMAL[chr12--chrM]\]	129	AC023509.1	MT-ND2
ACH-000019	PT-viJKnw	MCF7	MCF7	RAD51C--ATXN7	3	18	ONLY_REF_SPLICE	RAD51C (ENSG00000108384.14)	chr17:58720812:+	ATXN7 (ENSG00000285258.1)	chr3:63979915:+	YES_LDAS	0.2372	GT	1.8295	AG	1.7232	[\ChimerPub\,\CCLE_StarF2019\,\INTERCHROMOSOMAL[chr17--chr3]\]	6	RAD51C	ATXN7
ACH-000019	PT-viJKnw	MCF7	MCF7	BCAS3--ATXN7	13	4	ONLY_REF_SPLICE	BCAS3 (ENSG00000141376.22)	chr17:60747279:+	ATXN7 (ENSG00000163635.18)	chr3:63995505:+	YES_LDAS	0.1921	GT	1.9086	AG	1.8323	[\CCLE_StarF2019\,\INTERCHROMOSOMAL[chr17--chr3]\]	6	BCAS3	ATXN7
ACH-000019	PT-viJKnw	MCF7	MCF7	MYH9--EIF3D	19	22	ONLY_REF_SPLICE	MYH9 (ENSG00000100345.21)	chr22:36387807:-	EIF3D (ENSG00000100353.17)	chr22:36526131:-	YES_LDAS	0.4631	GT	1.9899	AG	1.8256	[\ChimerSeq\,\TCGA_StarF2019\,\TumorFusionsNAR2018\,\CCLE_StarF2019\,\INTRACHROMOSOMAL[chr22:0.12Mb]\]	5	MYH9	EIF3D
ACH-000019	PT-viJKnw	MCF7	MCF7	NAV1--GPR37L1	2	33	ONLY_REF_SPLICE	NAV1 (ENSG00000134369.15)	chr1:201739844:+	GPR37L1 (ENSG00000170075.8)	chr1:202127741:+	YES_LDAS	0.3954	GT	1.9329	AG	1.8256	[\CCLE_StarF2019\,\INTRACHROMOSOMAL[chr1:0.30Mb]\]	3	NAV1	GPR37L1
ACH-000019	PT-viJKnw	MCF7	MCF7	PLCG1--TOP1	7	0	ONLY_REF_SPLICE	PLCG1 (ENSG00000124181.14)	chr20:41137035:+	TOP1 (ENSG00000198900.5)	chr20:41101209:+	YES_LDAS	0.0791	GT	1.5219	AG	1.9899	[\INTRACHROMOSOMAL[chr20:0.01Mb]\,\LOCAL_REARRANGEMENT:+:[12473]\]	4	PLCG1	TOP1
ACH-000019	PT-viJKnw	MCF7	MCF7	BCAS4--BCAS3	2678	3802	ONLY_REF_SPLICE	BCAS4 (ENSG00000124243.17)	chr20:50795173:+	BCAS3 (ENSG00000141376.22)	chr17:61368327:+	YES_LDAS	73.1995	GT	1.6402	AG	1.9899	[\ChimerSeq\,\TumorFusionsNAR2018\,\ChimerPub\,\TCGA_StarF2019\,\CCLE_StarF2019\,\chimerdb_pubmed\,\INTERCHROMOSOMAL[chr20--chr17]\]	4	BCAS4	BCAS3
ACH-000019	PT-viJKnw	MCF7	MCF7	RPL37--RPL37P15	33	0	INCL_NON_REF_SPLICE	RPL37 (ENSG00000145592.13)	chr5:40832545:-	RPL37P15 (ENSG00000216365.2)	chr6:70098481:-	YES_LDAS	0.3728	AA	1.6402	TG	1.9086	[\INTERCHROMOSOMAL[chr5--chr6]\]	124	RPL37	RPL37P15
ACH-000019	PT-viJKnw	MCF7	MCF7	SIAH2-AS1--AC020636.1	9	0	INCL_NON_REF_SPLICE	SIAH2-AS1 (ENSG00000244265.1)	chr3:150762407:+	AC020636.1 (ENSG00000243273.1)	chr3:150890794:+	YES_LDAS	0.1017	GT	1.7465	AG	1.7465	[\CCLE_StarF2019\,\TCGA_StarF2019\,\INTRACHROMOSOMAL[chr3:0.13Mb]\]	8	SIAH2-AS1	AC020636.1
ACH-000019	PT-viJKnw	MCF7	MCF7	SLC7A5--MT-ND4L	3	10	INCL_NON_REF_SPLICE	SLC7A5 (ENSG00000103257.8)	chr16:87831290:-	MT-ND4L (ENSG00000212907.2)	chrM:10477:+	YES_LDAS	0.1469	GT	1.5546	CC	1.4295	[\INTERCHROMOSOMAL[chr16--chrM]\]	48	SLC7A5	MT-ND4L
ACH-000019	PT-viJKnw	MCF7	MCF7	ANKS1A--UHRF1BP1	6	0	ONLY_REF_SPLICE	ANKS1A (ENSG00000064999.14)	chr6:34889599:+	UHRF1BP1 (ENSG00000065060.16)	chr6:34834217:+	YES_LDAS	0.0678	GT	1.8892	AG	1.8892	[\CCLE_StarF2019\,\INTRACHROMOSOMAL[chr6:0.01Mb]\,\LOCAL_REARRANGEMENT:+:[6127]\]	3	ANKS1A	UHRF1BP1
ACH-000019	PT-viJKnw	MCF7	MCF7	RPS6KB1--VMP1	326	334	ONLY_REF_SPLICE	RPS6KB1 (ENSG00000108443.13)	chr17:59914703:+	VMP1 (ENSG00000062716.12)	chr17:59839768:+	YES_LDAS	7.4555	GT	1.7465	AG	1.7819	[\YOSHIHARA_TCGA\,\TumorFusionsNAR2018\,\TCGA_StarF2019\,\ChimerSeq\,\Klijn_CellLines\,\CCLE_StarF2019\,\INTRACHROMOSOMAL[chr17:0.05Mb]\,\LOCAL_REARRANGEMENT:+:[50791]\]	10	RPS6KB1	VMP1
ACH-000019	PT-viJKnw	MCF7	MCF7	UBE2E2--LINC02005	11	4	ONLY_REF_SPLICE	UBE2E2 (ENSG00000182247.9)	chr3:23217312:+	LINC02005 (ENSG00000242741.1)	chr3:73869776:+	YES_LDAS	0.1695	GT	1.8892	AG	1.9656	[\CCLE_StarF2019\,\INTRACHROMOSOMAL[chr3:50.22Mb]\]	3	UBE2E2	LINC02005
ACH-000019	PT-viJKnw	MCF7	MCF7	SYTL2--PICALM	3	3	ONLY_REF_SPLICE	SYTL2 (ENSG00000137501.17)	chr11:85757625:-	PICALM (ENSG00000073921.17)	chr11:85974812:-	YES_LDAS	0.0678	GT	1.5628	AG	1.9086	[\TCGA_StarF2019\,\Klijn_CellLines\,\ChimerSeq\,\INTRACHROMOSOMAL[chr11:0.15Mb]\]	2	SYTL2	PICALM
ACH-000019	PT-viJKnw	MCF7	MCF7	NCOA3--LINC01661	8	0	ONLY_REF_SPLICE	NCOA3 (ENSG00000124151.18)	chr20:47502019:+	LINC01661 (ENSG00000237460.2)	chr1:106838120:+	YES_LDAS	0.0904	GT	1.6402	AG	1.8256	[\INTERCHROMOSOMAL[chr20--chr1]\]	3	NCOA3	LINC01661
ACH-000019	PT-viJKnw	MCF7	MCF7	TBL1XR1--RGS17	21	6	ONLY_REF_SPLICE	TBL1XR1 (ENSG00000177565.16)	chr3:177197121:-	RGS17 (ENSG00000091844.7)	chr6:153044043:-	YES_LDAS	0.305	GT	1.8892	AG	1.9656	[\ChimerSeq\,\CCLE_StarF2019\,\chimerdb_pubmed\,\INTERCHROMOSOMAL[chr3--chr6]\]	3	TBL1XR1	RGS17
ACH-000019	PT-viJKnw	MCF7	MCF7	NAV1--GPR37L1	2	33	ONLY_REF_SPLICE	NAV1 (ENSG00000134369.15)	chr1:201718755:+	GPR37L1 (ENSG00000170075.8)	chr1:202127741:+	YES_LDAS	0.3954	GT	1.9656	AG	1.8256	[\CCLE_StarF2019\,\INTRACHROMOSOMAL[chr1:0.30Mb]\]	3	NAV1	GPR37L1
ACH-000019	PT-viJKnw	MCF7	MCF7	ARF1--MT-CO1	6	2	INCL_NON_REF_SPLICE	ARF1 (ENSG00000143761.15)	chr1:228097697:+	MT-CO1 (ENSG00000198804.2)	chrM:5904:+	YES_LDAS	0.0904	GT	1.8256	TG	1.9329	[\INTERCHROMOSOMAL[chr1--chrM]\]	42	ARF1	MT-CO1
ACH-000019	PT-viJKnw	MCF7	MCF7	AC023055.1--MMP19	4	6	ONLY_REF_SPLICE	AC023055.1 (ENSG00000257390.5)	chr12:55800854:-	MMP19 (ENSG00000123342.15)	chr12:55842438:-	YES_LDAS	0.113	GT	1.5628	AG	1.9086	[\CCLE_StarF2019\,\TCGA_StarF2019\,\INTRACHROMOSOMAL[chr12:0.01Mb]\,\LOCAL_REARRANGEMENT:-:[7887]\]	6	AC023055.1	MMP19
ACH-000019	PT-viJKnw	MCF7	MCF7	B3GNTL1--SLC9A8	1	5	ONLY_REF_SPLICE	B3GNTL1 (ENSG00000175711.8)	chr17:82956695:-	SLC9A8 (ENSG00000197818.11)	chr20:49877981:+	YES_LDAS	0.0678	GT	1.9656	AG	1.8062	[\INTERCHROMOSOMAL[chr17--chr20]\]	3	B3GNTL1	SLC9A8
ACH-000019	PT-viJKnw	MCF7	MCF7	COX6C--COX6CP1	6	0	INCL_NON_REF_SPLICE	COX6C (ENSG00000164919.10)	chr8:99893319:-	COX6CP1 (ENSG00000260318.1)	chr16:11904168:-	YES_LDAS	0.0678	GT	1.9329	AG	1.9656	[\CCLE_StarF2019\,\TCGA_StarF2019\,\INTERCHROMOSOMAL[chr8--chr16]\]	3	COX6C	COX6CP1
ACH-000019	PT-viJKnw	MCF7	MCF7	ATXN7L3--FAM171A2	32	9	ONLY_REF_SPLICE	ATXN7L3 (ENSG00000087152.15)	chr17:44198020:-	FAM171A2 (ENSG00000161682.14)	chr17:44356588:-	YES_LDAS	0.4632	GT	1.6729	AG	1.6402	[\CCLE_StarF2019\,\INTRACHROMOSOMAL[chr17:0.15Mb]\]	3	ATXN7L3	FAM171A2
ACH-000019	PT-viJKnw	MCF7	MCF7	RAD51C--ATXN7	4	18	ONLY_REF_SPLICE	RAD51C (ENSG00000108384.14)	chr17:58724100:+	ATXN7 (ENSG00000285258.1)	chr3:63979915:+	YES_LDAS	0.2485	GT	1.5058	AG	1.7232	[\ChimerPub\,\CCLE_StarF2019\,\INTERCHROMOSOMAL[chr17--chr3]\]	6	RAD51C	ATXN7
ACH-000019	PT-viJKnw	MCF7	MCF7	AC140504.1--ABCC1	7	8	ONLY_REF_SPLICE	AC140504.1 (ENSG00000261130.5)	chr16:15434759:+	ABCC1 (ENSG00000103222.18)	chr16:16076326:+	YES_LDAS	0.1695	GT	1.5628	AG	1.5301	[\CCLE_StarF2019\,\INTRACHROMOSOMAL[chr16:0.43Mb]\]	4	AC140504.1	ABCC1
ACH-000019	PT-viJKnw	MCF7	MCF7	ABCA5--PPP4R1L	3	20	INCL_NON_REF_SPLICE	ABCA5 (ENSG00000154265.15)	chr17:69313087:-	PPP4R1L (ENSG00000124224.16)	chr20:58272875:-	YES_LDAS	0.2598	GT	1.9219	AG	1.9899	[\CCLE_StarF2019\,\INTERCHROMOSOMAL[chr17--chr20]\]	2	ABCA5	PPP4R1L
ACH-000019	PT-viJKnw	MCF7	MCF7	BCAS4--LINC01441	1	10	ONLY_REF_SPLICE	BCAS4 (ENSG00000124243.17)	chr20:50795173:+	LINC01441 (ENSG00000224008.1)	chr20:55422362:-	YES_LDAS	0.1243	GT	1.6402	AG	1.6895	[\CCLE_StarF2019\,\INTRACHROMOSOMAL[chr20:4.54Mb]\]	2	BCAS4	LINC01441
ACH-000019	PT-viJKnw	MCF7	MCF7	SMARCC1--EMCN	27	17	ONLY_REF_SPLICE	SMARCC1 (ENSG00000173473.10)	chr3:47738029:-	EMCN (ENSG00000164035.9)	chr4:100570325:-	YES_LDAS	0.497	GT	1.8892	AG	1.9219	[\CCLE_StarF2019\,\INTERCHROMOSOMAL[chr3--chr4]\]	3	SMARCC1	EMCN
ACH-000019	PT-viJKnw	MCF7	MCF7	TAF4--BRIP1	28	25	ONLY_REF_SPLICE	TAF4 (ENSG00000130699.18)	chr20:62064451:-	BRIP1 (ENSG00000136492.8)	chr17:61849256:-	YES_LDAS	0.5987	GT	1.7232	AG	1.6895	[\Klijn_CellLines\,\CCLE_StarF2019\,\INTERCHROMOSOMAL[chr20--chr17]\]	3	TAF4	BRIP1
ACH-000019	PT-viJKnw	MCF7	MCF7	AC008134.1--MT-CO1	5	0	INCL_NON_REF_SPLICE	AC008134.1 (ENSG00000234594.1)	chr3:171534544:+	MT-CO1 (ENSG00000198804.2)	chrM:6543:+	YES_LDAS	0.0565	TA	1.6402	GC	1.2729	[\INTERCHROMOSOMAL[chr3--chrM]\]	8	AC008134.1	MT-CO1
ACH-000019	PT-viJKnw	MCF7	MCF7	TAF4--BRIP1	14	25	ONLY_REF_SPLICE	TAF4 (ENSG00000130699.18)	chr20:62064451:-	BRIP1 (ENSG00000136492.8)	chr17:61847220:-	YES_LDAS	0.4405	GT	1.7232	AG	1.7968	[\Klijn_CellLines\,\CCLE_StarF2019\,\INTERCHROMOSOMAL[chr20--chr17]\]	3	TAF4	BRIP1
ACH-000019	PT-viJKnw	MCF7	MCF7	PCBP2--MT-ND2	3	3	INCL_NON_REF_SPLICE	PCBP2 (ENSG00000197111.15)	chr12:53462559:+	MT-ND2 (ENSG00000198763.3)	chrM:4516:+	YES_LDAS	0.0678	GT	1.9329	AG	1.8323	[\INTERCHROMOSOMAL[chr12--chrM]\]	129	PCBP2	MT-ND2
ACH-000019	PT-viJKnw	MCF7	MCF7	AC099850.1--VMP1	31	61	ONLY_REF_SPLICE	AC099850.1 (ENSG00000224738.1)	chr17:59107591:+	VMP1 (ENSG00000062716.12)	chr17:59838295:+	YES_LDAS	1.0393	GT	1.8062	AG	1.8062	[\CCLE_StarF2019\,\INTRACHROMOSOMAL[chr17:0.59Mb]\]	3	AC099850.1	VMP1
ACH-000019	PT-viJKnw	MCF7	MCF7	C16orf45--ABCC1	7	8	ONLY_REF_SPLICE	C16orf45 (ENSG00000166780.10)	chr16:15434759:+	ABCC1 (ENSG00000103222.18)	chr16:16076326:+	YES_LDAS	0.1695	GT	1.5628	AG	1.5301	[\CCLE_StarF2019\,\INTRACHROMOSOMAL[chr16:0.32Mb]\]	4	C16orf45	ABCC1
ACH-000019	PT-viJKnw	MCF7	MCF7	TUBA1B--CTSD	6	2	INCL_NON_REF_SPLICE	TUBA1B (ENSG00000123416.15)	chr12:49128533:-	CTSD (ENSG00000117984.13)	chr11:1757423:-	YES_LDAS	0.0904	CC	1.9329	GG	1.5546	[\INTERCHROMOSOMAL[chr12--chr11]\]	14	TUBA1B	CTSD
ACH-000019	PT-viJKnw	MCF7	MCF7	AC011921.1--PLPPR5	4	22	ONLY_REF_SPLICE	AC011921.1 (ENSG00000259349.1)	chr17:60526501:+	PLPPR5 (ENSG00000117598.11)	chr1:98956741:-	YES_LDAS	0.2937	GT	1.9329	AG	1.5301	[\CCLE_StarF2019\,\INTERCHROMOSOMAL[chr17--chr1]\]	3	AC011921.1	PLPPR5
ACH-000019	PT-viJKnw	MCF7	MCF7	SULF2--PRICKLE2	18	13	ONLY_REF_SPLICE	SULF2 (ENSG00000196562.14)	chr20:47786048:-	PRICKLE2 (ENSG00000163637.12)	chr3:64099925:-	YES_LDAS	0.3502	GT	1.8295	AG	1.8256	[\CCLE_StarF2019\,\INTERCHROMOSOMAL[chr20--chr3]\]	3	SULF2	PRICKLE2
ACH-000019	PT-viJKnw	MCF7	MCF7	PDE8A--SCAND2P	10	3	ONLY_REF_SPLICE	PDE8A (ENSG00000073417.14)	chr15:84982348:+	SCAND2P (ENSG00000176700.20)	chr15:84637347:+	YES_LDAS	0.1469	GT	1.5058	AG	1.8256	[\CCLE_StarF2019\,\INTRACHROMOSOMAL[chr15:0.33Mb]\]	3	PDE8A	SCAND2P
ACH-000019	PT-viJKnw	MCF7	MCF7	PFKL--MT-ND4L	3	7	INCL_NON_REF_SPLICE	PFKL (ENSG00000141959.16)	chr21:44318579:+	MT-ND4L (ENSG00000212907.2)	chrM:10481:+	YES_LDAS	0.113	GG	1.7465	AT	1.2867	[\INTERCHROMOSOMAL[chr21--chrM]\]	51	PFKL	MT-ND4L
ACH-000019	PT-viJKnw	MCF7	MCF7	AC010173.1--SLC16A7	7	4	ONLY_REF_SPLICE	AC010173.1 (ENSG00000258101.2)	chr12:49264653:-	SLC16A7 (ENSG00000118596.11)	chr12:59704772:+	YES_LDAS	0.1243	GT	1.7465	AG	1.8295	[\CCLE_StarF2019\,\INTRACHROMOSOMAL[chr12:10.33Mb]\]	3	AC010173.1	SLC16A7
ACH-000019	PT-viJKnw	MCF7	MCF7	AC099850.1--VMP1	4	61	INCL_NON_REF_SPLICE	AC099850.1 (ENSG00000224738.1)	chr17:59107330:+	VMP1 (ENSG00000062716.12)	chr17:59838295:+	YES_LDAS	0.7343	GT	1.7968	AG	1.8062	[\CCLE_StarF2019\,\INTRACHROMOSOMAL[chr17:0.59Mb]\]	2	AC099850.1	VMP1
ACH-000019	PT-viJKnw	MCF7	MCF7	AHCYL1--RAD51C	33	6	ONLY_REF_SPLICE	AHCYL1 (ENSG00000168710.17)	chr1:109985172:+	RAD51C (ENSG00000108384.14)	chr17:58734118:+	YES_LDAS	0.4406	GT	1.5656	AG	1.9899	[\CCLE_StarF2019\,\Klijn_CellLines\,\INTERCHROMOSOMAL[chr1--chr17]\]	3	AHCYL1	RAD51C
ACH-000019	PT-viJKnw	MCF7	MCF7	EIF1--KRT18	7	0	INCL_NON_REF_SPLICE	EIF1 (ENSG00000173812.10)	chr17:41688986:+	KRT18 (ENSG00000111057.10)	chr12:52949128:+	YES_LDAS	0.0791	CC	1.5546	CG	1.9219	[\INTERCHROMOSOMAL[chr17--chr12]\]	22	EIF1	KRT18
ACH-000019	PT-viJKnw	MCF7	MCF7	ADAMTS19--SLC27A6	44	86	ONLY_REF_SPLICE	ADAMTS19 (ENSG00000145808.9)	chr5:129460482:+	SLC27A6 (ENSG00000113396.12)	chr5:129028345:+	YES_LDAS	1.4685	GT	1.9086	AG	1.231	[\ChimerSeq\,\CCLE_StarF2019\,\INTRACHROMOSOMAL[chr5:0.43Mb]\]	3	ADAMTS19	SLC27A6
ACH-000019	PT-viJKnw	MCF7	MCF7	ARFGEF2--SULF2	592	185	ONLY_REF_SPLICE	ARFGEF2 (ENSG00000124198.8)	chr20:48922010:+	SULF2 (ENSG00000196562.14)	chr20:47736942:-	YES_LDAS	8.7772	GT	1.6895	AG	1.9656	[\CCLE_StarF2019\,\Klijn_CellLines\,\TCGA_StarF2019\,\INTRACHROMOSOMAL[chr20:1.14Mb]\]	3	ARFGEF2	SULF2
ACH-000019	PT-viJKnw	MCF7	MCF7	RSBN1--DCLRE1B	3	3	INCL_NON_REF_SPLICE	RSBN1 (ENSG00000081019.13)	chr1:113811710:-	DCLRE1B (ENSG00000118655.5)	chr1:113905469:+	YES_LDAS	0.0678	GT	1.5656	AG	1.585	[\CCLE_StarF2019\,\INTRACHROMOSOMAL[chr1:0.09Mb]\,\LOCAL_INVERSION:-:+:[92665]\]	3	RSBN1	DCLRE1B
ACH-000019	PT-viJKnw	MCF7	MCF7	ADAMTS19--SLC27A6	32	86	ONLY_REF_SPLICE	ADAMTS19 (ENSG00000145808.9)	chr5:129461757:+	SLC27A6 (ENSG00000113396.12)	chr5:129028345:+	YES_LDAS	1.333	GT	1.6402	AG	1.231	[\ChimerSeq\,\CCLE_StarF2019\,\INTRACHROMOSOMAL[chr5:0.43Mb]\]	3	ADAMTS19	SLC27A6
ACH-000019	PT-viJKnw	MCF7	MCF7	ESR1--CCDC170	14	24	ONLY_REF_SPLICE	ESR1 (ENSG00000091831.23)	chr6:151702005:+	CCDC170 (ENSG00000120262.9)	chr6:151573174:+	YES_LDAS	0.4292	GT	1.9656	AG	1.9329	[\ChimerSeq\,\ChimerPub\,\TCGA_StarF2019\,\HaasMedCancer\,\CCLE_StarF2019\,\INTRACHROMOSOMAL[chr6:0.04Mb]\,\LOCAL_REARRANGEMENT:+:[35498]\]	4	ESR1	CCDC170
ACH-000019	PT-viJKnw	MCF7	MCF7	PNPLA7--DPH7	3	2	ONLY_REF_SPLICE	PNPLA7 (ENSG00000130653.15)	chr9:137515379:-	DPH7 (ENSG00000148399.12)	chr9:137555648:-	YES_LDAS	0.0565	GT	1.8295	AG	1.231	[\CCLE_StarF2019\,\TCGA_StarF2019\,\INTRACHROMOSOMAL[chr9:0.00Mb]\,\LOCAL_REARRANGEMENT:-:[4370]\]	3	PNPLA7	DPH7
ACH-000019	PT-viJKnw	MCF7	MCF7	GATAD2B--NUP210L	15	14	ONLY_REF_SPLICE	GATAD2B (ENSG00000143614.9)	chr1:153922733:-	NUP210L (ENSG00000143552.9)	chr1:154027597:-	YES_LDAS	0.3275	GT	1.371	AG	1.9086	[\CCLE_StarF2019\,\ChimerSeq\,\TCGA_StarF2019\,\YOSHIHARA_TCGA\,\TumorFusionsNAR2018\,\INTRACHROMOSOMAL[chr1:0.07Mb]\,\LOCAL_REARRANGEMENT:-:[69325]\]	3	GATAD2B	NUP210L
ACH-000019	PT-viJKnw	MCF7	MCF7	NCOA3--AC005808.1	3	3	INCL_NON_REF_SPLICE	NCOA3 (ENSG00000124151.18)	chr20:47637783:+	AC005808.1 (ENSG00000235415.1)	chr20:53608281:+	YES_LDAS	0.0678	GT	1.9656	AG	1.9656	[\INTRACHROMOSOMAL[chr20:5.95Mb]\]	2	NCOA3	AC005808.1
ACH-000019	PT-viJKnw	MCF7	MCF7	AC099850.1--VMP1	5	61	ONLY_REF_SPLICE	AC099850.1 (ENSG00000224738.1)	chr17:59107591:+	VMP1 (ENSG00000062716.12)	chr17:59834012:+	YES_LDAS	0.7456	GT	1.8062	AG	1.7968	[\CCLE_StarF2019\,\INTRACHROMOSOMAL[chr17:0.59Mb]\]	3	AC099850.1	VMP1
ACH-000019	PT-viJKnw	MCF7	MCF7	RSBN1--AP4B1-AS1	4	27	ONLY_REF_SPLICE	RSBN1 (ENSG00000081019.13)	chr1:113811710:-	AP4B1-AS1 (ENSG00000226167.1)	chr1:113897868:+	YES_LDAS	0.3502	GT	1.5656	AG	1.6895	[\CCLE_StarF2019\,\INTRACHROMOSOMAL[chr1:0.04Mb]\,\LOCAL_INVERSION:-:+:[44159]\]	3	RSBN1	AP4B1-AS1
ACH-000019	PT-viJKnw	MCF7	MCF7	BCAS4--ZMYND8	4	19	ONLY_REF_SPLICE	BCAS4 (ENSG00000124243.17)	chr20:50795173:+	ZMYND8 (ENSG00000101040.19)	chr20:47210897:-	YES_LDAS	0.2598	GT	1.6402	AG	1.9656	[\CCLE_StarF2019\,\INTRACHROMOSOMAL[chr20:3.44Mb]\]	3	BCAS4	ZMYND8
ACH-000019	PT-viJKnw	MCF7	MCF7	AL669831.3--KRT8	4	5	INCL_NON_REF_SPLICE	AL669831.3 (ENSG00000230021.10)	chr1:631199:-	KRT8 (ENSG00000170421.12)	chr12:52899874:-	YES_LDAS	0.1017	CC	1.7465	GG	1.6895	[\CCLE_StarF2019\,\INTERCHROMOSOMAL[chr1--chr12]\]	50	AL669831.3	KRT8
ACH-000223	PT-Vntr9y	HCC1937	HCC1937	AC080129.1--OPA1	300	184	ONLY_REF_SPLICE	AC080129.1 (ENSG00000229964.1)	chr3:194091646:+	OPA1 (ENSG00000198836.9)	chr3:193692063:+	YES_LDAS	5.2419	GT	1.7819	AG	1.3383	[\CCLE_StarF2019\,\INTRACHROMOSOMAL[chr3:0.39Mb]\]	1	AC080129.1	OPA1
ACH-000223	PT-Vntr9y	HCC1937	HCC1937	GAB1--AC097658.2	23	11	ONLY_REF_SPLICE	GAB1 (ENSG00000109458.8)	chr4:143337260:+	AC097658.2 (ENSG00000250969.1)	chr4:143329279:+	YES_LDAS	0.3682	GT	1.8256	AG	1.8062	[\CCLE_StarF2019\,\INTRACHROMOSOMAL[chr4:0.01Mb]\,\LOCAL_REARRANGEMENT:+:[6904]\]	1	GAB1	AC097658.2
ACH-000223	PT-Vntr9y	HCC1937	HCC1937	TUBA1B--MT-ATP6	4	1	INCL_NON_REF_SPLICE	TUBA1B (ENSG00000123416.15)	chr12:49128628:-	MT-ATP6 (ENSG00000198899.2)	chrM:8943:+	YES_LDAS	0.0541	CC	1.7819	CC	1.6895	[\INTERCHROMOSOMAL[chr12--chrM]\]	2	TUBA1B	MT-ATP6
ACH-000223	PT-Vntr9y	HCC1937	HCC1937	AC093484.3--MT-RNR2	3	3	INCL_NON_REF_SPLICE	AC093484.3 (ENSG00000265401.1)	chr17:16381124:-	MT-RNR2 (ENSG00000210082.2)	chrM:1690:+	YES_LDAS	0.065	AA	1.5058	AC	1.4566	[\INTERCHROMOSOMAL[chr17--chrM]\]	20	AC093484.3	MT-RNR2
ACH-000223	PT-Vntr9y	HCC1937	HCC1937	FTH1--ACTB	4	1	INCL_NON_REF_SPLICE	FTH1 (ENSG00000167996.15)	chr11:61967432:-	ACTB (ENSG00000075624.14)	chr7:5530601:-	YES_LDAS	0.0541	GC	1.6895	CC	1.5058	[\CCLE_StarF2019\,\INTERCHROMOSOMAL[chr11--chr7]\]	97	FTH1	ACTB
ACH-000223	PT-Vntr9y	HCC1937	HCC1937	MYO5B--CFAP53	1	5	ONLY_REF_SPLICE	MYO5B (ENSG00000167306.19)	chr18:50194767:-	CFAP53 (ENSG00000172361.5)	chr18:50250976:-	YES_LDAS	0.065	GT	1.9329	AG	1.6729	[\TCGA_StarF2019\,\INTRACHROMOSOMAL[chr18:0.03Mb]\,\LOCAL_REARRANGEMENT:-:[32100]\]	1	MYO5B	CFAP53
ACH-000223	PT-Vntr9y	HCC1937	HCC1937	MYO5B--CFAP53	4	5	ONLY_REF_SPLICE	MYO5B (ENSG00000167306.19)	chr18:50194767:-	CFAP53 (ENSG00000172361.5)	chr18:50251784:-	YES_LDAS	0.0975	GT	1.9329	AG	1.7968	[\TCGA_StarF2019\,\INTRACHROMOSOMAL[chr18:0.03Mb]\,\LOCAL_REARRANGEMENT:-:[32100]\]	1	MYO5B	CFAP53
ACH-000223	PT-Vntr9y	HCC1937	HCC1937	RHCG--FP236383.1	3	4	ONLY_REF_SPLICE	RHCG (ENSG00000140519.13)	chr15:89496361:-	FP236383.1 (ENSG00000280441.2)	chr21:8405960:+	YES_LDAS	0.0758	GT	1.7819	AG	1.9329	[\INTERCHROMOSOMAL[chr15--chr21]\]	1	RHCG	FP236383.1
ACH-000223	PT-Vntr9y	HCC1937	HCC1937	NFIA--EHF	26	11	ONLY_REF_SPLICE	NFIA (ENSG00000162599.15)	chr1:61088680:+	EHF (ENSG00000135373.12)	chr11:34651542:+	YES_LDAS	0.4007	GT	1.9656	AG	1.9329	[\CCLE_StarF2019\,\ChimerKB\,\Cosmic\,\Klijn_CellLines\,\INTERCHROMOSOMAL[chr1--chr11]\]	1	NFIA	EHF
ACH-000223	PT-Vntr9y	HCC1937	HCC1937	AL445647.1--MIR4500HG	3	2	INCL_NON_REF_SPLICE	AL445647.1 (ENSG00000272046.1)	chr13:87810484:-	MIR4500HG (ENSG00000228824.6)	chr13:87615755:-	YES_LDAS	0.0542	GT	1.8892	AG	1.5301	[\TCGA_StarF2019\,\CCLE_StarF2019\,\INTRACHROMOSOMAL[chr13:0.14Mb]\]	108	AL445647.1	MIR4500HG
ACH-000223	PT-Vntr9y	HCC1937	HCC1937	LAMP1--MT-CO2	3	2	INCL_NON_REF_SPLICE	LAMP1 (ENSG00000185896.10)	chr13:113322363:+	MT-CO2 (ENSG00000198712.1)	chrM:7816:+	YES_LDAS	0.0542	CC	1.8256	GC	1.5546	[\INTERCHROMOSOMAL[chr13--chrM]\]	1	LAMP1	MT-CO2
ACH-000223	PT-Vntr9y	HCC1937	HCC1937	LY6E--S100A6	5	1	INCL_NON_REF_SPLICE	LY6E (ENSG00000160932.10)	chr8:143021816:+	S100A6 (ENSG00000197956.9)	chr1:153535985:-	YES_LDAS	0.065	CA	1.5546	CC	1.7465	[\CCLE_StarF2019\,\INTERCHROMOSOMAL[chr8--chr1]\]	9	LY6E	S100A6
ACH-000223	PT-Vntr9y	HCC1937	HCC1937	SIAH1--ABCC11	4	3	ONLY_REF_SPLICE	SIAH1 (ENSG00000196470.11)	chr16:48385204:-	ABCC11 (ENSG00000121270.15)	chr16:48231939:-	YES_LDAS	0.0758	GT	1.7232	AG	1.9086	[\CCLE_StarF2019\,\INTRACHROMOSOMAL[chr16:0.11Mb]\]	1	SIAH1	ABCC11
ACH-000223	PT-Vntr9y	HCC1937	HCC1937	UBE2E2--LINC01378	5	1	ONLY_REF_SPLICE	UBE2E2 (ENSG00000182247.9)	chr3:23203262:+	LINC01378 (ENSG00000236922.9)	chr4:117654807:+	YES_LDAS	0.065	GT	1.4716	AG	1.8892	[\INTERCHROMOSOMAL[chr3--chr4]\]	1	UBE2E2	LINC01378
ACH-000223	PT-Vntr9y	HCC1937	HCC1937	CNTNAP3C--BX005040.4	1	10	ONLY_REF_SPLICE	CNTNAP3C (ENSG00000283378.1)	chr9:61453030:+	BX005040.4 (ENSG00000283541.1)	chr9:61097039:-	YES_LDAS	0.1191	GT	1.8295	AG	1.9086	[\INTRACHROMOSOMAL[chr9:0.22Mb]\]	9	CNTNAP3C	BX005040.4
ACH-000276	PT-S4bLNM	HCC38	HCC38	ITGB6--RBMS1	1	4	ONLY_REF_SPLICE	ITGB6 (ENSG00000115221.11)	chr2:160137434:-	RBMS1 (ENSG00000153250.19)	chr2:160281364:-	YES_LDAS	0.0517	GT	1.7465	AG	1.9899	[\CCLE_StarF2019\,\Klijn_CellLines\,\ChimerSeq\,\TumorFusionsNAR2018\,\YOSHIHARA_TCGA\,\TCGA_StarF2019\,\INTRACHROMOSOMAL[chr2:0.07Mb]\,\LOCAL_REARRANGEMENT:-:[71838]\]	1	ITGB6	RBMS1
ACH-000276	PT-S4bLNM	HCC38	HCC38	DCAF13--FZD6	4	1	INCL_NON_REF_SPLICE	DCAF13 (ENSG00000164934.13)	chr8:103415516:+	FZD6 (ENSG00000164930.11)	chr8:103325392:+	YES_LDAS	0.0517	GT	1.9086	AG	1.9656	[\INTRACHROMOSOMAL[chr8:0.08Mb]\,\LOCAL_REARRANGEMENT:+:[81848]\]	1	DCAF13	FZD6
ACH-000276	PT-S4bLNM	HCC38	HCC38	MBOAT2--PRKCE	37	34	ONLY_REF_SPLICE	MBOAT2 (ENSG00000143797.11)	chr2:8882511:-	PRKCE (ENSG00000171132.13)	chr2:46145093:+	YES_LDAS	0.7346	GT	1.8256	AG	1.8256	[\CCLE_StarF2019\,\Klijn_CellLines\,\Cosmic\,\ChimerKB\,\INTRACHROMOSOMAL[chr2:36.65Mb]\]	1	MBOAT2	PRKCE
ACH-000276	PT-S4bLNM	HCC38	HCC38	VPS37A--PIGN	40	27	ONLY_REF_SPLICE	VPS37A (ENSG00000155975.9)	chr8:17268956:+	PIGN (ENSG00000197563.10)	chr18:62138298:-	YES_LDAS	0.6933	GT	1.8256	AG	1.8892	[\CCLE_StarF2019\,\INTERCHROMOSOMAL[chr8--chr18]\]	1	VPS37A	PIGN
ACH-000276	PT-S4bLNM	HCC38	HCC38	NOS1AP--IFI16	9	5	ONLY_REF_SPLICE	NOS1AP (ENSG00000198929.12)	chr1:162070282:+	IFI16 (ENSG00000163565.18)	chr1:159010003:+	YES_LDAS	0.1448	GT	1.9656	AG	1.371	[\CCLE_StarF2019\,\INTRACHROMOSOMAL[chr1:3.01Mb]\]	1	NOS1AP	IFI16
ACH-000276	PT-S4bLNM	HCC38	HCC38	ADAM9--DDHD2	4	19	INCL_NON_REF_SPLICE	ADAM9 (ENSG00000168615.11)	chr8:38997160:+	DDHD2 (ENSG00000085788.13)	chr8:38273373:+	YES_LDAS	0.238	GT	1.5329	AG	1.9656	[\CCLE_StarF2019\,\INTRACHROMOSOMAL[chr8:0.72Mb]\]	1	ADAM9	DDHD2
ACH-000276	PT-S4bLNM	HCC38	HCC38	SPRED1--BUB1B	89	46	ONLY_REF_SPLICE	SPRED1 (ENSG00000166068.12)	chr15:38299547:+	BUB1B (ENSG00000156970.12)	chr15:40165053:+	YES_LDAS	1.3968	GT	1.8892	AG	1.9656	[\CCLE_StarF2019\,\INTRACHROMOSOMAL[chr15:1.80Mb]\]	1	SPRED1	BUB1B
ACH-000276	PT-S4bLNM	HCC38	HCC38	ATAD2--AC013451.1	62	33	ONLY_REF_SPLICE	ATAD2 (ENSG00000156802.12)	chr8:123396187:-	AC013451.1 (ENSG00000258425.1)	chr14:74559764:+	YES_LDAS	0.9829	GT	1.585	AG	1.8323	[\CCLE_StarF2019\,\INTERCHROMOSOMAL[chr8--chr14]\]	1	ATAD2	AC013451.1
ACH-000276	PT-S4bLNM	HCC38	HCC38	AC092153.1--RBMS1	1	8	ONLY_REF_SPLICE	AC092153.1 (ENSG00000285155.1)	chr2:160169212:-	RBMS1 (ENSG00000153250.19)	chr2:160281364:-	YES_LDAS	0.0931	GT	1.7465	AG	1.9899	[\INTRACHROMOSOMAL[chr2:0.00Mb]\,\LOCAL_REARRANGEMENT:-:[263]\]	2	AC092153.1	RBMS1
ACH-000276	PT-S4bLNM	HCC38	HCC38	COL24A1--GSTM2	7	10	ONLY_REF_SPLICE	COL24A1 (ENSG00000171502.14)	chr1:85816788:-	GSTM2 (ENSG00000213366.12)	chr1:109708481:+	YES_LDAS	0.1759	GT	1.9656	AG	1.5656	[\CCLE_StarF2019\,\INTRACHROMOSOMAL[chr1:23.51Mb]\]	2	COL24A1	GSTM2
ACH-000276	PT-S4bLNM	HCC38	HCC38	RNF111--TCF12	42	38	ONLY_REF_SPLICE	RNF111 (ENSG00000157450.15)	chr15:58988068:+	TCF12 (ENSG00000140262.17)	chr15:57192158:+	YES_LDAS	0.8278	GT	1.8256	AG	1.9656	[\CCLE_StarF2019\,\ChimerSeq\,\TumorFusionsNAR2018\,\INTRACHROMOSOMAL[chr15:1.69Mb]\]	1	RNF111	TCF12
ACH-000276	PT-S4bLNM	HCC38	HCC38	ADAM9--RANGRF	11	6	INCL_NON_REF_SPLICE	ADAM9 (ENSG00000168615.11)	chr8:39026810:+	RANGRF (ENSG00000108961.13)	chr17:8288779:+	YES_LDAS	0.1759	GT	1.9656	AG	1.8892	[\CCLE_StarF2019\,\INTERCHROMOSOMAL[chr8--chr17]\]	1	ADAM9	RANGRF
ACH-000276	PT-S4bLNM	HCC38	HCC38	MEF2A--AC022523.2	18	9	INCL_NON_REF_SPLICE	MEF2A (ENSG00000068305.17)	chr15:99675458:+	AC022523.2 (ENSG00000259266.1)	chr15:98118172:+	YES_LDAS	0.2793	GT	1.8892	AG	1.6895	[\CCLE_StarF2019\,\INTRACHROMOSOMAL[chr15:1.45Mb]\]	1	MEF2A	AC022523.2
ACH-000276	PT-S4bLNM	HCC38	HCC38	MIR100HG--ZNF202	3	19	INCL_NON_REF_SPLICE	MIR100HG (ENSG00000255248.8)	chr11:122152245:-	ZNF202 (ENSG00000166261.10)	chr11:123728262:-	YES_LDAS	0.2276	GT	1.8892	AG	1.9656	[\CCLE_StarF2019\,\INTRACHROMOSOMAL[chr11:1.17Mb]\]	2	MIR100HG	ZNF202
ACH-000276	PT-S4bLNM	HCC38	HCC38	MTAP--PCDH7	122	56	ONLY_REF_SPLICE	MTAP (ENSG00000099810.19)	chr9:21854870:+	PCDH7 (ENSG00000169851.15)	chr4:30920153:+	YES_LDAS	1.8417	GT	1.5219	AG	1.9656	[\Klijn_CellLines\,\CCLE_StarF2019\,\INTERCHROMOSOMAL[chr9--chr4]\]	1	MTAP	PCDH7
ACH-000276	PT-S4bLNM	HCC38	HCC38	NF1--AC243829.5	7	6	INCL_NON_REF_SPLICE	NF1 (ENSG00000196712.17)	chr17:31095369:+	AC243829.5 (ENSG00000278097.1)	chr17:36226186:-	YES_LDAS	0.1345	GT	1.9086	AG	1.9656	[\CCLE_StarF2019\,\INTRACHROMOSOMAL[chr17:4.84Mb]\]	1	NF1	AC243829.5
ACH-000276	PT-S4bLNM	HCC38	HCC38	ARHGAP35--IGSF23	33	13	ONLY_REF_SPLICE	ARHGAP35 (ENSG00000160007.18)	chr19:46922356:+	IGSF23 (ENSG00000216588.8)	chr19:44623703:+	YES_LDAS	0.4759	GT	1.6895	AG	1.7056	[\CCLE_StarF2019\,\INTRACHROMOSOMAL[chr19:2.28Mb]\]	1	ARHGAP35	IGSF23
ACH-000276	PT-S4bLNM	HCC38	HCC38	WDR70--NIPBL	10	3	ONLY_REF_SPLICE	WDR70 (ENSG00000082068.8)	chr5:37381685:+	NIPBL (ENSG00000164190.17)	chr5:36953618:+	YES_LDAS	0.1345	GT	1.9329	AG	1.5058	[\CCLE_StarF2019\,\INTRACHROMOSOMAL[chr5:0.31Mb]\]	1	WDR70	NIPBL
ACH-000276	PT-S4bLNM	HCC38	HCC38	TMEM123--MMP20	146	99	ONLY_REF_SPLICE	TMEM123 (ENSG00000152558.14)	chr11:102448812:-	MMP20 (ENSG00000137674.3)	chr11:102610030:-	YES_LDAS	2.5349	GT	1.9656	AG	1.9899	[\TCGA_StarF2019\,\YOSHIHARA_TCGA\,\TumorFusionsNAR2018\,\Klijn_CellLines\,\ChimerSeq\,\CCLE_StarF2019\,\INTRACHROMOSOMAL[chr11:0.11Mb]\]	1	TMEM123	MMP20
ACH-000276	PT-S4bLNM	HCC38	HCC38	ATP6AP1L--MSH3	1	4	ONLY_REF_SPLICE	ATP6AP1L (ENSG00000205464.12)	chr5:82281011:+	MSH3 (ENSG00000113318.9)	chr5:80787565:+	YES_LDAS	0.0517	GT	1.5058	AG	1.8295	[\INTRACHROMOSOMAL[chr5:1.40Mb]\]	1	ATP6AP1L	MSH3
ACH-000276	PT-S4bLNM	HCC38	HCC38	STAT3--CAVIN1	19	8	ONLY_REF_SPLICE	STAT3 (ENSG00000168610.14)	chr17:42388279:-	CAVIN1 (ENSG00000177469.12)	chr17:42405388:-	YES_LDAS	0.2794	GT	1.8256	AG	1.7819	[\TCGA_StarF2019\,\CCLE_StarF2019\,\INTRACHROMOSOMAL[chr17:0.01Mb]\,\LOCAL_REARRANGEMENT:-:[13884]\]	4	STAT3	CAVIN1
ACH-000276	PT-S4bLNM	HCC38	HCC38	COL24A1--GSTM1	7	6	ONLY_REF_SPLICE	COL24A1 (ENSG00000171502.14)	chr1:85816788:-	GSTM1 (ENSG00000134184.12)	chr1:109708481:+	YES_LDAS	0.1345	GT	1.9656	AG	1.5656	[\CCLE_StarF2019\,\INTRACHROMOSOMAL[chr1:23.53Mb]\]	2	COL24A1	GSTM1
ACH-000276	PT-S4bLNM	HCC38	HCC38	MIR100--ZNF202	10	2	INCL_NON_REF_SPLICE	MIR100 (ENSG00000207994.1)	chr11:122152245:-	ZNF202 (ENSG00000166261.10)	chr11:123728262:-	YES_LDAS	0.1242	GT	1.8892	AG	1.9656	[\CCLE_StarF2019\,\INTRACHROMOSOMAL[chr11:1.57Mb]\]	2	MIR100	ZNF202
ACH-000276	PT-S4bLNM	HCC38	HCC38	FRG1HP--ANKRD20A1	2	11	ONLY_REF_SPLICE	FRG1HP (ENSG00000276291.5)	chr9:40992775:+	ANKRD20A1 (ENSG00000260691.5)	chr9:67897559:+	YES_LDAS	0.1345	GT	1.7465	AG	1.6402	[\CCLE_StarF2019\,\INTRACHROMOSOMAL[chr9:26.64Mb]\]	1	FRG1HP	ANKRD20A1
ACH-000276	PT-S4bLNM	HCC38	HCC38	SLC26A6--PRKAR2A	19	7	ONLY_REF_SPLICE	SLC26A6 (ENSG00000225697.12)	chr3:48627946:-	PRKAR2A (ENSG00000114302.15)	chr3:48790627:-	YES_LDAS	0.269	GT	1.9086	AG	1.9086	[\ChimerKB\,\Cosmic\,\Mitelman\,\Klijn_CellLines\,\CCLE_StarF2019\,\INTRACHROMOSOMAL[chr3:0.11Mb]\]	1	SLC26A6	PRKAR2A
ACH-000276	PT-S4bLNM	HCC38	HCC38	KCNS3--WRNIP1	5	11	ONLY_REF_SPLICE	KCNS3 (ENSG00000170745.11)	chr2:17878806:+	WRNIP1 (ENSG00000124535.15)	chr6:2768691:+	YES_LDAS	0.1655	GT	1.8892	AG	1.8295	[\CCLE_StarF2019\,\INTERCHROMOSOMAL[chr2--chr6]\]	1	KCNS3	WRNIP1
ACH-000276	PT-S4bLNM	HCC38	HCC38	ATP6AP1L--MSH3	4	4	ONLY_REF_SPLICE	ATP6AP1L (ENSG00000205464.12)	chr5:82281011:+	MSH3 (ENSG00000113318.9)	chr5:80778720:+	YES_LDAS	0.0828	GT	1.5058	AG	1.8892	[\INTRACHROMOSOMAL[chr5:1.40Mb]\]	1	ATP6AP1L	MSH3
ACH-000276	PT-S4bLNM	HCC38	HCC38	PTPRA--HHLA1	91	12	ONLY_REF_SPLICE	PTPRA (ENSG00000132670.20)	chr20:2923285:+	HHLA1 (ENSG00000132297.11)	chr8:132098962:-	YES_LDAS	1.0658	GT	1.7968	AG	1.9086	[\INTERCHROMOSOMAL[chr20--chr8]\]	1	PTPRA	HHLA1
ACH-000276	PT-S4bLNM	HCC38	HCC38	NOTCH2--SEC22B	3	4	ONLY_REF_SPLICE	NOTCH2 (ENSG00000134250.19)	chr1:119986960:-	SEC22B (ENSG00000265808.3)	chr1:120163370:-	YES_LDAS	0.0724	GT	1.7819	AG	1.9086	[\CCLE_StarF2019\,\TCGA_StarF2019\,\INTRACHROMOSOMAL[chr1:0.08Mb]\,\LOCAL_REARRANGEMENT:-:[81272]\]	2	NOTCH2	SEC22B
ACH-000276	PT-S4bLNM	HCC38	HCC38	AC090912.1--ADCY8	4	1	INCL_NON_REF_SPLICE	AC090912.1 (ENSG00000265943.1)	chr18:22699571:-	ADCY8 (ENSG00000155897.9)	chr8:130951998:-	YES_LDAS	0.0517	GT	1.9656	AG	1.8062	[\INTERCHROMOSOMAL[chr18--chr8]\]	1	AC090912.1	ADCY8
ACH-000276	PT-S4bLNM	HCC38	HCC38	MED1--GSDMB	16	19	ONLY_REF_SPLICE	MED1 (ENSG00000125686.11)	chr17:39439165:-	GSDMB (ENSG00000073605.18)	chr17:39917321:-	YES_LDAS	0.3621	GT	1.9656	AG	1.9656	[\CCLE_StarF2019\,\ChimerSeq\,\TCGA_StarF2019\,\TumorFusionsNAR2018\,\INTRACHROMOSOMAL[chr17:0.45Mb]\]	1	MED1	GSDMB
ACH-000276	PT-S4bLNM	HCC38	HCC38	COL24A1--GSTM1	2	13	ONLY_REF_SPLICE	COL24A1 (ENSG00000171502.14)	chr1:85816788:-	GSTM1 (ENSG00000134184.12)	chr1:109689048:+	YES_LDAS	0.1552	GT	1.9656	AG	1.8323	[\CCLE_StarF2019\,\INTRACHROMOSOMAL[chr1:23.53Mb]\]	1	COL24A1	GSTM1
ACH-000276	PT-S4bLNM	HCC38	HCC38	COL24A1--GSTM2	14	10	ONLY_REF_SPLICE	COL24A1 (ENSG00000171502.14)	chr1:85816788:-	GSTM2 (ENSG00000213366.12)	chr1:109668925:+	YES_LDAS	0.2484	GT	1.9656	AG	1.9329	[\CCLE_StarF2019\,\INTRACHROMOSOMAL[chr1:23.51Mb]\]	2	COL24A1	GSTM2
ACH-000276	PT-S4bLNM	HCC38	HCC38	ITGB6--RBMS1	1	8	ONLY_REF_SPLICE	ITGB6 (ENSG00000115221.11)	chr2:160169212:-	RBMS1 (ENSG00000153250.19)	chr2:160281364:-	YES_LDAS	0.0931	GT	1.7465	AG	1.9899	[\CCLE_StarF2019\,\Klijn_CellLines\,\ChimerSeq\,\TumorFusionsNAR2018\,\YOSHIHARA_TCGA\,\TCGA_StarF2019\,\INTRACHROMOSOMAL[chr2:0.07Mb]\,\LOCAL_REARRANGEMENT:-:[71838]\]	2	ITGB6	RBMS1
ACH-000276	PT-S4bLNM	HCC38	HCC38	NBEA--AC100757.2	10	13	INCL_NON_REF_SPLICE	NBEA (ENSG00000172915.18)	chr13:35110978:+	AC100757.2 (ENSG00000274835.1)	chr15:22360628:+	YES_LDAS	0.238	GT	1.9219	AG	1.8892	[\CCLE_StarF2019\,\TCGA_StarF2019\,\INTERCHROMOSOMAL[chr13--chr15]\]	13	NBEA	AC100757.2
ACH-000276	PT-S4bLNM	HCC38	HCC38	TMEM123--MMP20	49	98	ONLY_REF_SPLICE	TMEM123 (ENSG00000152558.14)	chr11:102448812:-	MMP20 (ENSG00000137674.3)	chr11:102611903:-	YES_LDAS	1.521	GT	1.9656	AG	1.4566	[\TCGA_StarF2019\,\YOSHIHARA_TCGA\,\TumorFusionsNAR2018\,\Klijn_CellLines\,\ChimerSeq\,\CCLE_StarF2019\,\INTRACHROMOSOMAL[chr11:0.11Mb]\]	1	TMEM123	MMP20
ACH-000276	PT-S4bLNM	HCC38	HCC38	TPD52--PAG1	22	1	ONLY_REF_SPLICE	TPD52 (ENSG00000076554.15)	chr8:80171425:-	PAG1 (ENSG00000076641.4)	chr8:81070170:-	YES_LDAS	0.2379	GT	1.5656	AG	1.7968	[\CCLE_StarF2019\,\INTRACHROMOSOMAL[chr8:0.74Mb]\]	1	TPD52	PAG1
ACH-000276	PT-S4bLNM	HCC38	HCC38	MIR100HG--ZNF202	19	19	ONLY_REF_SPLICE	MIR100HG (ENSG00000255248.8)	chr11:122155551:-	ZNF202 (ENSG00000166261.10)	chr11:123728262:-	YES_LDAS	0.3932	GT	1.8295	AG	1.9656	[\CCLE_StarF2019\,\INTRACHROMOSOMAL[chr11:1.17Mb]\]	1	MIR100HG	ZNF202
ACH-000276	PT-S4bLNM	HCC38	HCC38	SCAPER--TM6SF1	6	0	ONLY_REF_SPLICE	SCAPER (ENSG00000140386.12)	chr15:76800248:-	TM6SF1 (ENSG00000136404.15)	chr15:83112797:+	YES_LDAS	0.0621	GT	1.7819	AG	1.8295	[\Klijn_CellLines\,\INTRACHROMOSOMAL[chr15:6.20Mb]\]	1	SCAPER	TM6SF1
ACH-000276	PT-S4bLNM	HCC38	HCC38	CTGF--AC018738.1	5	1	INCL_NON_REF_SPLICE	CTGF (ENSG00000118523.5)	chr6:131951219:-	AC018738.1 (ENSG00000237039.1)	chr2:231256069:+	YES_LDAS	0.062	CC	1.4716	TC	1.6402	[\INTERCHROMOSOMAL[chr6--chr2]\]	4	CTGF	AC018738.1
ACH-000276	PT-S4bLNM	HCC38	HCC38	UBE2E1--COL24A1	39	25	ONLY_REF_SPLICE	UBE2E1 (ENSG00000170142.11)	chr3:23887699:+	COL24A1 (ENSG00000171502.14)	chr1:85849406:-	YES_LDAS	0.6622	GT	1.9086	AG	1.9086	[\CCLE_StarF2019\,\Klijn_CellLines\,\INTERCHROMOSOMAL[chr3--chr1]\]	1	UBE2E1	COL24A1
ACH-000276	PT-S4bLNM	HCC38	HCC38	XRCC6--UQCC2	53	31	ONLY_REF_SPLICE	XRCC6 (ENSG00000196419.12)	chr22:41653690:+	UQCC2 (ENSG00000137288.9)	chr6:33701420:-	YES_LDAS	0.8691	GT	1.9656	AG	1.9219	[\CCLE_StarF2019\,\INTERCHROMOSOMAL[chr22--chr6]\]	1	XRCC6	UQCC2
ACH-000276	PT-S4bLNM	HCC38	HCC38	UBE2E1--COL24A1	10	25	ONLY_REF_SPLICE	UBE2E1 (ENSG00000170142.11)	chr3:23811510:+	COL24A1 (ENSG00000171502.14)	chr1:85849406:-	YES_LDAS	0.3622	GT	1.9329	AG	1.9086	[\CCLE_StarF2019\,\Klijn_CellLines\,\INTERCHROMOSOMAL[chr3--chr1]\]	1	UBE2E1	COL24A1
ACH-000276	PT-S4bLNM	HCC38	HCC38	ARHGAP35--PVR	7	3	INCL_NON_REF_SPLICE	ARHGAP35 (ENSG00000160007.18)	chr19:46922356:+	PVR (ENSG00000073008.14)	chr19:44643960:+	YES_LDAS	0.1034	GT	1.6895	AG	1.6729	[\CCLE_StarF2019\,\INTRACHROMOSOMAL[chr19:2.26Mb]\]	1	ARHGAP35	PVR
ACH-000276	PT-S4bLNM	HCC38	HCC38	COL24A1--GSTM1	4	6	INCL_NON_REF_SPLICE	COL24A1 (ENSG00000171502.14)	chr1:85816788:-	GSTM1 (ENSG00000134184.12)	chr1:109656712:+	YES_LDAS	0.1035	GT	1.9656	AG	1.7232	[\CCLE_StarF2019\,\INTRACHROMOSOMAL[chr1:23.53Mb]\]	1	COL24A1	GSTM1
ACH-000276	PT-S4bLNM	HCC38	HCC38	COL24A1--GSTM1	14	13	ONLY_REF_SPLICE	COL24A1 (ENSG00000171502.14)	chr1:85816788:-	GSTM1 (ENSG00000134184.12)	chr1:109688673:+	YES_LDAS	0.2794	GT	1.9656	AG	1.9329	[\CCLE_StarF2019\,\INTRACHROMOSOMAL[chr1:23.53Mb]\]	1	COL24A1	GSTM1
ACH-000276	PT-S4bLNM	HCC38	HCC38	CTSC--AC023866.2	5	5	INCL_NON_REF_SPLICE	CTSC (ENSG00000109861.15)	chr11:88334937:-	AC023866.2 (ENSG00000254222.1)	chr8:61294620:-	YES_LDAS	0.1034	GT	1.6049	AG	1.9656	[\CCLE_StarF2019\,\INTERCHROMOSOMAL[chr11--chr8]\]	1	CTSC	AC023866.2
ACH-000276	PT-S4bLNM	HCC38	HCC38	L3MBTL4--AC002472.1	4	3	ONLY_REF_SPLICE	L3MBTL4 (ENSG00000154655.15)	chr18:6093355:-	AC002472.1 (ENSG00000226872.1)	chr22:21042703:+	YES_LDAS	0.0724	GT	1.8256	AG	1.8892	[\INTERCHROMOSOMAL[chr18--chr22]\]	1	L3MBTL4	AC002472.1
ACH-000276	PT-S4bLNM	HCC38	HCC38	COL24A1--GSTM1	13	11	ONLY_REF_SPLICE	COL24A1 (ENSG00000171502.14)	chr1:85816788:-	GSTM1 (ENSG00000134184.12)	chr1:109688170:+	YES_LDAS	0.2483	GT	1.9656	AG	1.7232	[\CCLE_StarF2019\,\INTRACHROMOSOMAL[chr1:23.53Mb]\]	1	COL24A1	GSTM1
ACH-000276	PT-S4bLNM	HCC38	HCC38	KCNS3--WRNIP1	8	11	ONLY_REF_SPLICE	KCNS3 (ENSG00000170745.11)	chr2:17878806:+	WRNIP1 (ENSG00000124535.15)	chr6:2779263:+	YES_LDAS	0.1966	GT	1.8892	AG	1.8892	[\CCLE_StarF2019\,\INTERCHROMOSOMAL[chr2--chr6]\]	1	KCNS3	WRNIP1
ACH-000276	PT-S4bLNM	HCC38	HCC38	PRMT1--BCL2L12	352	143	ONLY_REF_SPLICE	PRMT1 (ENSG00000126457.21)	chr19:49682259:+	BCL2L12 (ENSG00000126453.9)	chr19:49673698:+	YES_LDAS	5.1216	GT	1.8892	AG	1.8892	[\CCLE_StarF2019\,\Klijn_CellLines\,\INTRACHROMOSOMAL[chr19:0.00Mb]\,\LOCAL_REARRANGEMENT:+:[1870]\]	1	PRMT1	BCL2L12
ACH-000276	PT-S4bLNM	HCC38	HCC38	PHTF1--LRIF1	5	6	ONLY_REF_SPLICE	PHTF1 (ENSG00000116793.15)	chr1:113757699:-	LRIF1 (ENSG00000121931.15)	chr1:110950123:-	YES_LDAS	0.1138	GT	1.9219	AG	1.8892	[\CCLE_StarF2019\,\INTRACHROMOSOMAL[chr1:2.73Mb]\]	1	PHTF1	LRIF1
ACH-000276	PT-S4bLNM	HCC38	HCC38	C22orf39--TCF20	4	1	ONLY_REF_SPLICE	C22orf39 (ENSG00000242259.8)	chr22:19447378:-	TCF20 (ENSG00000100207.18)	chr22:42161358:-	YES_LDAS	0.0517	GT	1.5656	AG	1.7465	[\INTRACHROMOSOMAL[chr22:22.71Mb]\]	2	C22orf39	TCF20
ACH-000276	PT-S4bLNM	HCC38	HCC38	HMGXB3--PPARGC1B	13	23	ONLY_REF_SPLICE	HMGXB3 (ENSG00000113716.12)	chr5:150027117:+	PPARGC1B (ENSG00000155846.16)	chr5:149830767:+	YES_LDAS	0.3725	GT	1.8295	AG	1.9219	[\TCGA_StarF2019\,\TumorFusionsNAR2018\,\CCLE_StarF2019\,\INTRACHROMOSOMAL[chr5:0.15Mb]\]	1	HMGXB3	PPARGC1B
ACH-000276	PT-S4bLNM	HCC38	HCC38	HMGXB3--PPARGC1B	11	23	ONLY_REF_SPLICE	HMGXB3 (ENSG00000113716.12)	chr5:150027117:+	PPARGC1B (ENSG00000155846.16)	chr5:149832656:+	YES_LDAS	0.3518	GT	1.8295	AG	1.5656	[\TCGA_StarF2019\,\TumorFusionsNAR2018\,\CCLE_StarF2019\,\INTRACHROMOSOMAL[chr5:0.15Mb]\]	1	HMGXB3	PPARGC1B
ACH-000276	PT-S4bLNM	HCC38	HCC38	COL24A1--GSTM1	8	11	INCL_NON_REF_SPLICE	COL24A1 (ENSG00000171502.14)	chr1:85816788:-	GSTM1 (ENSG00000134184.12)	chr1:109668925:+	YES_LDAS	0.1966	GT	1.9656	AG	1.9329	[\CCLE_StarF2019\,\INTRACHROMOSOMAL[chr1:23.53Mb]\]	2	COL24A1	GSTM1
ACH-000276	PT-S4bLNM	HCC38	HCC38	FRG1HP--ANKRD20A1	5	11	ONLY_REF_SPLICE	FRG1HP (ENSG00000276291.5)	chr9:40993434:+	ANKRD20A1 (ENSG00000260691.5)	chr9:67897559:+	YES_LDAS	0.1655	GT	1.7968	AG	1.6402	[\CCLE_StarF2019\,\INTRACHROMOSOMAL[chr9:26.64Mb]\]	1	FRG1HP	ANKRD20A1
ACH-000276	PT-S4bLNM	HCC38	HCC38	COL24A1--GSTM2	3	10	ONLY_REF_SPLICE	COL24A1 (ENSG00000171502.14)	chr1:85816788:-	GSTM2 (ENSG00000213366.12)	chr1:109668425:+	YES_LDAS	0.1345	GT	1.9656	AG	1.7968	[\CCLE_StarF2019\,\INTRACHROMOSOMAL[chr1:23.51Mb]\]	1	COL24A1	GSTM2
ACH-000276	PT-S4bLNM	HCC38	HCC38	PDZRN3--LINC02005	26	15	ONLY_REF_SPLICE	PDZRN3 (ENSG00000121440.14)	chr3:73602354:-	LINC02005 (ENSG00000242741.1)	chr3:73869776:+	YES_LDAS	0.4242	GT	1.8256	AG	1.9656	[\CCLE_StarF2019\,\INTRACHROMOSOMAL[chr3:0.18Mb]\]	1	PDZRN3	LINC02005
ACH-000276	PT-S4bLNM	HCC38	HCC38	AL031284.1--DLAT	5	3	INCL_NON_REF_SPLICE	AL031284.1 (ENSG00000238084.4)	chr1:25399033:+	DLAT (ENSG00000150768.15)	chr11:112062405:+	YES_LDAS	0.0827	GG	1.8323	TA	1.7056	[\INTERCHROMOSOMAL[chr1--chr11]\]	1	AL031284.1	DLAT
ACH-000276	PT-S4bLNM	HCC38	HCC38	FBXL17--PJA2	6	0	ONLY_REF_SPLICE	FBXL17 (ENSG00000145743.15)	chr5:108380699:-	PJA2 (ENSG00000198961.9)	chr5:109383520:-	YES_LDAS	0.0621	GT	1.8892	AG	1.9329	[\INTRACHROMOSOMAL[chr5:0.95Mb]\]	1	FBXL17	PJA2
ACH-000276	PT-S4bLNM	HCC38	HCC38	MYL12B--AF254983.2	5	0	INCL_NON_REF_SPLICE	MYL12B (ENSG00000118680.13)	chr18:3262237:+	AF254983.2 (ENSG00000278106.1)	chr21:10393251:+	YES_LDAS	0.0517	GT	1.3996	AG	1.9329	[\INTERCHROMOSOMAL[chr18--chr21]\]	1	MYL12B	AF254983.2
ACH-000276	PT-S4bLNM	HCC38	HCC38	ARHGAP35--IGSF23	16	13	ONLY_REF_SPLICE	ARHGAP35 (ENSG00000160007.18)	chr19:46922356:+	IGSF23 (ENSG00000216588.8)	chr19:44635401:+	YES_LDAS	0.3	GT	1.6895	AG	1.7819	[\CCLE_StarF2019\,\INTRACHROMOSOMAL[chr19:2.28Mb]\]	1	ARHGAP35	IGSF23
ACH-000276	PT-S4bLNM	HCC38	HCC38	COL24A1--GSTM1	5	11	INCL_NON_REF_SPLICE	COL24A1 (ENSG00000171502.14)	chr1:85816788:-	GSTM1 (ENSG00000134184.12)	chr1:109657215:+	YES_LDAS	0.1655	GT	1.9656	AG	1.9329	[\CCLE_StarF2019\,\INTRACHROMOSOMAL[chr1:23.53Mb]\]	1	COL24A1	GSTM1
ACH-000276	PT-S4bLNM	HCC38	HCC38	MED1--GSDMB	13	19	ONLY_REF_SPLICE	MED1 (ENSG00000125686.11)	chr17:39439165:-	GSDMB (ENSG00000073605.18)	chr17:39917330:-	YES_LDAS	0.3311	GT	1.9656	AG	1.9656	[\CCLE_StarF2019\,\ChimerSeq\,\TCGA_StarF2019\,\TumorFusionsNAR2018\,\INTRACHROMOSOMAL[chr17:0.45Mb]\]	1	MED1	GSDMB
ACH-000276	PT-S4bLNM	HCC38	HCC38	NOTCH2--SEC22B	13	4	ONLY_REF_SPLICE	NOTCH2 (ENSG00000134250.19)	chr1:119986960:-	SEC22B (ENSG00000265808.3)	chr1:120168949:-	YES_LDAS	0.1759	GT	1.7819	AG	1.8256	[\CCLE_StarF2019\,\TCGA_StarF2019\,\INTRACHROMOSOMAL[chr1:0.08Mb]\,\LOCAL_REARRANGEMENT:-:[81272]\]	1	NOTCH2	SEC22B
ACH-000276	PT-S4bLNM	HCC38	HCC38	NF1--AC243829.5	13	6	ONLY_REF_SPLICE	NF1 (ENSG00000196712.17)	chr17:31095369:+	AC243829.5 (ENSG00000278097.1)	chr17:36225369:-	YES_LDAS	0.1966	GT	1.9086	AG	1.9329	[\CCLE_StarF2019\,\INTRACHROMOSOMAL[chr17:4.84Mb]\]	1	NF1	AC243829.5
ACH-000276	PT-S4bLNM	HCC38	HCC38	RNF111--TCF12	5	37	ONLY_REF_SPLICE	RNF111 (ENSG00000157450.15)	chr15:59004174:+	TCF12 (ENSG00000140262.17)	chr15:57192158:+	YES_LDAS	0.4345	GT	1.7819	AG	1.9656	[\CCLE_StarF2019\,\ChimerSeq\,\TumorFusionsNAR2018\,\INTRACHROMOSOMAL[chr15:1.69Mb]\]	1	RNF111	TCF12
ACH-000276	PT-S4bLNM	HCC38	HCC38	LCORL--RAB2A	19	12	ONLY_REF_SPLICE	LCORL (ENSG00000178177.15)	chr4:17909094:-	RAB2A (ENSG00000104388.14)	chr8:60618580:+	YES_LDAS	0.3208	GT	1.7232	AG	1.7056	[\CCLE_StarF2019\,\INTERCHROMOSOMAL[chr4--chr8]\]	1	LCORL	RAB2A
ACH-000276	PT-S4bLNM	HCC38	HCC38	C7orf50--AC060834.2	15	4	ONLY_REF_SPLICE	C7orf50 (ENSG00000146540.14)	chr7:1127257:-	AC060834.2 (ENSG00000234710.1)	chr7:9769233:+	YES_LDAS	0.1966	GT	1.7819	AG	1.6402	[\CCLE_StarF2019\,\INTRACHROMOSOMAL[chr7:8.60Mb]\]	1	C7orf50	AC060834.2
ACH-000276	PT-S4bLNM	HCC38	HCC38	ADAM9--DDHD2	9	19	ONLY_REF_SPLICE	ADAM9 (ENSG00000168615.11)	chr8:38997160:+	DDHD2 (ENSG00000085788.13)	chr8:38273370:+	YES_LDAS	0.2897	GT	1.5329	AG	1.9899	[\CCLE_StarF2019\,\INTRACHROMOSOMAL[chr8:0.72Mb]\]	1	ADAM9	DDHD2
ACH-000276	PT-S4bLNM	HCC38	HCC38	AC092295.1--LSR	15	5	ONLY_REF_SPLICE	AC092295.1 (ENSG00000228629.2)	chr19:36534992:+	LSR (ENSG00000105699.16)	chr19:35258945:+	YES_LDAS	0.2069	GT	0.9968	AG	1.9656	[\CCLE_StarF2019\,\INTRACHROMOSOMAL[chr19:1.26Mb]\]	1	AC092295.1	LSR
ACH-000276	PT-S4bLNM	HCC38	HCC38	PHTF1--LRIF1	4	6	ONLY_REF_SPLICE	PHTF1 (ENSG00000116793.15)	chr1:113757699:-	LRIF1 (ENSG00000121931.15)	chr1:110952815:-	YES_LDAS	0.1035	GT	1.9219	AG	1.8892	[\CCLE_StarF2019\,\INTRACHROMOSOMAL[chr1:2.73Mb]\]	1	PHTF1	LRIF1
ACH-000276	PT-S4bLNM	HCC38	HCC38	PRKCE--MBOAT2	12	12	ONLY_REF_SPLICE	PRKCE (ENSG00000171132.13)	chr2:46086362:+	MBOAT2 (ENSG00000143797.11)	chr2:8888073:-	YES_LDAS	0.2484	GT	1.9899	AG	1.9329	[\CCLE_StarF2019\,\Klijn_CellLines\,\INTRACHROMOSOMAL[chr2:36.65Mb]\]	1	PRKCE	MBOAT2
ACH-000276	PT-S4bLNM	HCC38	HCC38	ARHGAP35--IGSF23	10	13	ONLY_REF_SPLICE	ARHGAP35 (ENSG00000160007.18)	chr19:46922356:+	IGSF23 (ENSG00000216588.8)	chr19:44623707:+	YES_LDAS	0.238	GT	1.6895	AG	1.7465	[\CCLE_StarF2019\,\INTRACHROMOSOMAL[chr19:2.28Mb]\]	1	ARHGAP35	IGSF23
ACH-000277	PT-osxHUh	HCC1419	HCC1419	ZHX1--AC037486.1	14	3	INCL_NON_REF_SPLICE	ZHX1 (ENSG00000165156.14)	chr8:123267273:-	AC037486.1 (ENSG00000254303.1)	chr8:122127146:-	YES_LDAS	0.1953	GT	1.8323	AG	1.9329	[\CCLE_StarF2019\,\INTRACHROMOSOMAL[chr8:1.12Mb]\]	2	ZHX1	AC037486.1
ACH-000277	PT-osxHUh	HCC1419	HCC1419	NDUFAF6--CDH17	3	8	INCL_NON_REF_SPLICE	NDUFAF6 (ENSG00000156170.12)	chr8:95109853:+	CDH17 (ENSG00000079112.9)	chr8:94189285:-	YES_LDAS	0.1264	GT	1.9899	AG	1.9656	[\CCLE_StarF2019\,\INTRACHROMOSOMAL[chr8:0.68Mb]\]	1	NDUFAF6	CDH17
ACH-000277	PT-osxHUh	HCC1419	HCC1419	ZNF79--RALGPS1	17	23	ONLY_REF_SPLICE	ZNF79 (ENSG00000196152.10)	chr9:127428920:+	RALGPS1 (ENSG00000136828.18)	chr9:127034431:+	YES_LDAS	0.4595	GT	1.7056	AG	1.9899	[\Klijn_CellLines\,\CCLE_StarF2019\,\INTRACHROMOSOMAL[chr9:0.20Mb]\]	1	ZNF79	RALGPS1
ACH-000277	PT-osxHUh	HCC1419	HCC1419	LRCH1--NADSYN1	24	15	ONLY_REF_SPLICE	LRCH1 (ENSG00000136141.14)	chr13:46553703:+	NADSYN1 (ENSG00000172890.12)	chr11:71455110:+	YES_LDAS	0.448	GT	1.8062	AG	1.9086	[\CCLE_StarF2019\,\Klijn_CellLines\,\INTERCHROMOSOMAL[chr13--chr11]\]	1	LRCH1	NADSYN1
ACH-000277	PT-osxHUh	HCC1419	HCC1419	MT-CO1--DERL1	5	0	INCL_NON_REF_SPLICE	MT-CO1 (ENSG00000198804.2)	chrM:6510:+	DERL1 (ENSG00000136986.9)	chr8:123015139:-	YES_LDAS	0.0574	CT	1.7968	AG	1.9086	[\INTERCHROMOSOMAL[chrM--chr8]\]	2	MT-CO1	DERL1
ACH-000277	PT-osxHUh	HCC1419	HCC1419	RNF139--SPOP	26	18	ONLY_REF_SPLICE	RNF139 (ENSG00000170881.4)	chr8:124475290:+	SPOP (ENSG00000121067.17)	chr17:49622876:-	YES_LDAS	0.5055	GT	1.5219	AG	1.5628	[\CCLE_StarF2019\,\INTERCHROMOSOMAL[chr8--chr17]\]	1	RNF139	SPOP
ACH-000277	PT-osxHUh	HCC1419	HCC1419	ATP6V0C--PSCA	4	3	INCL_NON_REF_SPLICE	ATP6V0C (ENSG00000185883.11)	chr16:2519765:+	PSCA (ENSG00000167653.4)	chr8:142680507:+	YES_LDAS	0.0805	CC	1.6729	AG	1.9329	[\INTERCHROMOSOMAL[chr16--chr8]\]	2	ATP6V0C	PSCA
ACH-000277	PT-osxHUh	HCC1419	HCC1419	RGS22--RPS20P23	3	7	INCL_NON_REF_SPLICE	RGS22 (ENSG00000132554.19)	chr8:100038931:-	RPS20P23 (ENSG00000242399.1)	chr8:100776980:-	YES_LDAS	0.1149	GT	1.8062	AG	1.8062	[\CCLE_StarF2019\,\INTRACHROMOSOMAL[chr8:0.65Mb]\]	1	RGS22	RPS20P23
ACH-000277	PT-osxHUh	HCC1419	HCC1419	EIF3H--RIPOR3	28	42	ONLY_REF_SPLICE	EIF3H (ENSG00000147677.10)	chr8:116726016:-	RIPOR3 (ENSG00000042062.11)	chr20:50630856:-	YES_LDAS	0.8042	GT	1.9329	AG	1.9656	[\CCLE_StarF2019\,\INTERCHROMOSOMAL[chr8--chr20]\]	1	EIF3H	RIPOR3
ACH-000277	PT-osxHUh	HCC1419	HCC1419	ERBB2--MT-ND4L	5	39	INCL_NON_REF_SPLICE	ERBB2 (ENSG00000141736.13)	chr17:39727893:+	MT-ND4L (ENSG00000212907.2)	chrM:10480:+	YES_LDAS	0.5054	GC	1.8892	CA	1.2867	[\INTERCHROMOSOMAL[chr17--chrM]\]	12	ERBB2	MT-ND4L
ACH-000277	PT-osxHUh	HCC1419	HCC1419	CHD6--SKAP1	13	16	ONLY_REF_SPLICE	CHD6 (ENSG00000124177.14)	chr20:41437274:-	SKAP1 (ENSG00000141293.15)	chr17:48396785:-	YES_LDAS	0.3331	GT	1.6895	AG	1.9329	[\CCLE_StarF2019\,\INTERCHROMOSOMAL[chr20--chr17]\]	1	CHD6	SKAP1
ACH-000277	PT-osxHUh	HCC1419	HCC1419	IFT43--SERPINA4	3	7	ONLY_REF_SPLICE	IFT43 (ENSG00000119650.12)	chr14:75988977:+	SERPINA4 (ENSG00000100665.11)	chr14:94563466:+	YES_LDAS	0.1149	GT	1.9656	AG	1.8892	[\CCLE_StarF2019\,\INTRACHROMOSOMAL[chr14:18.48Mb]\]	1	IFT43	SERPINA4
ACH-000277	PT-osxHUh	HCC1419	HCC1419	ZFAND1--PVT1	25	22	ONLY_REF_SPLICE	ZFAND1 (ENSG00000104231.10)	chr8:81732199:-	PVT1 (ENSG00000249859.9)	chr8:127989162:+	YES_LDAS	0.5399	GT	1.9086	AG	1.8256	[\CCLE_StarF2019\,\INTRACHROMOSOMAL[chr8:46.06Mb]\]	1	ZFAND1	PVT1
ACH-000277	PT-osxHUh	HCC1419	HCC1419	NDUFAF6--NCOR1	27	19	ONLY_REF_SPLICE	NDUFAF6 (ENSG00000156170.12)	chr8:95075752:+	NCOR1 (ENSG00000141027.20)	chr17:16075702:-	YES_LDAS	0.5285	GT	1.8892	AG	1.6895	[\CCLE_StarF2019\,\INTERCHROMOSOMAL[chr8--chr17]\]	1	NDUFAF6	NCOR1
ACH-000277	PT-osxHUh	HCC1419	HCC1419	NDUFAF6--CDH17	2	8	ONLY_REF_SPLICE	NDUFAF6 (ENSG00000156170.12)	chr8:95075752:+	CDH17 (ENSG00000079112.9)	chr8:94189285:-	YES_LDAS	0.1149	GT	1.8892	AG	1.9656	[\CCLE_StarF2019\,\INTRACHROMOSOMAL[chr8:0.68Mb]\]	1	NDUFAF6	CDH17
ACH-000277	PT-osxHUh	HCC1419	HCC1419	ERBB2--CHMP4C	16	8	ONLY_REF_SPLICE	ERBB2 (ENSG00000141736.13)	chr17:39688800:+	CHMP4C (ENSG00000164695.4)	chr8:81753064:+	YES_LDAS	0.2757	GT	1.8062	AG	1.9656	[\CCLE_StarF2019\,\INTERCHROMOSOMAL[chr17--chr8]\]	1	ERBB2	CHMP4C
ACH-000277	PT-osxHUh	HCC1419	HCC1419	TONSL--C20orf204	7	22	INCL_NON_REF_SPLICE	TONSL (ENSG00000160949.16)	chr8:144443428:-	C20orf204 (ENSG00000196421.8)	chr20:64036898:+	YES_LDAS	0.3331	GG	1.5329	GT	1.4295	[\CCLE_StarF2019\,\INTERCHROMOSOMAL[chr8--chr20]\]	1	TONSL	C20orf204
ACH-000277	PT-osxHUh	HCC1419	HCC1419	LDLRAD3--SYT9	24	1	ONLY_REF_SPLICE	LDLRAD3 (ENSG00000179241.12)	chr11:35944144:+	SYT9 (ENSG00000170743.16)	chr11:7303039:+	YES_LDAS	0.2872	GT	1.6895	AG	1.9899	[\CCLE_StarF2019\,\INTRACHROMOSOMAL[chr11:28.47Mb]\]	1	LDLRAD3	SYT9
ACH-000277	PT-osxHUh	HCC1419	HCC1419	FP236383.2--NAPA	3	2	INCL_NON_REF_SPLICE	FP236383.2 (ENSG00000280614.1)	chr21:8393997:-	NAPA (ENSG00000105402.7)	chr19:47493470:-	YES_LDAS	0.0575	GC	1.8892	AA	1.7465	[\INTERCHROMOSOMAL[chr21--chr19]\]	1	FP236383.2	NAPA
ACH-000277	PT-osxHUh	HCC1419	HCC1419	AC093525.2--PSCA	4	3	INCL_NON_REF_SPLICE	AC093525.2 (ENSG00000260272.1)	chr16:2519765:+	PSCA (ENSG00000167653.4)	chr8:142680507:+	YES_LDAS	0.0805	CC	1.6729	AG	1.9329	[\INTERCHROMOSOMAL[chr16--chr8]\]	2	AC093525.2	PSCA
ACH-000277	PT-osxHUh	HCC1419	HCC1419	SYS1--HOXB7	2	4	ONLY_REF_SPLICE	SYS1 (ENSG00000204070.9)	chr20:45365686:+	HOXB7 (ENSG00000260027.4)	chr17:48608095:-	YES_LDAS	0.069	GT	1.7232	AG	1.7819	[\INTERCHROMOSOMAL[chr20--chr17]\]	2	SYS1	HOXB7
ACH-000277	PT-osxHUh	HCC1419	HCC1419	KRT8--KRT15	2	10	ONLY_REF_SPLICE	KRT8 (ENSG00000170421.12)	chr12:52901864:-	KRT15 (ENSG00000171346.15)	chr17:41516964:-	YES_LDAS	0.1379	GT	1.8295	AG	1.8256	[\CCLE_StarF2019\,\INTERCHROMOSOMAL[chr12--chr17]\]	1	KRT8	KRT15
ACH-000277	PT-osxHUh	HCC1419	HCC1419	HMGXB4--Z99755.2	7	19	ONLY_REF_SPLICE	HMGXB4 (ENSG00000100281.13)	chr22:35265603:+	Z99755.2 (ENSG00000273068.1)	chr22:35122661:+	YES_LDAS	0.2987	GT	0.9968	AG	1.9656	[\CCLE_StarF2019\,\INTRACHROMOSOMAL[chr22:0.13Mb]\]	1	HMGXB4	Z99755.2
ACH-000277	PT-osxHUh	HCC1419	HCC1419	ZHX1-C8orf76--AC037486.1	14	3	INCL_NON_REF_SPLICE	ZHX1-C8orf76 (ENSG00000259305.6)	chr8:123267273:-	AC037486.1 (ENSG00000254303.1)	chr8:122127146:-	YES_LDAS	0.1953	GT	1.8323	AG	1.9329	[\CCLE_StarF2019\,\INTRACHROMOSOMAL[chr8:1.10Mb]\]	2	ZHX1-C8orf76	AC037486.1
ACH-000277	PT-osxHUh	HCC1419	HCC1419	NDUFAF6--CDH17	1	8	ONLY_REF_SPLICE	NDUFAF6 (ENSG00000156170.12)	chr8:95052230:+	CDH17 (ENSG00000079112.9)	chr8:94189285:-	NO_LDAS	0.1034	GT	1.8892	AG	1.9656	[\CCLE_StarF2019\,\INTRACHROMOSOMAL[chr8:0.68Mb]\]	1	NDUFAF6	CDH17
ACH-000277	PT-osxHUh	HCC1419	HCC1419	TTC6--MIPOL1	4	2	ONLY_REF_SPLICE	TTC6 (ENSG00000139865.16)	chr14:37596008:+	MIPOL1 (ENSG00000151338.18)	chr14:37247103:+	YES_LDAS	0.069	GT	1.8892	AG	1.6729	[\CCLE_StarF2019\,\YOSHIHARA_TCGA\,\TumorFusionsNAR2018\,\TCGA_StarF2019\,\ChimerSeq\,\INTRACHROMOSOMAL[chr14:0.04Mb]\,\LOCAL_REARRANGEMENT:+:[43486]\]	2	TTC6	MIPOL1
ACH-000277	PT-osxHUh	HCC1419	HCC1419	AL035685.1--RGS22	2	6	ONLY_REF_SPLICE	AL035685.1 (ENSG00000283529.1)	chr20:49335696:+	RGS22 (ENSG00000132554.19)	chr8:100064043:-	YES_LDAS	0.0919	GT	1.7232	AG	1.6402	[\CCLE_StarF2019\,\INTERCHROMOSOMAL[chr20--chr8]\]	1	AL035685.1	RGS22
ACH-000277	PT-osxHUh	HCC1419	HCC1419	SLCO4A1--AL355803.1	10	4	ONLY_REF_SPLICE	SLCO4A1 (ENSG00000101187.15)	chr20:62658767:+	AL355803.1 (ENSG00000237371.1)	chr20:64056972:+	YES_LDAS	0.1609	GT	1.7465	AG	1.8295	[\CCLE_StarF2019\,\INTRACHROMOSOMAL[chr20:1.37Mb]\]	1	SLCO4A1	AL355803.1
ACH-000277	PT-osxHUh	HCC1419	HCC1419	ZFAND1--PVT1	8	22	ONLY_REF_SPLICE	ZFAND1 (ENSG00000104231.10)	chr8:81732199:-	PVT1 (ENSG00000249859.9)	chr8:127983904:+	YES_LDAS	0.3446	GT	1.9086	AG	1.9329	[\CCLE_StarF2019\,\INTRACHROMOSOMAL[chr8:46.06Mb]\]	1	ZFAND1	PVT1
ACH-000277	PT-osxHUh	HCC1419	HCC1419	NR2F2--DSE	5	0	INCL_NON_REF_SPLICE	NR2F2 (ENSG00000185551.14)	chr15:96331567:+	DSE (ENSG00000111817.17)	chr6:116279309:+	YES_LDAS	0.0574	CT	1.371	AC	1.6402	[\INTERCHROMOSOMAL[chr15--chr6]\]	43	NR2F2	DSE
ACH-000277	PT-osxHUh	HCC1419	HCC1419	CEP170B--ABHD12B	6	8	ONLY_REF_SPLICE	CEP170B (ENSG00000099814.15)	chr14:104868555:+	ABHD12B (ENSG00000131969.14)	chr14:50877952:+	YES_LDAS	0.1608	GT	1.9899	AG	1.5656	[\CCLE_StarF2019\,\INTRACHROMOSOMAL[chr14:53.96Mb]\]	1	CEP170B	ABHD12B
ACH-000277	PT-osxHUh	HCC1419	HCC1419	STMN3--OSBPL2	38	4	ONLY_REF_SPLICE	STMN3 (ENSG00000197457.9)	chr20:63653327:-	OSBPL2 (ENSG00000130703.16)	chr20:62289207:+	YES_LDAS	0.4825	GT	1.8295	AG	1.7819	[\CCLE_StarF2019\,\INTRACHROMOSOMAL[chr20:1.34Mb]\]	1	STMN3	OSBPL2
ACH-000277	PT-osxHUh	HCC1419	HCC1419	EIF3H--RIPOR3	4	42	ONLY_REF_SPLICE	EIF3H (ENSG00000147677.10)	chr8:116755666:-	RIPOR3 (ENSG00000042062.11)	chr20:50630856:-	YES_LDAS	0.5285	GT	1.9899	AG	1.9656	[\CCLE_StarF2019\,\INTERCHROMOSOMAL[chr8--chr20]\]	1	EIF3H	RIPOR3
ACH-000277	PT-osxHUh	HCC1419	HCC1419	TRAF3--ZNF839	5	1	ONLY_REF_SPLICE	TRAF3 (ENSG00000131323.14)	chr14:102777675:+	ZNF839 (ENSG00000022976.15)	chr14:102331622:+	YES_LDAS	0.0689	GT	1.5058	AG	1.9329	[\INTRACHROMOSOMAL[chr14:0.43Mb]\]	1	TRAF3	ZNF839
ACH-000277	PT-osxHUh	HCC1419	HCC1419	SNORC--EIF4E2	4	2	INCL_NON_REF_SPLICE	SNORC (ENSG00000182600.9)	chr2:232876447:+	EIF4E2 (ENSG00000135930.13)	chr2:232556416:+	YES_LDAS	0.069	GT	1.9086	AG	1.5656	[\INTRACHROMOSOMAL[chr2:0.27Mb]\]	1	SNORC	EIF4E2
ACH-000277	PT-osxHUh	HCC1419	HCC1419	RPL8--RAD9A	4	3	INCL_NON_REF_SPLICE	RPL8 (ENSG00000161016.17)	chr8:144791361:-	RAD9A (ENSG00000172613.7)	chr11:67397757:+	YES_LDAS	0.0805	AC	1.6402	CC	1.231	[\INTERCHROMOSOMAL[chr8--chr11]\]	3	RPL8	RAD9A
ACH-000277	PT-osxHUh	HCC1419	HCC1419	FP236383.2--CAPNS1	3	16	INCL_NON_REF_SPLICE	FP236383.2 (ENSG00000280614.1)	chr21:8393994:-	CAPNS1 (ENSG00000126247.10)	chr19:36141191:+	YES_LDAS	0.2183	CC	1.8062	CG	1.9656	[\CCLE_StarF2019\,\INTERCHROMOSOMAL[chr21--chr19]\]	111	FP236383.2	CAPNS1
ACH-000277	PT-osxHUh	HCC1419	HCC1419	MMP16--ERBB2	7	6	ONLY_REF_SPLICE	MMP16 (ENSG00000156103.15)	chr8:88327075:-	ERBB2 (ENSG00000141736.13)	chr17:39706990:+	YES_LDAS	0.1493	GT	1.8062	AG	1.9086	[\CCLE_StarF2019\,\INTERCHROMOSOMAL[chr8--chr17]\]	1	MMP16	ERBB2
ACH-000277	PT-osxHUh	HCC1419	HCC1419	CHD6--CA3	16	11	ONLY_REF_SPLICE	CHD6 (ENSG00000124177.14)	chr20:41491698:-	CA3 (ENSG00000164879.6)	chr8:85382954:+	YES_LDAS	0.3102	GT	1.8892	AG	1.7819	[\CCLE_StarF2019\,\INTERCHROMOSOMAL[chr20--chr8]\]	1	CHD6	CA3
ACH-000277	PT-osxHUh	HCC1419	HCC1419	NDUFAF6--CDH17	1	8	ONLY_REF_SPLICE	NDUFAF6 (ENSG00000156170.12)	chr8:95048558:+	CDH17 (ENSG00000079112.9)	chr8:94189285:-	YES_LDAS	0.1034	GT	1.9329	AG	1.9656	[\CCLE_StarF2019\,\INTRACHROMOSOMAL[chr8:0.68Mb]\]	1	NDUFAF6	CDH17
ACH-000277	PT-osxHUh	HCC1419	HCC1419	ZNF79--RALGPS1	8	22	ONLY_REF_SPLICE	ZNF79 (ENSG00000196152.10)	chr9:127428920:+	RALGPS1 (ENSG00000136828.18)	chr9:127016660:+	YES_LDAS	0.3446	GT	1.7056	AG	1.6895	[\Klijn_CellLines\,\CCLE_StarF2019\,\INTRACHROMOSOMAL[chr9:0.20Mb]\]	1	ZNF79	RALGPS1
ACH-000277	PT-osxHUh	HCC1419	HCC1419	ERBB2--MT-ND4L	5	39	INCL_NON_REF_SPLICE	ERBB2 (ENSG00000141736.13)	chr17:39727493:+	MT-ND4L (ENSG00000212907.2)	chrM:10471:+	YES_LDAS	0.5054	TG	1.4716	AA	1.7819	[\INTERCHROMOSOMAL[chr17--chrM]\]	2	ERBB2	MT-ND4L
ACH-000277	PT-osxHUh	HCC1419	HCC1419	NDUFAF6--CDH17	1	8	ONLY_REF_SPLICE	NDUFAF6 (ENSG00000156170.12)	chr8:95025205:+	CDH17 (ENSG00000079112.9)	chr8:94189285:-	YES_LDAS	0.1034	GT	1.7819	AG	1.9656	[\CCLE_StarF2019\,\INTRACHROMOSOMAL[chr8:0.68Mb]\]	1	NDUFAF6	CDH17
ACH-000277	PT-osxHUh	HCC1419	HCC1419	CHD6--CA3	5	11	ONLY_REF_SPLICE	CHD6 (ENSG00000124177.14)	chr20:41491698:-	CA3 (ENSG00000164879.6)	chr8:85439712:+	YES_LDAS	0.1838	GT	1.8892	AG	1.8892	[\CCLE_StarF2019\,\INTERCHROMOSOMAL[chr20--chr8]\]	1	CHD6	CA3
ACH-000277	PT-osxHUh	HCC1419	HCC1419	GAPDH--MT-ND4L	3	6	INCL_NON_REF_SPLICE	GAPDH (ENSG00000111640.14)	chr12:6537922:+	MT-ND4L (ENSG00000212907.2)	chrM:10617:+	YES_LDAS	0.1034	GA	1.9329	TC	1.3383	[\INTERCHROMOSOMAL[chr12--chrM]\]	49	GAPDH	MT-ND4L
ACH-000277	PT-osxHUh	HCC1419	HCC1419	DUSP4--RN7SL1	6	1	INCL_NON_REF_SPLICE	DUSP4 (ENSG00000120875.8)	chr8:29336034:-	RN7SL1 (ENSG00000276168.1)	chr14:49586635:+	YES_LDAS	0.0804	CT	1.9329	GG	1.9656	[\INTERCHROMOSOMAL[chr8--chr14]\]	2	DUSP4	RN7SL1
ACH-000277	PT-osxHUh	HCC1419	HCC1419	EXT1--UGT8	9	3	ONLY_REF_SPLICE	EXT1 (ENSG00000182197.11)	chr8:118110085:-	UGT8 (ENSG00000174607.10)	chr4:114622879:+	YES_LDAS	0.1379	GT	1.8892	AG	1.9086	[\CCLE_StarF2019\,\INTERCHROMOSOMAL[chr8--chr4]\]	1	EXT1	UGT8
ACH-000277	PT-osxHUh	HCC1419	HCC1419	RPL8--MT-ATP8	4	2	INCL_NON_REF_SPLICE	RPL8 (ENSG00000161016.17)	chr8:144791348:-	MT-ATP8 (ENSG00000228253.1)	chrM:8522:+	YES_LDAS	0.069	CA	1.6895	AA	1.5546	[\INTERCHROMOSOMAL[chr8--chrM]\]	2	RPL8	MT-ATP8
ACH-000277	PT-osxHUh	HCC1419	HCC1419	FASN--MT-RNR2	5	13	INCL_NON_REF_SPLICE	FASN (ENSG00000169710.8)	chr17:82087795:-	MT-RNR2 (ENSG00000210082.2)	chrM:1688:+	YES_LDAS	0.2067	CC	1.231	AA	1.4566	[\INTERCHROMOSOMAL[chr17--chrM]\]	2	FASN	MT-RNR2
ACH-000277	PT-osxHUh	HCC1419	HCC1419	YY1--SIX4	3	6	ONLY_REF_SPLICE	YY1 (ENSG00000100811.12)	chr14:100274758:+	SIX4 (ENSG00000100625.8)	chr14:60720445:-	YES_LDAS	0.1034	GT	1.9329	AG	1.9086	[\CCLE_StarF2019\,\INTRACHROMOSOMAL[chr14:39.51Mb]\]	1	YY1	SIX4
ACH-000277	PT-osxHUh	HCC1419	HCC1419	RIPK2--SPECC1	1	12	ONLY_REF_SPLICE	RIPK2 (ENSG00000104312.7)	chr8:89758233:+	SPECC1 (ENSG00000128487.16)	chr17:20204333:+	YES_LDAS	0.1494	GT	1.8892	AG	1.9656	[\CCLE_StarF2019\,\INTERCHROMOSOMAL[chr8--chr17]\]	1	RIPK2	SPECC1
ACH-000277	PT-osxHUh	HCC1419	HCC1419	SERF2--RPL10P9	3	2	INCL_NON_REF_SPLICE	SERF2 (ENSG00000140264.19)	chr15:43793800:+	RPL10P9 (ENSG00000233913.7)	chr5:168616316:+	YES_LDAS	0.0575	GC	1.8323	TT	1.5656	[\CCLE_StarF2019\,\INTERCHROMOSOMAL[chr15--chr5]\]	41	SERF2	RPL10P9
ACH-000277	PT-osxHUh	HCC1419	HCC1419	VPS18--ZFYVE19	79	239	ONLY_REF_SPLICE	VPS18 (ENSG00000104142.10)	chr15:40898998:+	ZFYVE19 (ENSG00000166140.17)	chr15:40813338:+	YES_LDAS	3.6532	GT	1.9086	AG	1.9219	[\Klijn_CellLines\,\CCLE_StarF2019\,\INTRACHROMOSOMAL[chr15:0.08Mb]\,\LOCAL_REARRANGEMENT:+:[79346]\]	1	VPS18	ZFYVE19
ACH-000277	PT-osxHUh	HCC1419	HCC1419	CEP170B--ABHD12B	1	8	ONLY_REF_SPLICE	CEP170B (ENSG00000099814.15)	chr14:104865513:+	ABHD12B (ENSG00000131969.14)	chr14:50878745:+	YES_LDAS	0.1034	GT	1.585	AG	1.8062	[\CCLE_StarF2019\,\INTRACHROMOSOMAL[chr14:53.96Mb]\]	1	CEP170B	ABHD12B
ACH-000277	PT-osxHUh	HCC1419	HCC1419	TONSL--STMN3	8	10	ONLY_REF_SPLICE	TONSL (ENSG00000160949.16)	chr8:144443882:-	STMN3 (ENSG00000197457.9)	chr20:63642299:-	YES_LDAS	0.2068	GT	1.7819	AG	1.5301	[\Klijn_CellLines\,\CCLE_StarF2019\,\INTERCHROMOSOMAL[chr8--chr20]\]	1	TONSL	STMN3
ACH-000277	PT-osxHUh	HCC1419	HCC1419	VAV2--TRUB2	48	83	ONLY_REF_SPLICE	VAV2 (ENSG00000160293.16)	chr9:133939103:-	TRUB2 (ENSG00000167112.9)	chr9:128313889:-	YES_LDAS	1.5049	GT	1.9086	AG	1.9899	[\CCLE_StarF2019\,\Klijn_CellLines\,\INTRACHROMOSOMAL[chr9:5.44Mb]\]	1	VAV2	TRUB2
ACH-000277	PT-osxHUh	HCC1419	HCC1419	AP002387.1--LRCH1	8	7	ONLY_REF_SPLICE	AP002387.1 (ENSG00000254682.1)	chr11:71448885:+	LRCH1 (ENSG00000136141.14)	chr13:46650201:+	YES_LDAS	0.1723	GT	1.8892	AG	1.4566	[\CCLE_StarF2019\,\INTERCHROMOSOMAL[chr11--chr13]\]	1	AP002387.1	LRCH1
ACH-000277	PT-osxHUh	HCC1419	HCC1419	FP236383.2--CTSD	4	4	INCL_NON_REF_SPLICE	FP236383.2 (ENSG00000280614.1)	chr21:8393927:-	CTSD (ENSG00000117984.13)	chr11:1753002:-	YES_LDAS	0.092	GT	1.6402	AG	1.8892	[\CCLE_StarF2019\,\TCGA_StarF2019\,\INTERCHROMOSOMAL[chr21--chr11]\]	7	FP236383.2	CTSD
ACH-000277	PT-osxHUh	HCC1419	HCC1419	GRB7--ATAD2	6	0	ONLY_REF_SPLICE	GRB7 (ENSG00000141738.13)	chr17:39746202:+	ATAD2 (ENSG00000156802.12)	chr8:123349444:-	YES_LDAS	0.0689	GT	1.8323	AG	1.6402	[\INTERCHROMOSOMAL[chr17--chr8]\]	1	GRB7	ATAD2
ACH-000277	PT-osxHUh	HCC1419	HCC1419	SYT7--CYB5R2	64	9	ONLY_REF_SPLICE	SYT7 (ENSG00000011347.9)	chr11:61580790:-	CYB5R2 (ENSG00000166394.14)	chr11:7674493:-	YES_LDAS	0.8386	GT	1.5219	AG	1.9086	[\CCLE_StarF2019\,\INTRACHROMOSOMAL[chr11:53.84Mb]\]	1	SYT7	CYB5R2
ACH-000277	PT-osxHUh	HCC1419	HCC1419	SREBF1--MT-CYB	3	5	INCL_NON_REF_SPLICE	SREBF1 (ENSG00000072310.16)	chr17:17820390:-	MT-CYB (ENSG00000198727.2)	chrM:15335:+	YES_LDAS	0.0919	CT	1.8892	AC	1.7056	[\INTERCHROMOSOMAL[chr17--chrM]\]	1	SREBF1	MT-CYB
ACH-000277	PT-osxHUh	HCC1419	HCC1419	CEP170B--ABHD12B	1	8	ONLY_REF_SPLICE	CEP170B (ENSG00000099814.15)	chr14:104868555:+	ABHD12B (ENSG00000131969.14)	chr14:50880452:+	YES_LDAS	0.1034	GT	1.9899	AG	1.7465	[\CCLE_StarF2019\,\INTRACHROMOSOMAL[chr14:53.96Mb]\]	1	CEP170B	ABHD12B
ACH-000277	PT-osxHUh	HCC1419	HCC1419	EXT1--COL14A1	2	7	ONLY_REF_SPLICE	EXT1 (ENSG00000182197.11)	chr8:117835444:-	COL14A1 (ENSG00000187955.11)	chr8:120147806:+	YES_LDAS	0.1034	GT	1.7819	AG	1.8892	[\CCLE_StarF2019\,\INTRACHROMOSOMAL[chr8:1.95Mb]\]	1	EXT1	COL14A1
ACH-000277	PT-osxHUh	HCC1419	HCC1419	TUSC2--AC020594.1	4	2	INCL_NON_REF_SPLICE	TUSC2 (ENSG00000114383.9)	chr3:50327954:-	AC020594.1 (ENSG00000237133.1)	chr2:33567204:-	YES_LDAS	0.069	GT	1.8323	AG	1.9329	[\INTERCHROMOSOMAL[chr3--chr2]\]	1	TUSC2	AC020594.1
ACH-000277	PT-osxHUh	HCC1419	HCC1419	BCAS1--MT-RNR2	6	3	INCL_NON_REF_SPLICE	BCAS1 (ENSG00000064787.13)	chr20:53944848:-	MT-RNR2 (ENSG00000210082.2)	chrM:1690:+	YES_LDAS	0.1034	AC	1.4566	AC	1.4566	[\INTERCHROMOSOMAL[chr20--chrM]\]	2	BCAS1	MT-RNR2
ACH-000277	PT-osxHUh	HCC1419	HCC1419	SYS1-DBNDD2--HOXB9	5	4	ONLY_REF_SPLICE	SYS1-DBNDD2 (ENSG00000254806.5)	chr20:45365686:+	HOXB9 (ENSG00000170689.9)	chr17:48623135:-	YES_LDAS	0.1034	GT	1.7232	AG	1.3753	[\CCLE_StarF2019\,\INTERCHROMOSOMAL[chr20--chr17]\]	2	SYS1-DBNDD2	HOXB9
ACH-000277	PT-osxHUh	HCC1419	HCC1419	SYS1-DBNDD2--HOXB7	2	3	ONLY_REF_SPLICE	SYS1-DBNDD2 (ENSG00000254806.5)	chr20:45365686:+	HOXB7 (ENSG00000260027.4)	chr17:48608095:-	YES_LDAS	0.0575	GT	1.7232	AG	1.7819	[\INTERCHROMOSOMAL[chr20--chr17]\]	2	SYS1-DBNDD2	HOXB7
ACH-000277	PT-osxHUh	HCC1419	HCC1419	NDUFAF6--CDH17	2	8	ONLY_REF_SPLICE	NDUFAF6 (ENSG00000156170.12)	chr8:95115737:+	CDH17 (ENSG00000079112.9)	chr8:94189285:-	YES_LDAS	0.1149	GT	1.9899	AG	1.9656	[\CCLE_StarF2019\,\INTRACHROMOSOMAL[chr8:0.68Mb]\]	1	NDUFAF6	CDH17
ACH-000277	PT-osxHUh	HCC1419	HCC1419	SYS1--HOXB9	5	4	ONLY_REF_SPLICE	SYS1 (ENSG00000204070.9)	chr20:45365686:+	HOXB9 (ENSG00000170689.9)	chr17:48623135:-	YES_LDAS	0.1034	GT	1.7232	AG	1.3753	[\CCLE_StarF2019\,\INTERCHROMOSOMAL[chr20--chr17]\]	2	SYS1	HOXB9
ACH-000277	PT-osxHUh	HCC1419	HCC1419	RPL8--MT-ATP6	4	5	INCL_NON_REF_SPLICE	RPL8 (ENSG00000161016.17)	chr8:144791348:-	MT-ATP6 (ENSG00000198899.2)	chrM:8522:+	YES_LDAS	0.1034	CA	1.6895	AA	1.5546	[\INTERCHROMOSOMAL[chr8--chrM]\]	2	RPL8	MT-ATP6
ACH-000277	PT-osxHUh	HCC1419	HCC1419	SLCO4A1--TCEA2	54	29	ONLY_REF_SPLICE	SLCO4A1 (ENSG00000101187.15)	chr20:62658767:+	TCEA2 (ENSG00000171703.16)	chr20:64062430:+	YES_LDAS	0.9536	GT	1.7465	AG	1.8256	[\CCLE_StarF2019\,\INTRACHROMOSOMAL[chr20:1.36Mb]\]	1	SLCO4A1	TCEA2
ACH-000277	PT-osxHUh	HCC1419	HCC1419	PDP1--SAMD12	2	3	ONLY_REF_SPLICE	PDP1 (ENSG00000164951.15)	chr8:93917079:+	SAMD12 (ENSG00000177570.14)	chr8:118379700:-	YES_LDAS	0.0575	GT	1.4566	AG	1.8323	[\INTRACHROMOSOMAL[chr8:24.26Mb]\]	1	PDP1	SAMD12
ACH-000277	PT-osxHUh	HCC1419	HCC1419	RNFT1--SARM1	59	56	INCL_NON_REF_SPLICE	RNFT1 (ENSG00000189050.15)	chr17:59959965:-	SARM1 (ENSG00000004139.13)	chr17:28399574:+	YES_LDAS	1.3211	CA	1.8295	GT	1.7465	[\CCLE_StarF2019\,\INTRACHROMOSOMAL[chr17:31.55Mb]\]	1	RNFT1	SARM1
ACH-000277	PT-osxHUh	HCC1419	HCC1419	PLEC--NDUFAF6	91	535	INCL_NON_REF_SPLICE	PLEC (ENSG00000178209.15)	chr8:143933165:-	NDUFAF6 (ENSG00000156170.12)	chr8:95046994:+	YES_LDAS	7.1915	GT	1.8295	AG	1.9086	[\CCLE_StarF2019\,\INTRACHROMOSOMAL[chr8:48.80Mb]\]	1	PLEC	NDUFAF6
ACH-000277	PT-osxHUh	HCC1419	HCC1419	CEP170B--ABHD12B	1	8	ONLY_REF_SPLICE	CEP170B (ENSG00000099814.15)	chr14:104868555:+	ABHD12B (ENSG00000131969.14)	chr14:50878745:+	YES_LDAS	0.1034	GT	1.9899	AG	1.8062	[\CCLE_StarF2019\,\INTRACHROMOSOMAL[chr14:53.96Mb]\]	1	CEP170B	ABHD12B
ACH-000277	PT-osxHUh	HCC1419	HCC1419	DUSP4--AL139099.4	6	1	INCL_NON_REF_SPLICE	DUSP4 (ENSG00000120875.8)	chr8:29336034:-	AL139099.4 (ENSG00000283029.1)	chr14:49586635:+	YES_LDAS	0.0804	CT	1.9329	GG	1.9656	[\INTERCHROMOSOMAL[chr8--chr14]\]	2	DUSP4	AL139099.4
ACH-000277	PT-osxHUh	HCC1419	HCC1419	RIPK2--SPECC1	5	12	ONLY_REF_SPLICE	RIPK2 (ENSG00000104312.7)	chr8:89765496:+	SPECC1 (ENSG00000128487.16)	chr17:20204333:+	YES_LDAS	0.1953	GT	1.7819	AG	1.9656	[\CCLE_StarF2019\,\INTERCHROMOSOMAL[chr8--chr17]\]	1	RIPK2	SPECC1
ACH-000277	PT-osxHUh	HCC1419	HCC1419	ERBB2--MT-CO3	4	11	INCL_NON_REF_SPLICE	ERBB2 (ENSG00000141736.13)	chr17:39727546:+	MT-CO3 (ENSG00000198938.2)	chrM:9229:+	YES_LDAS	0.1724	GG	1.7232	CT	1.6402	[\INTERCHROMOSOMAL[chr17--chrM]\]	1	ERBB2	MT-CO3
ACH-000277	PT-osxHUh	HCC1419	HCC1419	AL035685.1--RGS22	3	6	ONLY_REF_SPLICE	AL035685.1 (ENSG00000283529.1)	chr20:49332024:+	RGS22 (ENSG00000132554.19)	chr8:100064043:-	YES_LDAS	0.1034	GT	1.5656	AG	1.6402	[\CCLE_StarF2019\,\INTERCHROMOSOMAL[chr20--chr8]\]	1	AL035685.1	RGS22
ACH-000277	PT-osxHUh	HCC1419	HCC1419	ERBB2--MT-ND4L	6	44	INCL_NON_REF_SPLICE	ERBB2 (ENSG00000141736.13)	chr17:39727884:+	MT-ND4L (ENSG00000212907.2)	chrM:10471:+	YES_LDAS	0.5744	TG	1.5656	AA	1.7819	[\INTERCHROMOSOMAL[chr17--chrM]\]	8	ERBB2	MT-ND4L
ACH-000277	PT-osxHUh	HCC1419	HCC1419	HMGXB4--Z99755.2	3	18	ONLY_REF_SPLICE	HMGXB4 (ENSG00000100281.13)	chr22:35265603:+	Z99755.2 (ENSG00000273068.1)	chr22:35127142:+	YES_LDAS	0.2413	GT	0.9968	AG	1.6895	[\CCLE_StarF2019\,\INTRACHROMOSOMAL[chr22:0.13Mb]\]	1	HMGXB4	Z99755.2
ACH-000277	PT-osxHUh	HCC1419	HCC1419	PLEC--NDUFAF6	503	537	ONLY_REF_SPLICE	PLEC (ENSG00000178209.15)	chr8:143933197:-	NDUFAF6 (ENSG00000156170.12)	chr8:95046994:+	YES_LDAS	11.9475	GT	1.9329	AG	1.9086	[\CCLE_StarF2019\,\INTRACHROMOSOMAL[chr8:48.80Mb]\]	1	PLEC	NDUFAF6
ACH-000277	PT-osxHUh	HCC1419	HCC1419	TONSL--STMN3	4	9	ONLY_REF_SPLICE	TONSL (ENSG00000160949.16)	chr8:144444180:-	STMN3 (ENSG00000197457.9)	chr20:63642299:-	YES_LDAS	0.1494	GT	1.7819	AG	1.5301	[\Klijn_CellLines\,\CCLE_StarF2019\,\INTERCHROMOSOMAL[chr8--chr20]\]	1	TONSL	STMN3
ACH-000277	PT-osxHUh	HCC1419	HCC1419	AF117829.1--LRRC59	5	3	ONLY_REF_SPLICE	AF117829.1 (ENSG00000251136.8)	chr8:89757045:-	LRRC59 (ENSG00000108829.9)	chr17:50394988:-	YES_LDAS	0.0919	GT	1.8062	AG	1.9219	[\INTERCHROMOSOMAL[chr8--chr17]\]	1	AF117829.1	LRRC59
ACH-000277	PT-osxHUh	HCC1419	HCC1419	TMEM54--MT-CO2	4	2	INCL_NON_REF_SPLICE	TMEM54 (ENSG00000121900.18)	chr1:32898213:-	MT-CO2 (ENSG00000198712.1)	chrM:7594:+	YES_LDAS	0.069	GT	1.9656	CA	1.8892	[\INTERCHROMOSOMAL[chr1--chrM]\]	17	TMEM54	MT-CO2
ACH-000277	PT-osxHUh	HCC1419	HCC1419	RIMS2--LINC00534	5	1	ONLY_REF_SPLICE	RIMS2 (ENSG00000176406.22)	chr8:103989421:+	LINC00534 (ENSG00000253394.5)	chr8:90454409:+	YES_LDAS	0.0689	GT	1.8892	AG	1.9329	[\INTRACHROMOSOMAL[chr8:12.93Mb]\]	1	RIMS2	LINC00534
ACH-000277	PT-osxHUh	HCC1419	HCC1419	CCNE2--RMDN1	306	368	ONLY_REF_SPLICE	CCNE2 (ENSG00000175305.17)	chr8:94890415:-	RMDN1 (ENSG00000176623.11)	chr8:86474953:-	YES_LDAS	7.7429	GT	1.9086	AG	1.9329	[\CCLE_StarF2019\,\INTRACHROMOSOMAL[chr8:8.37Mb]\]	1	CCNE2	RMDN1
ACH-000277	PT-osxHUh	HCC1419	HCC1419	STMN3--OSBPL2	5	4	ONLY_REF_SPLICE	STMN3 (ENSG00000197457.9)	chr20:63653327:-	OSBPL2 (ENSG00000130703.16)	chr20:62291703:+	YES_LDAS	0.1034	GT	1.8295	AG	1.9086	[\CCLE_StarF2019\,\INTRACHROMOSOMAL[chr20:1.34Mb]\]	1	STMN3	OSBPL2
ACH-000277	PT-osxHUh	HCC1419	HCC1419	CHMP4C--CDK12	1	4	ONLY_REF_SPLICE	CHMP4C (ENSG00000164695.4)	chr8:81732816:+	CDK12 (ENSG00000167258.13)	chr17:39544249:+	NO_LDAS	0.0575	GT	1.7819	AG	1.7968	[\INTERCHROMOSOMAL[chr8--chr17]\]	1	CHMP4C	CDK12
ACH-000277	PT-osxHUh	HCC1419	HCC1419	VPS18--ZFYVE19	179	243	ONLY_REF_SPLICE	VPS18 (ENSG00000104142.10)	chr15:40898998:+	ZFYVE19 (ENSG00000166140.17)	chr15:40812699:+	YES_LDAS	4.8479	GT	1.9086	AG	1.7968	[\Klijn_CellLines\,\CCLE_StarF2019\,\INTRACHROMOSOMAL[chr15:0.08Mb]\,\LOCAL_REARRANGEMENT:+:[79346]\]	1	VPS18	ZFYVE19
ACH-000277	PT-osxHUh	HCC1419	HCC1419	STARD3--TAC4	259	23	ONLY_REF_SPLICE	STARD3 (ENSG00000131748.15)	chr17:39637231:+	TAC4 (ENSG00000176358.15)	chr17:49844157:-	YES_LDAS	3.2396	GT	1.8892	AG	1.7056	[\CCLE_StarF2019\,\INTRACHROMOSOMAL[chr17:10.17Mb]\]	1	STARD3	TAC4
ACH-000277	PT-osxHUh	HCC1419	HCC1419	ERBB2--RPL8	4	9	INCL_NON_REF_SPLICE	ERBB2 (ENSG00000141736.13)	chr17:39715878:+	RPL8 (ENSG00000161016.17)	chr8:144792390:-	YES_LDAS	0.1494	CT	1.8323	TC	1.5301	[\CCLE_StarF2019\,\INTERCHROMOSOMAL[chr17--chr8]\]	1	ERBB2	RPL8
ACH-000277	PT-osxHUh	HCC1419	HCC1419	AL035685.1--RGS22	1	6	ONLY_REF_SPLICE	AL035685.1 (ENSG00000283529.1)	chr20:49335696:+	RGS22 (ENSG00000132554.19)	chr8:100062752:-	YES_LDAS	0.0804	GT	1.7232	AG	1.8892	[\CCLE_StarF2019\,\INTERCHROMOSOMAL[chr20--chr8]\]	1	AL035685.1	RGS22
ACH-000277	PT-osxHUh	HCC1419	HCC1419	CEP170B--ABHD12B	4	8	ONLY_REF_SPLICE	CEP170B (ENSG00000099814.15)	chr14:104865513:+	ABHD12B (ENSG00000131969.14)	chr14:50880452:+	YES_LDAS	0.1379	GT	1.585	AG	1.7465	[\CCLE_StarF2019\,\INTRACHROMOSOMAL[chr14:53.96Mb]\]	1	CEP170B	ABHD12B
ACH-000277	PT-osxHUh	HCC1419	HCC1419	CHD6--CA3	4	11	INCL_NON_REF_SPLICE	CHD6 (ENSG00000124177.14)	chr20:41491698:-	CA3 (ENSG00000164879.6)	chr8:85365487:+	YES_LDAS	0.1724	GT	1.8892	AG	1.7819	[\CCLE_StarF2019\,\INTERCHROMOSOMAL[chr20--chr8]\]	1	CHD6	CA3
ACH-000277	PT-osxHUh	HCC1419	HCC1419	CEP170B--ABHD12B	4	8	ONLY_REF_SPLICE	CEP170B (ENSG00000099814.15)	chr14:104865513:+	ABHD12B (ENSG00000131969.14)	chr14:50877952:+	YES_LDAS	0.1379	GT	1.585	AG	1.5656	[\CCLE_StarF2019\,\INTRACHROMOSOMAL[chr14:53.96Mb]\]	1	CEP170B	ABHD12B
ACH-000352	PT-jBpXJh	HCC1428	HCC1428	ESR1--CCDC170	127	63	ONLY_REF_SPLICE	ESR1 (ENSG00000091831.23)	chr6:151702005:+	CCDC170 (ENSG00000120262.9)	chr6:151615443:+	YES_LDAS	1.5471	GT	1.9656	AG	1.6895	[\ChimerSeq\,\ChimerPub\,\TCGA_StarF2019\,\HaasMedCancer\,\CCLE_StarF2019\,\INTRACHROMOSOMAL[chr6:0.04Mb]\,\LOCAL_REARRANGEMENT:+:[35498]\]	1	ESR1	CCDC170
ACH-000352	PT-jBpXJh	HCC1428	HCC1428	ZYG11A--AC096543.1	24	13	ONLY_REF_SPLICE	ZYG11A (ENSG00000203995.9)	chr1:52867777:+	AC096543.1 (ENSG00000203605.3)	chr1:63162747:+	YES_LDAS	0.3013	GT	1.9329	AG	1.9086	[\CCLE_StarF2019\,\INTRACHROMOSOMAL[chr1:10.24Mb]\]	1	ZYG11A	AC096543.1
ACH-000352	PT-jBpXJh	HCC1428	HCC1428	NGFR--SPAG9	98	49	ONLY_REF_SPLICE	NGFR (ENSG00000064300.8)	chr17:49506658:+	SPAG9 (ENSG00000008294.20)	chr17:50989872:-	YES_LDAS	1.197	GT	1.7465	AG	1.4716	[\CCLE_StarF2019\,\Klijn_CellLines\,\INTRACHROMOSOMAL[chr17:1.45Mb]\]	1	NGFR	SPAG9
ACH-000352	PT-jBpXJh	HCC1428	HCC1428	MINOS1--AC093155.3	38	4	ONLY_REF_SPLICE	MINOS1 (ENSG00000173436.14)	chr1:19597109:+	AC093155.3 (ENSG00000267561.2)	chr1:87072934:+	YES_LDAS	0.342	GT	1.8892	AG	1.8892	[\CCLE_StarF2019\,\INTRACHROMOSOMAL[chr1:67.36Mb]\]	6	MINOS1	AC093155.3
ACH-000352	PT-jBpXJh	HCC1428	HCC1428	MINOS1-NBL1--HS2ST1	38	4	ONLY_REF_SPLICE	MINOS1-NBL1 (ENSG00000270136.6)	chr1:19597109:+	HS2ST1 (ENSG00000153936.16)	chr1:87072934:+	YES_LDAS	0.342	GT	1.8892	AG	1.8892	[\CCLE_StarF2019\,\INTRACHROMOSOMAL[chr1:67.26Mb]\]	6	MINOS1-NBL1	HS2ST1
ACH-000352	PT-jBpXJh	HCC1428	HCC1428	KRT8--MT-ND4	4	6	INCL_NON_REF_SPLICE	KRT8 (ENSG00000170421.12)	chr12:52897407:-	MT-ND4 (ENSG00000198886.2)	chrM:11530:+	YES_LDAS	0.0815	AG	1.4716	AT	1.6402	[\INTERCHROMOSOMAL[chr12--chrM]\]	5	KRT8	MT-ND4
ACH-000352	PT-jBpXJh	HCC1428	HCC1428	VPS13D--IFFO2	26	7	ONLY_REF_SPLICE	VPS13D (ENSG00000048707.15)	chr1:12258103:+	IFFO2 (ENSG00000169991.10)	chr1:18912083:-	YES_LDAS	0.2687	GT	1.8892	AG	1.9219	[\CCLE_StarF2019\,\INTRACHROMOSOMAL[chr1:6.39Mb]\]	2	VPS13D	IFFO2
ACH-000352	PT-jBpXJh	HCC1428	HCC1428	SIRT3--CD151	23	10	ONLY_REF_SPLICE	SIRT3 (ENSG00000142082.14)	chr11:224078:-	CD151 (ENSG00000177697.18)	chr11:834530:+	YES_LDAS	0.2687	GT	1.8323	AG	1.8892	[\CCLE_StarF2019\,\INTRACHROMOSOMAL[chr11:0.60Mb]\]	1	SIRT3	CD151
ACH-000352	PT-jBpXJh	HCC1428	HCC1428	FP671120.3--CAPNS1	3	9	INCL_NON_REF_SPLICE	FP671120.3 (ENSG00000280800.1)	chr21:8210959:-	CAPNS1 (ENSG00000126247.10)	chr19:36141191:+	YES_LDAS	0.0977	CC	1.8062	CG	1.9656	[\CCLE_StarF2019\,\INTERCHROMOSOMAL[chr21--chr19]\]	6	FP671120.3	CAPNS1
ACH-000352	PT-jBpXJh	HCC1428	HCC1428	VPS13D--AL080251.1	26	7	ONLY_REF_SPLICE	VPS13D (ENSG00000048707.15)	chr1:12258103:+	AL080251.1 (ENSG00000255275.3)	chr1:18912083:-	YES_LDAS	0.2687	GT	1.8892	AG	1.9219	[\CCLE_StarF2019\,\INTRACHROMOSOMAL[chr1:6.34Mb]\]	2	VPS13D	AL080251.1
ACH-000352	PT-jBpXJh	HCC1428	HCC1428	PDE8A--SLC28A1	14	3	ONLY_REF_SPLICE	PDE8A (ENSG00000073417.14)	chr15:85076787:+	SLC28A1 (ENSG00000156222.11)	chr15:84918524:+	YES_LDAS	0.1384	GT	1.9329	AG	1.8323	[\Klijn_CellLines\,\CCLE_StarF2019\,\INTRACHROMOSOMAL[chr15:0.03Mb]\,\LOCAL_REARRANGEMENT:+:[34644]\]	1	PDE8A	SLC28A1
ACH-000352	PT-jBpXJh	HCC1428	HCC1428	RNF187--OBSCN	27	4	INCL_NON_REF_SPLICE	RNF187 (ENSG00000168159.11)	chr1:228489050:+	OBSCN (ENSG00000154358.20)	chr1:228350839:+	YES_LDAS	0.2524	AG	1.9219	AC	1.9219	[\CCLE_StarF2019\,\INTRACHROMOSOMAL[chr1:0.11Mb]\]	1	RNF187	OBSCN
ACH-000352	PT-jBpXJh	HCC1428	HCC1428	SLC37A1--ABCG1	15	47	ONLY_REF_SPLICE	SLC37A1 (ENSG00000160190.13)	chr21:42559089:+	ABCG1 (ENSG00000160179.18)	chr21:42282274:+	YES_LDAS	0.5048	GT	1.9329	AG	1.9086	[\Klijn_CellLines\,\CCLE_StarF2019\,\INTRACHROMOSOMAL[chr21:0.20Mb]\]	1	SLC37A1	ABCG1
ACH-000352	PT-jBpXJh	HCC1428	HCC1428	SLC9A2--IL1RL2	5	2	ONLY_REF_SPLICE	SLC9A2 (ENSG00000115616.2)	chr2:102665350:+	IL1RL2 (ENSG00000115598.9)	chr2:102225898:+	YES_LDAS	0.057	GT	1.9656	AG	1.9329	[\INTRACHROMOSOMAL[chr2:0.38Mb]\]	1	SLC9A2	IL1RL2
ACH-000352	PT-jBpXJh	HCC1428	HCC1428	RAP1A--RAP1B	10	0	ONLY_REF_SPLICE	RAP1A (ENSG00000116473.14)	chr1:111697497:+	RAP1B (ENSG00000127314.17)	chr12:68654112:+	YES_LDAS	0.0814	GT	1.9086	AG	1.9219	[\CCLE_StarF2019\,\INTERCHROMOSOMAL[chr1--chr12]\]	46	RAP1A	RAP1B
ACH-000352	PT-jBpXJh	HCC1428	HCC1428	LUZP1--LINC01788	15	1	INCL_NON_REF_SPLICE	LUZP1 (ENSG00000169641.13)	chr1:23168766:-	LINC01788 (ENSG00000229051.1)	chr1:70760369:+	YES_LDAS	0.1302	GT	1.7968	AG	1.6402	[\CCLE_StarF2019\,\INTRACHROMOSOMAL[chr1:47.53Mb]\]	1	LUZP1	LINC01788
ACH-000352	PT-jBpXJh	HCC1428	HCC1428	MINOS1--HS2ST1	38	4	ONLY_REF_SPLICE	MINOS1 (ENSG00000173436.14)	chr1:19597109:+	HS2ST1 (ENSG00000153936.16)	chr1:87072934:+	YES_LDAS	0.342	GT	1.8892	AG	1.8892	[\CCLE_StarF2019\,\INTRACHROMOSOMAL[chr1:67.28Mb]\]	6	MINOS1	HS2ST1
ACH-000352	PT-jBpXJh	HCC1428	HCC1428	NGFR--SPAG9	12	49	ONLY_REF_SPLICE	NGFR (ENSG00000064300.8)	chr17:49506658:+	SPAG9 (ENSG00000008294.20)	chr17:50989827:-	YES_LDAS	0.4967	GT	1.7465	AG	1.7465	[\CCLE_StarF2019\,\Klijn_CellLines\,\INTRACHROMOSOMAL[chr17:1.45Mb]\]	1	NGFR	SPAG9
ACH-000352	PT-jBpXJh	HCC1428	HCC1428	PLEKHF2--NDUFAF6	7	4	ONLY_REF_SPLICE	PLEKHF2 (ENSG00000175895.3)	chr8:95134030:+	NDUFAF6 (ENSG00000156170.12)	chr8:95031995:+	YES_LDAS	0.0896	GT	1.2867	AG	1.7819	[\TCGA_StarF2019\,\Larsson_TCGA\,\ChimerSeq\,\INTRACHROMOSOMAL[chr8:0.02Mb]\,\LOCAL_REARRANGEMENT:+:[17349]\]	1	PLEKHF2	NDUFAF6
ACH-000352	PT-jBpXJh	HCC1428	HCC1428	NBL1--AC093155.3	38	4	ONLY_REF_SPLICE	NBL1 (ENSG00000158747.14)	chr1:19597109:+	AC093155.3 (ENSG00000267561.2)	chr1:87072934:+	YES_LDAS	0.342	GT	1.8892	AG	1.8892	[\INTRACHROMOSOMAL[chr1:67.33Mb]\]	6	NBL1	AC093155.3
ACH-000352	PT-jBpXJh	HCC1428	HCC1428	CDK5RAP2--MEGF9	22	7	ONLY_REF_SPLICE	CDK5RAP2 (ENSG00000136861.17)	chr9:120545714:-	MEGF9 (ENSG00000106780.8)	chr9:120622755:-	YES_LDAS	0.2361	GT	1.8892	AG	1.9899	[\CCLE_StarF2019\,\TumorFusionsNAR2018\,\Klijn_CellLines\,\INTRACHROMOSOMAL[chr9:0.02Mb]\,\LOCAL_REARRANGEMENT:-:[20643]\]	1	CDK5RAP2	MEGF9
ACH-000352	PT-jBpXJh	HCC1428	HCC1428	NBPF1--AC099792.1	69	23	ONLY_REF_SPLICE	NBPF1 (ENSG00000219481.10)	chr1:16608508:-	AC099792.1 (ENSG00000231252.2)	chr1:60826585:-	YES_LDAS	0.7491	GT	1.9086	AG	1.5656	[\CCLE_StarF2019\,\INTRACHROMOSOMAL[chr1:44.05Mb]\]	1	NBPF1	AC099792.1
ACH-000352	PT-jBpXJh	HCC1428	HCC1428	CD151--BLVRB	27	16	ONLY_REF_SPLICE	CD151 (ENSG00000177697.18)	chr11:836843:+	BLVRB (ENSG00000090013.10)	chr19:40458545:-	YES_LDAS	0.3501	GT	1.8892	AG	1.9086	[\CCLE_StarF2019\,\INTERCHROMOSOMAL[chr11--chr19]\]	1	CD151	BLVRB
ACH-000352	PT-jBpXJh	HCC1428	HCC1428	MINOS1-NBL1--AC093155.3	38	4	ONLY_REF_SPLICE	MINOS1-NBL1 (ENSG00000270136.6)	chr1:19597109:+	AC093155.3 (ENSG00000267561.2)	chr1:87072934:+	YES_LDAS	0.342	GT	1.8892	AG	1.8892	[\CCLE_StarF2019\,\INTRACHROMOSOMAL[chr1:67.34Mb]\]	6	MINOS1-NBL1	AC093155.3
ACH-000352	PT-jBpXJh	HCC1428	HCC1428	LINC01128--PLA2G2D	33	30	ONLY_REF_SPLICE	LINC01128 (ENSG00000228794.8)	chr1:829104:+	PLA2G2D (ENSG00000117215.14)	chr1:20116477:-	YES_LDAS	0.513	GT	1.9329	AG	1.9656	[\CCLE_StarF2019\,\INTRACHROMOSOMAL[chr1:19.25Mb]\]	1	LINC01128	PLA2G2D
ACH-000352	PT-jBpXJh	HCC1428	HCC1428	C1orf159--OPRD1	18	8	ONLY_REF_SPLICE	C1orf159 (ENSG00000131591.17)	chr1:1090353:-	OPRD1 (ENSG00000116329.10)	chr1:28858954:+	YES_LDAS	0.2117	GT	1.7819	AG	1.8295	[\CCLE_StarF2019\,\INTRACHROMOSOMAL[chr1:27.70Mb]\]	1	C1orf159	OPRD1
ACH-000352	PT-jBpXJh	HCC1428	HCC1428	SPAG9--NGFR	86	39	ONLY_REF_SPLICE	SPAG9 (ENSG00000008294.20)	chr17:50990450:-	NGFR (ENSG00000064300.8)	chr17:49510412:+	YES_LDAS	1.0178	GT	1.8892	AG	1.9329	[\Klijn_CellLines\,\CCLE_StarF2019\,\INTRACHROMOSOMAL[chr17:1.45Mb]\]	1	SPAG9	NGFR
ACH-000352	PT-jBpXJh	HCC1428	HCC1428	NBL1--HS2ST1	38	4	ONLY_REF_SPLICE	NBL1 (ENSG00000158747.14)	chr1:19597109:+	HS2ST1 (ENSG00000153936.16)	chr1:87072934:+	YES_LDAS	0.342	GT	1.8892	AG	1.8892	[\INTRACHROMOSOMAL[chr1:67.26Mb]\]	6	NBL1	HS2ST1
ACH-000352	PT-jBpXJh	HCC1428	HCC1428	TTC39C--LAMA3	17	3	ONLY_REF_SPLICE	TTC39C (ENSG00000168234.12)	chr18:24064188:+	LAMA3 (ENSG00000053747.16)	chr18:23881936:+	YES_LDAS	0.1628	GT	1.3753	AG	1.8323	[\CCLE_StarF2019\,\Klijn_CellLines\,\ChimerSeq\,\TCGA_StarF2019\,\TumorFusionsNAR2018\,\INTRACHROMOSOMAL[chr18:0.04Mb]\,\LOCAL_REARRANGEMENT:+:[36551]\]	1	TTC39C	LAMA3
ACH-000352	PT-jBpXJh	HCC1428	HCC1428	ESPNP--NRDC	6	3	ONLY_REF_SPLICE	ESPNP (ENSG00000268869.5)	chr1:16707288:-	NRDC (ENSG00000078618.21)	chr1:51840514:-	YES_LDAS	0.0733	GT	1.8892	AG	1.4566	[\INTRACHROMOSOMAL[chr1:35.07Mb]\]	1	ESPNP	NRDC
ACH-000352	PT-jBpXJh	HCC1428	HCC1428	SLC37A1--ABCG1	67	47	ONLY_REF_SPLICE	SLC37A1 (ENSG00000160190.13)	chr21:42559089:+	ABCG1 (ENSG00000160179.18)	chr21:42276895:+	YES_LDAS	0.9282	GT	1.9329	AG	1.9329	[\Klijn_CellLines\,\CCLE_StarF2019\,\INTRACHROMOSOMAL[chr21:0.20Mb]\]	1	SLC37A1	ABCG1
ACH-000352	PT-jBpXJh	HCC1428	HCC1428	NCS1--GPR107	13	1	ONLY_REF_SPLICE	NCS1 (ENSG00000107130.9)	chr9:130172727:+	GPR107 (ENSG00000148358.19)	chr9:130075636:+	YES_LDAS	0.114	GT	1.9086	AG	1.8062	[\CCLE_StarF2019\,\TumorFusionsNAR2018\,\TCGA_StarF2019\,\INTRACHROMOSOMAL[chr9:0.03Mb]\,\LOCAL_REARRANGEMENT:+:[32409]\]	1	NCS1	GPR107
ACH-000352	PT-jBpXJh	HCC1428	HCC1428	ZYG11A--AC096543.1	5	13	INCL_NON_REF_SPLICE	ZYG11A (ENSG00000203995.9)	chr1:52867777:+	AC096543.1 (ENSG00000203605.3)	chr1:63162796:+	YES_LDAS	0.1466	GT	1.9329	AG	1.7968	[\CCLE_StarF2019\,\INTRACHROMOSOMAL[chr1:10.24Mb]\]	1	ZYG11A	AC096543.1
ACH-000352	PT-jBpXJh	HCC1428	HCC1428	HIVEP3--HEYL	11	2	ONLY_REF_SPLICE	HIVEP3 (ENSG00000127124.15)	chr1:41700916:-	HEYL (ENSG00000163909.7)	chr1:39632715:-	YES_LDAS	0.1059	GT	1.7056	AG	1.7819	[\CCLE_StarF2019\,\INTRACHROMOSOMAL[chr1:1.87Mb]\]	1	HIVEP3	HEYL
ACH-000352	PT-jBpXJh	HCC1428	HCC1428	AL669831.3--KRT8	5	3	INCL_NON_REF_SPLICE	AL669831.3 (ENSG00000230021.10)	chr1:631199:-	KRT8 (ENSG00000170421.12)	chr12:52899874:-	YES_LDAS	0.0651	CC	1.7465	GG	1.6895	[\CCLE_StarF2019\,\INTERCHROMOSOMAL[chr1--chr12]\]	50	AL669831.3	KRT8
ACH-000352	PT-jBpXJh	HCC1428	HCC1428	RNF187--OBSCN	20	4	ONLY_REF_SPLICE	RNF187 (ENSG00000168159.11)	chr1:228489052:+	OBSCN (ENSG00000154358.20)	chr1:228350841:+	YES_LDAS	0.1954	GC	1.8295	AG	1.8295	[\CCLE_StarF2019\,\INTRACHROMOSOMAL[chr1:0.11Mb]\]	1	RNF187	OBSCN
ACH-000352	PT-jBpXJh	HCC1428	HCC1428	NBDY--ZNF252P	6	1	ONLY_REF_SPLICE	NBDY (ENSG00000204272.12)	chrX:56732199:+	ZNF252P (ENSG00000196922.10)	chr8:144999769:-	YES_LDAS	0.057	GT	1.6402	AG	1.8892	[\INTERCHROMOSOMAL[chrX--chr8]\]	1	NBDY	ZNF252P
ACH-000352	PT-jBpXJh	HCC1428	HCC1428	LRSAM1--GARNL3	7	1	ONLY_REF_SPLICE	LRSAM1 (ENSG00000148356.13)	chr9:127492897:+	GARNL3 (ENSG00000136895.18)	chr9:127348924:+	YES_LDAS	0.0651	GT	1.9656	AG	1.7056	[\TCGA_StarF2019\,\TumorFusionsNAR2018\,\ChimerSeq\,\INTRACHROMOSOMAL[chr9:0.06Mb]\,\LOCAL_REARRANGEMENT:+:[57826]\]	1	LRSAM1	GARNL3
ACH-000352	PT-jBpXJh	HCC1428	HCC1428	KAZN--AL157944.1	12	4	ONLY_REF_SPLICE	KAZN (ENSG00000189337.16)	chr1:14960875:+	AL157944.1 (ENSG00000233290.2)	chr1:82486273:-	YES_LDAS	0.1303	GT	1.9086	AG	1.7968	[\INTRACHROMOSOMAL[chr1:67.09Mb]\]	1	KAZN	AL157944.1
ACH-000352	PT-jBpXJh	HCC1428	HCC1428	ZNF362--ROR1	13	3	ONLY_REF_SPLICE	ZNF362 (ENSG00000160094.14)	chr1:33281811:+	ROR1 (ENSG00000185483.11)	chr1:64009305:+	YES_LDAS	0.1303	GT	1.5058	AG	1.8892	[\CCLE_StarF2019\,\INTRACHROMOSOMAL[chr1:30.47Mb]\]	1	ZNF362	ROR1
ACH-000374	PT-UPBMOO	HCC1143	HCC1143	MYO9A--AC009690.1	11	11	ONLY_REF_SPLICE	MYO9A (ENSG00000066933.15)	chr15:72007826:-	AC009690.1 (ENSG00000260729.1)	chr15:72356617:-	YES_LDAS	0.2692	GT	1.7819	AG	1.8062	[\TCGA_StarF2019\,\CCLE_StarF2019\,\INTRACHROMOSOMAL[chr15:0.17Mb]\]	2	MYO9A	AC009690.1
ACH-000374	PT-UPBMOO	HCC1143	HCC1143	MYO9A--AC009690.1	3	11	INCL_NON_REF_SPLICE	MYO9A (ENSG00000066933.15)	chr15:72007826:-	AC009690.1 (ENSG00000260729.1)	chr15:72362466:-	YES_LDAS	0.1713	GT	1.7819	AG	1.8295	[\TCGA_StarF2019\,\CCLE_StarF2019\,\INTRACHROMOSOMAL[chr15:0.17Mb]\]	2	MYO9A	AC009690.1
ACH-000374	PT-UPBMOO	HCC1143	HCC1143	MYO9A--HEXA	11	14	ONLY_REF_SPLICE	MYO9A (ENSG00000066933.15)	chr15:72007826:-	HEXA (ENSG00000213614.9)	chr15:72356617:-	YES_LDAS	0.3059	GT	1.7819	AG	1.8062	[\CCLE_StarF2019\,\TumorFusionsNAR2018\,\TCGA_StarF2019\,\ChimerSeq\,\INTRACHROMOSOMAL[chr15:0.22Mb]\]	2	MYO9A	HEXA
ACH-000374	PT-UPBMOO	HCC1143	HCC1143	FAM168A--RAB6A	22	37	ONLY_REF_SPLICE	FAM168A (ENSG00000054965.10)	chr11:73597923:-	RAB6A (ENSG00000175582.19)	chr11:73679720:-	YES_LDAS	0.7219	GT	1.8892	AG	1.8892	[\CCLE_StarF2019\,\TumorFusionsNAR2018\,\TCGA_StarF2019\,\ChimerSeq\,\INTRACHROMOSOMAL[chr11:0.08Mb]\,\LOCAL_REARRANGEMENT:-:[77449]\]	3	FAM168A	RAB6A
ACH-000374	PT-UPBMOO	HCC1143	HCC1143	HELZ--HECW1	9	9	ONLY_REF_SPLICE	HELZ (ENSG00000198265.11)	chr17:67107169:-	HECW1 (ENSG00000002746.14)	chr7:43479610:+	YES_LDAS	0.2202	GT	1.9656	AG	1.6729	[\CCLE_StarF2019\,\Klijn_CellLines\,\INTERCHROMOSOMAL[chr17--chr7]\]	1	HELZ	HECW1
ACH-000374	PT-UPBMOO	HCC1143	HCC1143	COL6A2--PRDM15	5	0	ONLY_REF_SPLICE	COL6A2 (ENSG00000142173.14)	chr21:46098173:+	PRDM15 (ENSG00000141956.13)	chr21:41823449:-	YES_LDAS	0.0612	GT	1.7968	AG	1.585	[\INTRACHROMOSOMAL[chr21:4.22Mb]\]	1	COL6A2	PRDM15
ACH-000374	PT-UPBMOO	HCC1143	HCC1143	ZNRD1ASP--PPP2R5A	8	16	ONLY_REF_SPLICE	ZNRD1ASP (ENSG00000204623.9)	chr6:30034908:-	PPP2R5A (ENSG00000066027.11)	chr1:212329135:+	YES_LDAS	0.2937	GT	1.9219	AG	1.9329	[\CCLE_StarF2019\,\INTERCHROMOSOMAL[chr6--chr1]\]	1	ZNRD1ASP	PPP2R5A
ACH-000374	PT-UPBMOO	HCC1143	HCC1143	SMG1--NPIPB9	4	2	INCL_NON_REF_SPLICE	SMG1 (ENSG00000157106.16)	chr16:18858170:-	NPIPB9 (ENSG00000196993.8)	chr16:28752194:+	YES_LDAS	0.0734	GT	1.4566	AG	1.9329	[\INTRACHROMOSOMAL[chr16:9.83Mb]\]	3	SMG1	NPIPB9
ACH-000374	PT-UPBMOO	HCC1143	HCC1143	ZNRD1ASP--PPP2R5A	3	16	ONLY_REF_SPLICE	ZNRD1ASP (ENSG00000204623.9)	chr6:30058115:-	PPP2R5A (ENSG00000066027.11)	chr1:212329135:+	YES_LDAS	0.2325	GT	1.6729	AG	1.9329	[\CCLE_StarF2019\,\INTERCHROMOSOMAL[chr6--chr1]\]	1	ZNRD1ASP	PPP2R5A
ACH-000374	PT-UPBMOO	HCC1143	HCC1143	LINC00511--RMDN2	5	7	ONLY_REF_SPLICE	LINC00511 (ENSG00000227036.7)	chr17:72592203:-	RMDN2 (ENSG00000115841.19)	chr2:37929262:+	YES_LDAS	0.1468	GT	1.8892	AG	1.2419	[\CCLE_StarF2019\,\INTERCHROMOSOMAL[chr17--chr2]\]	1	LINC00511	RMDN2
ACH-000374	PT-UPBMOO	HCC1143	HCC1143	MYO9A--HEXA	10	14	ONLY_REF_SPLICE	MYO9A (ENSG00000066933.15)	chr15:72007826:-	HEXA (ENSG00000213614.9)	chr15:72362466:-	YES_LDAS	0.2936	GT	1.7819	AG	1.8295	[\CCLE_StarF2019\,\TumorFusionsNAR2018\,\TCGA_StarF2019\,\ChimerSeq\,\INTRACHROMOSOMAL[chr15:0.22Mb]\]	2	MYO9A	HEXA
ACH-000374	PT-UPBMOO	HCC1143	HCC1143	PPP1R12B--LGR6	8	3	ONLY_REF_SPLICE	PPP1R12B (ENSG00000077157.21)	chr1:202449171:+	LGR6 (ENSG00000133067.17)	chr1:202225423:+	YES_LDAS	0.1346	GT	1.2729	AG	1.9329	[\CCLE_StarF2019\,\ChimerSeq\,\TumorFusionsNAR2018\,\INTRACHROMOSOMAL[chr1:0.03Mb]\,\LOCAL_REARRANGEMENT:+:[28918]\]	1	PPP1R12B	LGR6
ACH-000374	PT-UPBMOO	HCC1143	HCC1143	LINC00511--RMDN2	1	7	ONLY_REF_SPLICE	LINC00511 (ENSG00000227036.7)	chr17:72592203:-	RMDN2 (ENSG00000115841.19)	chr2:37974040:+	YES_LDAS	0.0978	GT	1.8892	AG	1.8323	[\CCLE_StarF2019\,\INTERCHROMOSOMAL[chr17--chr2]\]	1	LINC00511	RMDN2
ACH-000374	PT-UPBMOO	HCC1143	HCC1143	TMBIM4--GRIP1	6	9	ONLY_REF_SPLICE	TMBIM4 (ENSG00000155957.17)	chr12:66147908:-	GRIP1 (ENSG00000155974.12)	chr12:66596927:-	YES_LDAS	0.1835	GT	1.7056	AG	1.9656	[\TCGA_StarF2019\,\CCLE_StarF2019\,\INTRACHROMOSOMAL[chr12:0.18Mb]\]	2	TMBIM4	GRIP1
ACH-000374	PT-UPBMOO	HCC1143	HCC1143	PPP1R12B--ELF3	7	27	INCL_NON_REF_SPLICE	PPP1R12B (ENSG00000077157.21)	chr1:202424227:+	ELF3 (ENSG00000163435.15)	chr1:202013943:+	NO_LDAS	0.4159	GT	1.7465	GC	1.7465	[\CCLE_StarF2019\,\INTRACHROMOSOMAL[chr1:0.33Mb]\]	1	PPP1R12B	ELF3
ACH-000374	PT-UPBMOO	HCC1143	HCC1143	USP25--CHODL-AS1	3	2	INCL_NON_REF_SPLICE	USP25 (ENSG00000155313.15)	chr21:15870147:+	CHODL-AS1 (ENSG00000231755.1)	chr21:17840640:-	YES_LDAS	0.0612	GT	1.7465	AG	1.9656	[\INTRACHROMOSOMAL[chr21:1.95Mb]\]	1	USP25	CHODL-AS1
ACH-000374	PT-UPBMOO	HCC1143	HCC1143	PRDM15--UMODL1-AS1	4	13	INCL_NON_REF_SPLICE	PRDM15 (ENSG00000141956.13)	chr21:41822943:-	UMODL1-AS1 (ENSG00000184385.2)	chr21:42103806:-	YES_LDAS	0.208	CC	1.9219	TT	1.9656	[\CCLE_StarF2019\,\INTRACHROMOSOMAL[chr21:0.22Mb]\]	1	PRDM15	UMODL1-AS1
ACH-000374	PT-UPBMOO	HCC1143	HCC1143	ZNRD1ASP--PPP2R5A	1	16	ONLY_REF_SPLICE	ZNRD1ASP (ENSG00000204623.9)	chr6:30034908:-	PPP2R5A (ENSG00000066027.11)	chr1:212333497:+	NO_LDAS	0.208	GT	1.9219	AG	1.9329	[\CCLE_StarF2019\,\INTERCHROMOSOMAL[chr6--chr1]\]	1	ZNRD1ASP	PPP2R5A
ACH-000374	PT-UPBMOO	HCC1143	HCC1143	ZNRD1ASP--PPP2R5A	2	16	ONLY_REF_SPLICE	ZNRD1ASP (ENSG00000204623.9)	chr6:30034908:-	PPP2R5A (ENSG00000066027.11)	chr1:212306783:+	YES_LDAS	0.2203	GT	1.9219	AG	1.9086	[\CCLE_StarF2019\,\INTERCHROMOSOMAL[chr6--chr1]\]	1	ZNRD1ASP	PPP2R5A
ACH-000374	PT-UPBMOO	HCC1143	HCC1143	TMEM241--HM13	206	182	ONLY_REF_SPLICE	TMEM241 (ENSG00000134490.13)	chr18:23309680:-	HM13 (ENSG00000101294.17)	chr20:31544947:+	YES_LDAS	4.7471	GT	1.9329	AG	1.8256	[\CCLE_StarF2019\,\Klijn_CellLines\,\INTERCHROMOSOMAL[chr18--chr20]\]	1	TMEM241	HM13
ACH-000374	PT-UPBMOO	HCC1143	HCC1143	ZNRD1ASP--PPP2R5A	1	16	ONLY_REF_SPLICE	ZNRD1ASP (ENSG00000204623.9)	chr6:30058115:-	PPP2R5A (ENSG00000066027.11)	chr1:212306783:+	YES_LDAS	0.208	GT	1.6729	AG	1.9086	[\CCLE_StarF2019\,\INTERCHROMOSOMAL[chr6--chr1]\]	1	ZNRD1ASP	PPP2R5A
ACH-000374	PT-UPBMOO	HCC1143	HCC1143	ZNRD1ASP--PPP2R5A	1	16	ONLY_REF_SPLICE	ZNRD1ASP (ENSG00000204623.9)	chr6:30058115:-	PPP2R5A (ENSG00000066027.11)	chr1:212313767:+	YES_LDAS	0.208	GT	1.6729	AG	1.8892	[\CCLE_StarF2019\,\INTERCHROMOSOMAL[chr6--chr1]\]	1	ZNRD1ASP	PPP2R5A
ACH-000374	PT-UPBMOO	HCC1143	HCC1143	ZNRD1ASP--PPP2R5A	1	16	ONLY_REF_SPLICE	ZNRD1ASP (ENSG00000204623.9)	chr6:30058115:-	PPP2R5A (ENSG00000066027.11)	chr1:212333497:+	YES_LDAS	0.208	GT	1.6729	AG	1.9329	[\CCLE_StarF2019\,\INTERCHROMOSOMAL[chr6--chr1]\]	1	ZNRD1ASP	PPP2R5A
ACH-000374	PT-UPBMOO	HCC1143	HCC1143	ZNRD1ASP--PPP2R5A	1	16	ONLY_REF_SPLICE	ZNRD1ASP (ENSG00000204623.9)	chr6:30035916:-	PPP2R5A (ENSG00000066027.11)	chr1:212306783:+	YES_LDAS	0.208	GT	1.6402	AG	1.9086	[\CCLE_StarF2019\,\INTERCHROMOSOMAL[chr6--chr1]\]	1	ZNRD1ASP	PPP2R5A
ACH-000374	PT-UPBMOO	HCC1143	HCC1143	ERBIN--NLN	4	1	ONLY_REF_SPLICE	ERBIN (ENSG00000112851.14)	chr5:65926806:+	NLN (ENSG00000123213.22)	chr5:65758567:+	YES_LDAS	0.0611	GT	1.9086	AG	1.8323	[\TCGA_StarF2019\,\INTRACHROMOSOMAL[chr5:0.05Mb]\,\LOCAL_REARRANGEMENT:+:[54750]\]	4	ERBIN	NLN
ACH-000374	PT-UPBMOO	HCC1143	HCC1143	AC078927.1--GRIP1	6	9	ONLY_REF_SPLICE	AC078927.1 (ENSG00000228144.2)	chr12:66147908:-	GRIP1 (ENSG00000155974.12)	chr12:66596927:-	YES_LDAS	0.1835	GT	1.7056	AG	1.9656	[\TCGA_StarF2019\,\CCLE_StarF2019\,\INTRACHROMOSOMAL[chr12:0.18Mb]\]	2	AC078927.1	GRIP1
ACH-000374	PT-UPBMOO	HCC1143	HCC1143	AC078927.1--GRIP1	1	9	ONLY_REF_SPLICE	AC078927.1 (ENSG00000228144.2)	chr12:66145841:-	GRIP1 (ENSG00000155974.12)	chr12:66596927:-	YES_LDAS	0.1223	GT	1.9086	AG	1.9656	[\TCGA_StarF2019\,\CCLE_StarF2019\,\INTRACHROMOSOMAL[chr12:0.18Mb]\]	2	AC078927.1	GRIP1
ACH-000374	PT-UPBMOO	HCC1143	HCC1143	MIPEP--RIPOR2	4	2	ONLY_REF_SPLICE	MIPEP (ENSG00000027001.9)	chr13:23805950:-	RIPOR2 (ENSG00000111913.18)	chr6:24875817:-	YES_LDAS	0.0734	GT	1.7819	AG	1.7819	[\INTERCHROMOSOMAL[chr13--chr6]\]	1	MIPEP	RIPOR2
ACH-000374	PT-UPBMOO	HCC1143	HCC1143	MTA1--INF2	24	0	ONLY_REF_SPLICE	MTA1 (ENSG00000182979.17)	chr14:105420063:+	INF2 (ENSG00000203485.12)	chr14:104706035:+	YES_LDAS	0.2936	GT	1.8295	AG	1.8892	[\CCLE_StarF2019\,\INTRACHROMOSOMAL[chr14:0.70Mb]\]	1	MTA1	INF2
ACH-000374	PT-UPBMOO	HCC1143	HCC1143	TMBIM4--GRIP1	1	9	ONLY_REF_SPLICE	TMBIM4 (ENSG00000155957.17)	chr12:66145841:-	GRIP1 (ENSG00000155974.12)	chr12:66596927:-	YES_LDAS	0.1223	GT	1.9086	AG	1.9656	[\TCGA_StarF2019\,\CCLE_StarF2019\,\INTRACHROMOSOMAL[chr12:0.18Mb]\]	2	TMBIM4	GRIP1
ACH-000374	PT-UPBMOO	HCC1143	HCC1143	FANCD2--MTMR14	104	66	ONLY_REF_SPLICE	FANCD2 (ENSG00000144554.10)	chr3:10081464:+	MTMR14 (ENSG00000163719.19)	chr3:9677317:+	YES_LDAS	2.0799	GT	1.3996	AG	1.8295	[\TCGA_StarF2019\,\TumorFusionsNAR2018\,\ChimerSeq\,\CCLE_StarF2019\,\INTRACHROMOSOMAL[chr3:0.32Mb]\]	1	FANCD2	MTMR14
ACH-000624	PT-j1ziCB	HCC1806	HCC1806	RPLP0P6--MT-CO3	3	8	INCL_NON_REF_SPLICE	RPLP0P6 (ENSG00000213553.4)	chr2:38482253:+	MT-CO3 (ENSG00000198938.2)	chrM:9278:+	YES_LDAS	0.0829	CC	1.8062	GC	1.7465	[\INTERCHROMOSOMAL[chr2--chrM]\]	16	RPLP0P6	MT-CO3
ACH-000624	PT-j1ziCB	HCC1806	HCC1806	FAM222B--SEZ6	8	19	ONLY_REF_SPLICE	FAM222B (ENSG00000173065.13)	chr17:28790378:-	SEZ6 (ENSG00000063015.19)	chr17:28969952:-	YES_LDAS	0.2035	GT	1.8892	AG	1.9656	[\CCLE_StarF2019\,\TCGA_StarF2019\,\INTRACHROMOSOMAL[chr17:0.10Mb]\,\LOCAL_REARRANGEMENT:-:[99669]\]	1	FAM222B	SEZ6
ACH-000624	PT-j1ziCB	HCC1806	HCC1806	HBEGF--AC008438.2	11	8	ONLY_REF_SPLICE	HBEGF (ENSG00000113070.7)	chr5:140342635:-	AC008438.2 (ENSG00000253965.1)	chr5:140348540:-	YES_LDAS	0.1432	GT	1.7465	AG	1.9329	[\CCLE_StarF2019\,\INTRACHROMOSOMAL[chr5:0.00Mb]\,\LOCAL_REARRANGEMENT:-:[1853]\]	1	HBEGF	AC008438.2
ACH-000624	PT-j1ziCB	HCC1806	HCC1806	SMURF2--CEP112	15	13	ONLY_REF_SPLICE	SMURF2 (ENSG00000108854.15)	chr17:64661829:-	CEP112 (ENSG00000154240.16)	chr17:65927689:-	YES_LDAS	0.211	GT	1.9086	AG	1.4295	[\CCLE_StarF2019\,\INTRACHROMOSOMAL[chr17:0.97Mb]\]	1	SMURF2	CEP112
ACH-000624	PT-j1ziCB	HCC1806	HCC1806	AC022382.1--PRRT3	6	3	INCL_NON_REF_SPLICE	AC022382.1 (ENSG00000269886.1)	chr3:9812943:-	PRRT3 (ENSG00000163704.11)	chr3:9948469:-	YES_LDAS	0.0678	CT	1.8892	AC	1.9656	[\INTRACHROMOSOMAL[chr3:0.13Mb]\]	1	AC022382.1	PRRT3
ACH-000624	PT-j1ziCB	HCC1806	HCC1806	GALNT18--SBF2	16	5	ONLY_REF_SPLICE	GALNT18 (ENSG00000110328.5)	chr11:11432621:-	SBF2 (ENSG00000133812.15)	chr11:9968545:-	YES_LDAS	0.1583	GT	1.7465	AG	1.8892	[\CCLE_StarF2019\,\INTRACHROMOSOMAL[chr11:0.98Mb]\]	1	GALNT18	SBF2
ACH-000624	PT-j1ziCB	HCC1806	HCC1806	GPR39--NCKAP5	13	6	ONLY_REF_SPLICE	GPR39 (ENSG00000183840.6)	chr2:132417898:+	NCKAP5 (ENSG00000176771.16)	chr2:132673305:-	YES_LDAS	0.1432	GT	1.7819	AG	1.7968	[\CCLE_StarF2019\,\INTRACHROMOSOMAL[chr2:0.03Mb]\,\LOCAL_INVERSION:+:-:[25240]\]	2	GPR39	NCKAP5
ACH-000624	PT-j1ziCB	HCC1806	HCC1806	TRIM28--MT-ND2	11	6	INCL_NON_REF_SPLICE	TRIM28 (ENSG00000130726.11)	chr19:58550029:+	MT-ND2 (ENSG00000198763.3)	chrM:4476:+	YES_LDAS	0.1281	TC	1.6729	AT	1.4256	[\INTERCHROMOSOMAL[chr19--chrM]\]	9	TRIM28	MT-ND2
ACH-000624	PT-j1ziCB	HCC1806	HCC1806	RIF1--PKD1L1	8	2	ONLY_REF_SPLICE	RIF1 (ENSG00000080345.17)	chr2:151451705:+	PKD1L1 (ENSG00000158683.8)	chr7:47858885:-	YES_LDAS	0.0754	GT	1.8295	AG	1.8892	[\ChimerPub\,\INTERCHROMOSOMAL[chr2--chr7]\]	1	RIF1	PKD1L1
ACH-000624	PT-j1ziCB	HCC1806	HCC1806	ZC3H7B--ERBB3	5	5	ONLY_REF_SPLICE	ZC3H7B (ENSG00000100403.11)	chr22:41301772:+	ERBB3 (ENSG00000065361.15)	chr12:56083751:+	YES_LDAS	0.0754	GT	1.4295	AG	1.8256	[\INTERCHROMOSOMAL[chr22--chr12]\]	1	ZC3H7B	ERBB3
ACH-000624	PT-j1ziCB	HCC1806	HCC1806	BABAM2--DPYSL5	18	9	ONLY_REF_SPLICE	BABAM2 (ENSG00000158019.20)	chr2:28129380:+	DPYSL5 (ENSG00000157851.16)	chr2:26898496:+	YES_LDAS	0.2034	GT	1.9656	AG	1.9656	[\CCLE_StarF2019\,\INTRACHROMOSOMAL[chr2:0.94Mb]\]	1	BABAM2	DPYSL5
ACH-000624	PT-j1ziCB	HCC1806	HCC1806	TAX1BP1--AHCY	255	4	ONLY_REF_SPLICE	TAX1BP1 (ENSG00000106052.13)	chr7:27740269:+	AHCY (ENSG00000101444.12)	chr20:34295585:-	YES_LDAS	1.9515	GT	1.9329	AG	1.8323	[\CCLE_StarF2019\,\ChimerPub\,\INTERCHROMOSOMAL[chr7--chr20]\]	1	TAX1BP1	AHCY
ACH-000624	PT-j1ziCB	HCC1806	HCC1806	CD151--DRD4	11	25	ONLY_REF_SPLICE	CD151 (ENSG00000177697.18)	chr11:836442:+	DRD4 (ENSG00000069696.6)	chr11:640401:+	YES_LDAS	0.2713	GT	1.8892	AG	1.585	[\CCLE_StarF2019\,\INTRACHROMOSOMAL[chr11:0.19Mb]\]	1	CD151	DRD4
ACH-000624	PT-j1ziCB	HCC1806	HCC1806	FAM222B--SEZ6	3	19	ONLY_REF_SPLICE	FAM222B (ENSG00000173065.13)	chr17:28834293:-	SEZ6 (ENSG00000063015.19)	chr17:28969952:-	YES_LDAS	0.1658	GT	1.9086	AG	1.9656	[\CCLE_StarF2019\,\TCGA_StarF2019\,\INTRACHROMOSOMAL[chr17:0.10Mb]\,\LOCAL_REARRANGEMENT:-:[99669]\]	1	FAM222B	SEZ6
ACH-000624	PT-j1ziCB	HCC1806	HCC1806	ASAP2--AC093904.2	5	2	ONLY_REF_SPLICE	ASAP2 (ENSG00000151693.10)	chr2:9207230:+	AC093904.2 (ENSG00000242136.1)	chr2:9104436:+	YES_LDAS	0.0528	GT	1.7465	AG	1.8892	[\TCGA_StarF2019\,\CCLE_StarF2019\,\INTRACHROMOSOMAL[chr2:0.10Mb]\]	1	ASAP2	AC093904.2
ACH-000624	PT-j1ziCB	HCC1806	HCC1806	POLA2--CAPN1	60	32	ONLY_REF_SPLICE	POLA2 (ENSG00000014138.8)	chr11:65279626:+	CAPN1 (ENSG00000014216.15)	chr11:65208055:+	YES_LDAS	0.6932	GT	1.7465	AG	1.9656	[\CCLE_StarF2019\,\TumorFusionsNAR2018\,\TCGA_StarF2019\,\Klijn_CellLines\,\INTRACHROMOSOMAL[chr11:0.05Mb]\,\LOCAL_REARRANGEMENT:+:[49756]\]	2	POLA2	CAPN1
ACH-000624	PT-j1ziCB	HCC1806	HCC1806	HS6ST2--GPC3	7	2	ONLY_REF_SPLICE	HS6ST2 (ENSG00000171004.18)	chrX:132956808:-	GPC3 (ENSG00000147257.13)	chrX:133700028:-	YES_LDAS	0.0678	GT	1.9086	AG	1.8062	[\CCLE_StarF2019\,\Klijn_CellLines\,\INTRACHROMOSOMAL[chrX:0.57Mb]\]	1	HS6ST2	GPC3
ACH-000624	PT-j1ziCB	HCC1806	HCC1806	CD151--DRD4	11	26	ONLY_REF_SPLICE	CD151 (ENSG00000177697.18)	chr11:836843:+	DRD4 (ENSG00000069696.6)	chr11:640401:+	YES_LDAS	0.2788	GT	1.8892	AG	1.585	[\CCLE_StarF2019\,\INTRACHROMOSOMAL[chr11:0.19Mb]\]	1	CD151	DRD4
ACH-000624	PT-j1ziCB	HCC1806	HCC1806	FAM222B--SEZ6	6	19	ONLY_REF_SPLICE	FAM222B (ENSG00000173065.13)	chr17:28842682:-	SEZ6 (ENSG00000063015.19)	chr17:28969952:-	YES_LDAS	0.1884	GT	1.6729	AG	1.9656	[\CCLE_StarF2019\,\TCGA_StarF2019\,\INTRACHROMOSOMAL[chr17:0.10Mb]\,\LOCAL_REARRANGEMENT:-:[99669]\]	1	FAM222B	SEZ6
ACH-000624	PT-j1ziCB	HCC1806	HCC1806	SMURF2--CEP112	6	13	ONLY_REF_SPLICE	SMURF2 (ENSG00000108854.15)	chr17:64661829:-	CEP112 (ENSG00000154240.16)	chr17:65641065:-	YES_LDAS	0.1432	GT	1.9086	AG	1.7465	[\CCLE_StarF2019\,\INTRACHROMOSOMAL[chr17:0.97Mb]\]	2	SMURF2	CEP112
ACH-000624	PT-j1ziCB	HCC1806	HCC1806	AL033504.1--SASH1	4	3	ONLY_REF_SPLICE	AL033504.1 (ENSG00000227681.5)	chr6:147947519:+	SASH1 (ENSG00000111961.17)	chr6:148390134:+	YES_LDAS	0.0527	GT	1.5329	AG	1.9219	[\TCGA_StarF2019\,\CCLE_StarF2019\,\INTRACHROMOSOMAL[chr6:0.32Mb]\]	54	AL033504.1	SASH1
ACH-000624	PT-j1ziCB	HCC1806	HCC1806	HIRA--ARVCF	8	2	ONLY_REF_SPLICE	HIRA (ENSG00000100084.14)	chr22:19359336:-	ARVCF (ENSG00000099889.13)	chr22:20010508:-	YES_LDAS	0.0754	GT	1.7465	AG	1.8256	[\INTRACHROMOSOMAL[chr22:0.52Mb]\]	2	HIRA	ARVCF
ACH-000624	PT-j1ziCB	HCC1806	HCC1806	CDCA5--LINC01986	18	38	INCL_NON_REF_SPLICE	CDCA5 (ENSG00000146670.9)	chr11:65083364:-	LINC01986 (ENSG00000223587.1)	chr3:14771:+	YES_LDAS	0.4219	GT	1.7819	AG	1.8892	[\CCLE_StarF2019\,\INTERCHROMOSOMAL[chr11--chr3]\]	1	CDCA5	LINC01986
ACH-000624	PT-j1ziCB	HCC1806	HCC1806	ARHGEF10L--PADI6	1	9	ONLY_REF_SPLICE	ARHGEF10L (ENSG00000074964.16)	chr1:17656708:+	PADI6 (ENSG00000276747.1)	chr1:17379920:+	YES_LDAS	0.0753	GT	1.7465	AG	1.9656	[\CCLE_StarF2019\,\ChimerSeq\,\TCGA_StarF2019\,\INTRACHROMOSOMAL[chr1:0.14Mb]\]	1	ARHGEF10L	PADI6
ACH-000624	PT-j1ziCB	HCC1806	HCC1806	FAM222B--SEZ6	19	19	ONLY_REF_SPLICE	FAM222B (ENSG00000173065.13)	chr17:28812209:-	SEZ6 (ENSG00000063015.19)	chr17:28969952:-	YES_LDAS	0.2864	GT	1.9656	AG	1.9656	[\CCLE_StarF2019\,\TCGA_StarF2019\,\INTRACHROMOSOMAL[chr17:0.10Mb]\,\LOCAL_REARRANGEMENT:-:[99669]\]	1	FAM222B	SEZ6
ACH-000624	PT-j1ziCB	HCC1806	HCC1806	PRRT3-AS1--ARPC4-TTLL3	43	17	ONLY_REF_SPLICE	PRRT3-AS1 (ENSG00000230082.1)	chr3:9948469:+	ARPC4-TTLL3 (ENSG00000250151.9)	chr3:9812943:+	YES_LDAS	0.4521	GT	1.9656	AG	1.8892	[\CCLE_StarF2019\,\INTRACHROMOSOMAL[chr3:0.11Mb]\]	2	PRRT3-AS1	ARPC4-TTLL3
ACH-000624	PT-j1ziCB	HCC1806	HCC1806	WNK1--CWC22	55	18	ONLY_REF_SPLICE	WNK1 (ENSG00000060237.16)	chr12:754324:+	CWC22 (ENSG00000163510.13)	chr2:179988644:-	YES_LDAS	0.55	GT	1.8892	AG	1.6895	[\Klijn_CellLines\,\CCLE_StarF2019\,\INTERCHROMOSOMAL[chr12--chr2]\]	1	WNK1	CWC22
ACH-000624	PT-j1ziCB	HCC1806	HCC1806	CD22--HPN	8	0	ONLY_REF_SPLICE	CD22 (ENSG00000012124.16)	chr19:35319432:+	HPN (ENSG00000105707.13)	chr19:35059673:+	YES_LDAS	0.0603	GT	1.7232	AG	1.9329	[\INTRACHROMOSOMAL[chr19:0.25Mb]\]	1	CD22	HPN
ACH-000624	PT-j1ziCB	HCC1806	HCC1806	KRT5--MT-CO3	10	4	INCL_NON_REF_SPLICE	KRT5 (ENSG00000186081.11)	chr12:52520222:-	MT-CO3 (ENSG00000198938.2)	chrM:9576:+	YES_LDAS	0.1054	TC	1.7232	CG	1.7819	[\INTERCHROMOSOMAL[chr12--chrM]\]	34	KRT5	MT-CO3
ACH-000624	PT-j1ziCB	HCC1806	HCC1806	LAMA5--MT-ND4L	7	3	INCL_NON_REF_SPLICE	LAMA5 (ENSG00000130702.15)	chr20:62325108:-	MT-ND4L (ENSG00000212907.2)	chrM:10475:+	YES_LDAS	0.0753	TG	1.371	CC	1.5656	[\INTERCHROMOSOMAL[chr20--chrM]\]	16	LAMA5	MT-ND4L
ACH-000624	PT-j1ziCB	HCC1806	HCC1806	PPP1R13L--PVR	13	13	ONLY_REF_SPLICE	PPP1R13L (ENSG00000104881.15)	chr19:45391880:-	PVR (ENSG00000073008.14)	chr19:44649809:+	YES_LDAS	0.196	GT	1.8256	AG	1.4295	[\CCLE_StarF2019\,\INTRACHROMOSOMAL[chr19:0.72Mb]\]	1	PPP1R13L	PVR
ACH-000624	PT-j1ziCB	HCC1806	HCC1806	AP000944.2--CAPN1	60	32	ONLY_REF_SPLICE	AP000944.2 (ENSG00000285816.1)	chr11:65279626:+	CAPN1 (ENSG00000014216.15)	chr11:65208055:+	YES_LDAS	0.6932	GT	1.7465	AG	1.9656	[\INTRACHROMOSOMAL[chr11:0.05Mb]\,\LOCAL_REARRANGEMENT:+:[49922]\]	2	AP000944.2	CAPN1
ACH-000624	PT-j1ziCB	HCC1806	HCC1806	ARHGEF10L--PADI6	8	9	ONLY_REF_SPLICE	ARHGEF10L (ENSG00000074964.16)	chr1:17656708:+	PADI6 (ENSG00000276747.1)	chr1:17375427:+	YES_LDAS	0.1281	GT	1.7465	AG	1.9656	[\CCLE_StarF2019\,\ChimerSeq\,\TCGA_StarF2019\,\INTRACHROMOSOMAL[chr1:0.14Mb]\]	1	ARHGEF10L	PADI6
ACH-000624	PT-j1ziCB	HCC1806	HCC1806	RFT1--UQCRC2	250	113	ONLY_REF_SPLICE	RFT1 (ENSG00000163933.9)	chr3:53103953:-	UQCRC2 (ENSG00000140740.10)	chr16:21971525:+	YES_LDAS	2.7351	GT	1.9899	AG	1.9086	[\Klijn_CellLines\,\CCLE_StarF2019\,\INTERCHROMOSOMAL[chr3--chr16]\]	1	RFT1	UQCRC2
ACH-000624	PT-j1ziCB	HCC1806	HCC1806	LPP--RTP1	7	6	INCL_NON_REF_SPLICE	LPP (ENSG00000145012.13)	chr3:188760282:+	RTP1 (ENSG00000175077.5)	chr3:187197590:+	YES_LDAS	0.0979	GT	1.9656	AG	1.9656	[\TCGA_StarF2019\,\INTRACHROMOSOMAL[chr3:0.95Mb]\]	1	LPP	RTP1
ACH-000624	PT-j1ziCB	HCC1806	HCC1806	C22orf39--ARVCF	8	2	ONLY_REF_SPLICE	C22orf39 (ENSG00000242259.8)	chr22:19359336:-	ARVCF (ENSG00000099889.13)	chr22:20010508:-	YES_LDAS	0.0754	GT	1.7465	AG	1.8256	[\INTRACHROMOSOMAL[chr22:0.52Mb]\]	2	C22orf39	ARVCF
ACH-000624	PT-j1ziCB	HCC1806	HCC1806	SMURF2--CEP112	32	14	ONLY_REF_SPLICE	SMURF2 (ENSG00000108854.15)	chr17:64606602:-	CEP112 (ENSG00000154240.16)	chr17:65927689:-	YES_LDAS	0.3466	GT	1.8323	AG	1.4295	[\CCLE_StarF2019\,\INTRACHROMOSOMAL[chr17:0.97Mb]\]	1	SMURF2	CEP112
ACH-000624	PT-j1ziCB	HCC1806	HCC1806	SLC1A5--MT-ND4L	8	3	INCL_NON_REF_SPLICE	SLC1A5 (ENSG00000105281.12)	chr19:46778761:-	MT-ND4L (ENSG00000212907.2)	chrM:10482:+	YES_LDAS	0.0829	TA	1.7968	TT	1.2729	[\INTERCHROMOSOMAL[chr19--chrM]\]	85	SLC1A5	MT-ND4L
ACH-000624	PT-j1ziCB	HCC1806	HCC1806	GALNT18--SBF2	4	5	ONLY_REF_SPLICE	GALNT18 (ENSG00000110328.5)	chr11:11432621:-	SBF2 (ENSG00000133812.15)	chr11:9963882:-	YES_LDAS	0.0678	GT	1.7465	AG	1.9086	[\CCLE_StarF2019\,\INTRACHROMOSOMAL[chr11:0.98Mb]\]	1	GALNT18	SBF2
ACH-000624	PT-j1ziCB	HCC1806	HCC1806	TPX2--COX4I2	1	9	ONLY_REF_SPLICE	TPX2 (ENSG00000088325.15)	chr20:31742647:+	COX4I2 (ENSG00000131055.4)	chr20:31639018:+	YES_LDAS	0.0753	GT	1.8892	AG	1.9219	[\ChimerSeq\,\TCGA_StarF2019\,\TumorFusionsNAR2018\,\INTRACHROMOSOMAL[chr20:0.09Mb]\,\LOCAL_REARRANGEMENT:+:[94265]\]	1	TPX2	COX4I2
ACH-000624	PT-j1ziCB	HCC1806	HCC1806	PRRT3-AS1--TTLL3	43	17	ONLY_REF_SPLICE	PRRT3-AS1 (ENSG00000230082.1)	chr3:9948469:+	TTLL3 (ENSG00000214021.15)	chr3:9812943:+	YES_LDAS	0.4521	GT	1.9656	AG	1.8892	[\CCLE_StarF2019\,\INTRACHROMOSOMAL[chr3:0.09Mb]\,\LOCAL_REARRANGEMENT:+:[92266]\]	2	PRRT3-AS1	TTLL3
ACH-000624	PT-j1ziCB	HCC1806	HCC1806	CDCA5--LINC01986	108	39	ONLY_REF_SPLICE	CDCA5 (ENSG00000146670.9)	chr11:65083364:-	LINC01986 (ENSG00000223587.1)	chr3:23968:+	YES_LDAS	1.1077	GT	1.7819	AG	1.8892	[\CCLE_StarF2019\,\INTERCHROMOSOMAL[chr11--chr3]\]	1	CDCA5	LINC01986
ACH-000624	PT-j1ziCB	HCC1806	HCC1806	AC010642.2--DPRX	119	6	INCL_NON_REF_SPLICE	AC010642.2 (ENSG00000283103.1)	chr19:58326823:-	DPRX (ENSG00000204595.1)	chr19:53632062:+	YES_LDAS	0.9418	GT	1.7232	AG	1.8323	[\CCLE_StarF2019\,\INTRACHROMOSOMAL[chr19:4.67Mb]\]	1	AC010642.2	DPRX
ACH-000624	PT-j1ziCB	HCC1806	HCC1806	ZNF606--DENND5A	3	4	INCL_NON_REF_SPLICE	ZNF606 (ENSG00000166704.11)	chr19:57978654:-	DENND5A (ENSG00000184014.7)	chr11:9181084:-	YES_LDAS	0.0527	GT	1.9656	AG	1.8323	[\INTERCHROMOSOMAL[chr19--chr11]\]	1	ZNF606	DENND5A
ACH-000624	PT-j1ziCB	HCC1806	HCC1806	SMURF2--CEP112	52	14	ONLY_REF_SPLICE	SMURF2 (ENSG00000108854.15)	chr17:64606602:-	CEP112 (ENSG00000154240.16)	chr17:65641065:-	YES_LDAS	0.4973	GT	1.8323	AG	1.7465	[\CCLE_StarF2019\,\INTRACHROMOSOMAL[chr17:0.97Mb]\]	2	SMURF2	CEP112
ACH-000624	PT-j1ziCB	HCC1806	HCC1806	CD151--DRD4	6	25	ONLY_REF_SPLICE	CD151 (ENSG00000177697.18)	chr11:836843:+	DRD4 (ENSG00000069696.6)	chr11:639433:+	YES_LDAS	0.2336	GT	1.8892	AG	1.6402	[\CCLE_StarF2019\,\INTRACHROMOSOMAL[chr11:0.19Mb]\]	1	CD151	DRD4
ACH-000624	PT-j1ziCB	HCC1806	HCC1806	TPX2--COX4I2	2	9	ONLY_REF_SPLICE	TPX2 (ENSG00000088325.15)	chr20:31742647:+	COX4I2 (ENSG00000131055.4)	chr20:31639933:+	YES_LDAS	0.0829	GT	1.8892	AG	1.5546	[\ChimerSeq\,\TCGA_StarF2019\,\TumorFusionsNAR2018\,\INTRACHROMOSOMAL[chr20:0.09Mb]\,\LOCAL_REARRANGEMENT:+:[94265]\]	1	TPX2	COX4I2
ACH-000624	PT-j1ziCB	HCC1806	HCC1806	APP--MT-CO3	6	1	INCL_NON_REF_SPLICE	APP (ENSG00000142192.20)	chr21:26021881:-	MT-CO3 (ENSG00000198938.2)	chrM:9421:+	YES_LDAS	0.0527	CA	1.7968	CA	1.6895	[\INTERCHROMOSOMAL[chr21--chrM]\]	72	APP	MT-CO3
ACH-000624	PT-j1ziCB	HCC1806	HCC1806	ZNF224--SIGLEC11	9	1	ONLY_REF_SPLICE	ZNF224 (ENSG00000267680.5)	chr19:44101225:+	SIGLEC11 (ENSG00000161640.15)	chr19:49960935:-	YES_LDAS	0.0753	GT	1.6895	AG	1.9329	[\INTRACHROMOSOMAL[chr19:5.84Mb]\]	1	ZNF224	SIGLEC11
ACH-000624	PT-j1ziCB	HCC1806	HCC1806	SMURF2--AC004805.1	6	9	INCL_NON_REF_SPLICE	SMURF2 (ENSG00000108854.15)	chr17:64661829:-	AC004805.1 (ENSG00000266076.1)	chr17:65641065:-	YES_LDAS	0.113	GT	1.9086	AG	1.7465	[\CCLE_StarF2019\,\INTRACHROMOSOMAL[chr17:0.88Mb]\]	2	SMURF2	AC004805.1
ACH-000624	PT-j1ziCB	HCC1806	HCC1806	SMURF2--AC004805.1	51	9	INCL_NON_REF_SPLICE	SMURF2 (ENSG00000108854.15)	chr17:64606602:-	AC004805.1 (ENSG00000266076.1)	chr17:65641065:-	YES_LDAS	0.4521	GT	1.8323	AG	1.7465	[\CCLE_StarF2019\,\INTRACHROMOSOMAL[chr17:0.88Mb]\]	2	SMURF2	AC004805.1
ACH-000624	PT-j1ziCB	HCC1806	HCC1806	LDLRAD3--TCP11L1	50	14	ONLY_REF_SPLICE	LDLRAD3 (ENSG00000179241.12)	chr11:36036249:+	TCP11L1 (ENSG00000176148.15)	chr11:33057115:+	YES_LDAS	0.4822	GT	1.8323	AG	1.7819	[\CCLE_StarF2019\,\INTRACHROMOSOMAL[chr11:2.84Mb]\]	1	LDLRAD3	TCP11L1
ACH-000624	PT-j1ziCB	HCC1806	HCC1806	PTPRJ--LPXN	24	0	ONLY_REF_SPLICE	PTPRJ (ENSG00000149177.12)	chr11:47981008:+	LPXN (ENSG00000110031.12)	chr11:58564201:-	YES_LDAS	0.1808	GT	1.7056	AG	1.9329	[\Klijn_CellLines\,\CCLE_StarF2019\,\INTRACHROMOSOMAL[chr11:10.36Mb]\]	1	PTPRJ	LPXN
ACH-000624	PT-j1ziCB	HCC1806	HCC1806	CD151--DRD4	2	25	ONLY_REF_SPLICE	CD151 (ENSG00000177697.18)	chr11:836442:+	DRD4 (ENSG00000069696.6)	chr11:639433:+	YES_LDAS	0.2035	GT	1.8892	AG	1.6402	[\CCLE_StarF2019\,\INTRACHROMOSOMAL[chr11:0.19Mb]\]	1	CD151	DRD4
ACH-000624	PT-j1ziCB	HCC1806	HCC1806	REEP5--MCC	8	3	ONLY_REF_SPLICE	REEP5 (ENSG00000129625.12)	chr5:112887015:-	MCC (ENSG00000171444.17)	chr5:113043630:-	YES_LDAS	0.0829	GT	1.7968	AG	1.8323	[\Klijn_CellLines\,\INTRACHROMOSOMAL[chr5:0.10Mb]\,\LOCAL_REARRANGEMENT:-:[99560]\]	1	REEP5	MCC

## Sheet: Detailed Mutation
ModelID	PatientID	CellLineName	StrippedCellLineName	Chrom	Pos	Ref	Alt	AF	RefCount	AltCount	GT	PS	VariantType	VariantInfo	DNAChange	ProteinChange	HugoSymbol	HgncName	HgncFamily	Transcript	TranscriptExon	TranscriptStrand	UniprotID	Str	DbsnpID	DbsnpFilter	Issues	GcContent	LineageAssociation	CancerMolecularGenetics	CCLEDeleterious	StructuralRelation	CosmicHotspot	CosmicOverlappingMutations	AssociatedWith	LoF	Driver	LikelyDriver	TranscriptLikelyLoF	CivicID	CivicDescription	CivicScore	Popaf	LikelyGoF	LikelyLoF	HessDriver	HessSignature	CscapeScore	DannScore
ACH-000019	PT-viJKnw	MCF7	MCF7	chr6	93356789	C	A	0.359	26	14	0/1	NA	SNP	MISSENSE	c.1252G>T	p.V418L	EPHA7	EPH receptor A7	Sterile alpha motif domain containing Fibronectin type III domain containing EPH receptors	ENST00000369303.9	5	-	Q15375	NA	NA	NA	NA	0.441397	NA	NA	NA	NA	NA	NA	NA	NA	NA	NA	NA	NA	NA	NA	7.3	NA	NA	NA	NA	0.896497	NA
ACH-000019	PT-viJKnw	MCF7	MCF7	chr11	101987038	C	T	0.565	11	13	0/1	NA	SNP	MISSENSE	c.3241C>T	p.H1081Y	CEP126	centrosomal protein 126	NA	ENST00000263468.13	9	+	Q9P2H0	NA	rs1473298247	NA	as_specific	0.311721	NA	NA	NA	NA	NA	NA	NA	NA	NA	NA	NA	NA	NA	NA	7.3	NA	NA	NA	NA	0.515046	0.592905
ACH-000019	PT-viJKnw	MCF7	MCF7	chr6	83605730	C	A	0.391	14	9	0/1	NA	SNP	MISSENSE	c.1096G>T	p.A366S	SNAP91	synaptosome associated protein 91	NA	ENST00000439399.6	14	-	O60641	NA	NA	NA	NA	0.354115	NA	NA	NA	NA	NA	NA	NA	NA	NA	NA	NA	NA	NA	NA	7.3	NA	NA	NA	NA	0.595904	0.441816
ACH-000019	PT-viJKnw	MCF7	MCF7	chr11	65896825	C	T	0.205	30	7	0/1	NA	SNP	MISSENSE	c.281G>A	p.R94Q	FOSL1	FOS like 1, AP-1 transcription factor subunit	Fos transcription factor family Basic leucine zipper proteins	ENST00000531493.5	2	-	P15407	NA	rs779143676	NA	as_specific	0.59601	NA	NA	NA	NA	NA	NA	NA	NA	NA	NA	NA	NA	NA	NA	4.61	NA	NA	NA	NA	0.848926	0.617541
ACH-000019	PT-viJKnw	MCF7	MCF7	chr11	94607451	C	T	0.944	0	16	1|1	NA	SNP	SILENT	c.1651C>T	p.L551L	PIWIL4	piwi like RNA-mediated gene silencing 4	Argonaute/PIWI family	ENST00000299001.11	14	+	Q7Z3Z4	NA	NA	NA	NA	0.396509	NA	NA	NA	NA	NA	NA	NA	NA	NA	NA	NA	NA	NA	NA	7.3	NA	NA	NA	NA	0.415903	NA
ACH-000019	PT-viJKnw	MCF7	MCF7	chr6	75156504	G	A	0.2	27	6	0/1	NA	SNP	SILENT	c.3003C>T	p.T1001T	COL12A1	collagen type XII alpha 1 chain	Collagens Collagen proteoglycans Fibronectin type III domain containing	ENST00000322507.13	15	-	Q99715	NA	NA	NA	NA	0.411471	NA	NA	NA	NA	NA	NA	NA	NA	NA	NA	NA	NA	NA	NA	7.3	NA	NA	NA	NA	0.206581	0.520417
ACH-000019	PT-viJKnw	MCF7	MCF7	chr11	102944310	G	A	0.912	0	10	1|1	NA	SNP	MISSENSE	c.1372C>T	p.R458C	MMP13	matrix metallopeptidase 13	Endogenous ligands M10 matrix metallopeptidases	ENST00000260302.8	10	-	P45452	NA	rs142064825	NA	as_specific	0.326683	NA	NA	NA	NA	NA	NA	NA	NA	NA	NA	NA	NA	NA	NA	3.21	NA	NA	NA	NA	0.552814	0.286003
ACH-000019	PT-viJKnw	MCF7	MCF7	chr11	108665233	A	G	0.616	7	12	0/1	NA	SNP	MISSENSE	c.80A>G	p.H27R	DDX10	DEAD-box helicase 10	DEAD-box helicases	ENST00000322536.8	1	+	Q13206	NA	NA	NA	NA	0.628429	L	Dom	NA	NUP98	NA	NA	structural_relation;	NA	NA	NA	NA	NA	NA	NA	7.3	NA	NA	NA	NA	0.592907	NA
ACH-000019	PT-viJKnw	MCF7	MCF7	chr11	74034056	T	A	0.667	13	28	0/1	NA	SNP	MISSENSE	c.6104A>T	p.H2035L	C2CD3	C2 calcium dependent domain containing 3	C2 domain containing	ENST00000334126.11	31	-	Q4AC94	NA	rs1395275563	NA	as_specific	0.513716	NA	NA	NA	NA	NA	NA	NA	NA	NA	NA	NA	NA	NA	NA	7.3	NA	NA	NA	NA	0.31243	0.597428
ACH-000019	PT-viJKnw	MCF7	MCF7	chr11	82732814	C	T	0.281	22	8	0/1	NA	SNP	MISSENSE	c.916G>A	p.G306S	FAM181B	family with sequence similarity 181 member B	NA	ENST00000329203.5	1	-	A6NEQ2	NA	NA	NA	NA	0.725686	NA	NA	NA	NA	NA	NA	NA	NA	NA	NA	NA	NA	NA	NA	7.3	NA	NA	NA	NA	0.206463	0.942987
ACH-000019	PT-viJKnw	MCF7	MCF7	chr6	134929110	G	A	0.489	20	18	0/1	NA	SNP	MISSENSE	c.805C>T	p.P269S	ALDH8A1	aldehyde dehydrogenase 8 family member A1	Aldehyde dehydrogenases	ENST00000367847.2	5	-	Q9H2A2	NA	rs1340249164	NA	as_specific	0.413965	NA	NA	NA	NA	NA	NA	NA	NA	NA	NA	ENST00000265605;ENST00000367847;ENST00000460753;	NA	NA	NA	7.3	NA	NA	NA	NA	0.952571	0.294481
ACH-000019	PT-viJKnw	MCF7	MCF7	chr6	34288876	G	A	0.514	16	17	0/1	NA	SNP	SILENT	c.396C>T	p.H132H	NUDT3	nudix hydrolase 3	Nudix hydrolase family	ENST00000607016.2	5	-	O95989	NA	rs112496371	NA	as_specific	0.413965	NA	NA	NA	NA	NA	NA	NA	NA	NA	NA	NA	NA	NA	NA	7.3	NA	NA	NA	NA	0.20362	0.756236
ACH-000019	PT-viJKnw	MCF7	MCF7	chr6	35943923	C	A	0.263	30	9	0/1	NA	SNP	MISSENSE	c.2890G>T	p.G964C	SLC26A8	solute carrier family 26 member 8	Solute carriers	ENST00000355574.6	20	-	Q96RN1	NA	NA	NA	NA	0.511222	NA	NA	NA	NA	NA	NA	NA	NA	NA	NA	NA	NA	NA	NA	7.3	NA	NA	NA	NA	0.324024	0.651893
ACH-000019	PT-viJKnw	MCF7	MCF7	chr6	123278330	C	T	0.323	20	9	0/1	NA	SNP	MISSENSE	c.1555G>A	p.E519K	TRDN	triadin	NA	ENST00000334268.9	26	-	Q13061	NA	NA	NA	NA	0.254364	NA	NA	NA	NA	NA	NA	NA	NA	NA	NA	NA	NA	NA	NA	7.3	NA	NA	NA	NA	0.852515	0.398555
ACH-000019	PT-viJKnw	MCF7	MCF7	chr6	64821657	C	G	0.182	28	5	0/1	NA	SNP	MISSENSE	c.3231G>C	p.K1077N	EYS	eyes shut homolog (Drosophila)	NA	ENST00000503581.6	21	-	Q5T1H1	NA	NA	NA	NA	0.32419	NA	NA	NA	NA	NA	NA	NA	NA	NA	NA	NA	NA	NA	NA	7.3	NA	NA	NA	NA	0.637174	0.888456
ACH-000019	PT-viJKnw	MCF7	MCF7	chr1	13226025	G	A	0.358	37	18	0|1	13226025	SNP	SILENT	c.82C>T	p.L28L	PRAMEF18	PRAME family member 18	PRAME family	ENST00000624297.2	1	-	Q5VWM3	NA	rs878934156	NA	as_specific	0.563591	NA	NA	NA	NA	NA	NA	NA	NA	NA	NA	NA	NA	NA	NA	7.3	NA	NA	NA	NA	NA	NA
ACH-000019	PT-viJKnw	MCF7	MCF7	chr1	24662736	G	A	0.48	12	11	0/1	NA	SNP	SILENT	c.1560G>A	p.R520R	SRRM1	serine and arginine repetitive matrix 1	NA	ENST00000323848.14	12	+	Q8IYB3	NA	NA	NA	NA	0.416459	NA	NA	NA	NA	NA	NA	NA	NA	NA	NA	NA	NA	NA	NA	7.3	NA	NA	NA	NA	0.19866	0.632763
ACH-000019	PT-viJKnw	MCF7	MCF7	chr6	38973731	T	C	0.299	24	8	0/1	NA	SNP	MISSENSE	c.12596T>C	p.I4199T	DNAH8	dynein axonemal heavy chain 8	Dyneins, axonemal	ENST00000327475.11	84	+	Q96JB1	NA	rs766816061	NA	as_specific	0.354115	NA	NA	NA	NA	NA	NA	NA	NA	NA	NA	NA	NA	NA	NA	7.3	NA	NA	NA	NA	0.36047	NA
ACH-000019	PT-viJKnw	MCF7	MCF7	chr6	105116700	C	A	0.276	20	7	0/1	NA	SNP	SPLICE_SITE	c.e6-1G>T	NA	BVES	blood vessel epicardial substance	NA	ENST00000314641.10	NA	-	Q8NE79	NA	NA	NA	NA	0.314214	NA	NA	NA	NA	NA	NA	splicing;	NA	NA	NA	NA	NA	NA	NA	7.3	NA	NA	NA	NA	0.979819	NA
ACH-000019	PT-viJKnw	MCF7	MCF7	chr1	35003969	T	C	0.316	24	11	0/1	NA	SNP	SPLICE_SITE	c.1991A>G	p.D664G	ZMYM6	zinc finger MYM-type containing 6	Zinc fingers MYM-type	ENST00000357182.9	14	-	O95789	NA	NA	NA	NA	0.356608	NA	NA	NA	NA	NA	NA	splicing;	NA	NA	NA	NA	NA	NA	NA	7.3	NA	NA	NA	NA	0.852216	0.812555
ACH-000019	PT-viJKnw	MCF7	MCF7	chr11	119100658	G	T	0.185	45	9	0/1	NA	SNP	SILENT	c.468C>A	p.R156R	DPAGT1	dolichyl-phosphate N-acetylglucosaminephosphotransferase 1	NA	ENST00000409993.6	5	-	Q9H3H5	NA	NA	NA	NA	0.531172	NA	NA	NA	NA	NA	p.R156H(1)	NA	NA	NA	NA	NA	NA	NA	NA	7.3	NA	NA	NA	NA	0.209814	0.677091
ACH-000019	PT-viJKnw	MCF7	MCF7	chr6	35787069	C	G	0.322	21	10	0/1	NA	SNP	MISSENSE	c.171C>G	p.C57W	CLPSL1	colipase like 1	NA	ENST00000373861.6	2	+	A2RUU4	NA	NA	NA	NA	0.670823	NA	NA	NA	NA	NA	NA	NA	NA	NA	NA	NA	NA	NA	NA	7.3	NA	NA	NA	NA	0.727036	NA
ACH-000019	PT-viJKnw	MCF7	MCF7	chr6	132571252	T	C	0.318	14	6	0/1	NA	SNP	MISSENSE	c.931T>C	p.Y311H	TAAR6	trace amine associated receptor 6	Trace amine receptors	ENST00000275198.1	1	+	Q96RI8	NA	NA	NA	NA	0.351621	NA	NA	NA	NA	NA	NA	NA	NA	NA	NA	ENST00000275198;	NA	NA	NA	7.3	NA	NA	NA	NA	0.491734	0.745813
ACH-000019	PT-viJKnw	MCF7	MCF7	chr11	61737220	CC	TT	0.242	24	7	0/1	NA	DNP	MISSENSE	c.1410_1411CC>TT	p.H471Y	DAGLA	diacylglycerol lipase alpha	Lipases	ENST00000257215.10	14	+	Q9Y4D2	NA	NA	NA	NA	0.624378	NA	NA	NA	NA	NA	NA	NA	NA	NA	NA	NA	NA	NA	NA	7.3	NA	NA	NA	NA	NA	NA
ACH-000019	PT-viJKnw	MCF7	MCF7	chr7	99919092	G	T	0.443	24	22	0/1	NA	SNP	MISSENSE	c.310C>A	p.P104T	TRIM4	tripartite motif containing 4	Tripartite motif containing Ring finger proteins	ENST00000355947.6	1	-	Q9C037	NA	NA	NA	NA	0.673317	NA	NA	NA	NA	NA	NA	NA	NA	NA	NA	NA	NA	NA	NA	7.3	NA	NA	NA	NA	0.473915	0.509969
ACH-000019	PT-viJKnw	MCF7	MCF7	chr1	13225068	A	G	0.509	27	27	0/1	NA	SNP	MISSENSE	c.653T>C	p.L218P	PRAMEF18	PRAME family member 18	PRAME family	ENST00000624297.2	2	-	Q5VWM3	NA	rs983913117 rs61780078	NA	NA	0.451372	NA	NA	NA	NA	NA	NA	NA	NA	NA	NA	NA	NA	NA	NA	7.3	NA	NA	NA	NA	0.620547	NA
ACH-000019	PT-viJKnw	MCF7	MCF7	chr19	8886851	G	GGTCCA	0.264	10	3	0|1	8886823	INS	FRAME_SHIFT_INS	c.40894_40895insTGGAC	p.P13632fs	MUC16	mucin 16, cell surface associated	Mucins	ENST00000397910.8	59	-	Q8WXI7	NA	NA	NA	NA	0.455	NA	NA	Y	NA	NA	NA	gene_function_loss;	NA	NA	NA	NA	NA	NA	NA	7.3	NA	Y	NA	NA	NA	NA
ACH-000019	PT-viJKnw	MCF7	MCF7	chr1	13226028	C	T	0.37	37	19	0|1	13226025	SNP	MISSENSE	c.79G>A	p.V27I	PRAMEF18	PRAME family member 18	PRAME family	ENST00000624297.2	1	-	Q5VWM3	NA	rs879015760	NA	as_specific	0.55611	NA	NA	NA	NA	NA	NA	NA	NA	NA	NA	NA	NA	NA	NA	7.3	NA	NA	NA	NA	NA	NA
ACH-000019	PT-viJKnw	MCF7	MCF7	chr11	68043383	T	G	0.162	24	4	0/1	NA	SNP	SILENT	c.516T>G	p.G172G	TCIRG1	T-cell immune regulator 1, ATPase H+ transporting V0 subunit a3	V-type ATPases	ENST00000265686.8	6	+	Q13488	NA	rs765064854	NA	as_specific	0.713217	NA	NA	NA	NA	NA	NA	NA	NA	NA	NA	NA	NA	NA	NA	3.57	NA	NA	NA	NA	0.645035	0.245875
ACH-000019	PT-viJKnw	MCF7	MCF7	chr1	13225325	T	C	0.528	16	19	0/1	NA	SNP	SILENT	c.396A>G	p.R132R	PRAMEF18	PRAME family member 18	PRAME family	ENST00000624297.2	2	-	Q5VWM3	NA	rs61780077	NA	as_specific	0.478803	NA	NA	NA	NA	NA	NA	NA	NA	NA	NA	NA	NA	NA	NA	7.3	NA	NA	NA	NA	NA	NA
ACH-000019	PT-viJKnw	MCF7	MCF7	chr1	25306700	G	T	0.406	20	13	0/1	NA	SNP	SILENT	c.1044G>T	p.V348V	RHD	Rh blood group D antigen	CD molecules Blood group antigens	ENST00000328664.9	7	+	Q02161	NA	NA	NA	NA	0.541147	NA	NA	NA	NA	NA	NA	NA	NA	NA	NA	NA	NA	NA	NA	7.3	NA	NA	NA	NA	0.333533	NA
ACH-000019	PT-viJKnw	MCF7	MCF7	chr11	118313812	A	C	0.272	33	11	0/1	NA	SNP	MISSENSE	c.458A>C	p.K153T	CD3E	CD3e molecule	CD molecules	ENST00000361763.9	7	+	P07766	NA	rs200258299	NA	as_specific	0.563591	NA	NA	NA	NA	NA	NA	NA	NA	NA	NA	NA	NA	NA	NA	4.61	NA	NA	NA	NA	0.585483	NA
ACH-000019	PT-viJKnw	MCF7	MCF7	chr1	27997366	C	G	0.249	24	7	0/1	NA	SNP	MISSENSE	c.1096G>C	p.V366L	EYA3	EYA transcriptional coactivator and phosphatase 3	EYA transcriptional coactivator and phosphatases	ENST00000373871.8	13	-	Q99504	NA	NA	NA	NA	0.394015	NA	NA	NA	NA	NA	NA	NA	NA	NA	NA	ENST00000373871;ENST00000540618;ENST00000436342;ENST00000373864;ENST00000373863;	NA	NA	NA	7.3	NA	NA	NA	NA	0.934637	0.735512
ACH-000019	PT-viJKnw	MCF7	MCF7	chr19	16789049	G	A	0.278	26	11	0/1	NA	SNP	SILENT	c.2799G>A	p.T933T	NWD1	NACHT and WD repeat domain containing 1	WD repeat domain containing	ENST00000552788.1	11	+	Q149M9	NA	rs562569748	NA	as_specific	0.446384	NA	NA	NA	NA	NA	NA	NA	NA	NA	NA	NA	NA	NA	NA	7.3	NA	NA	NA	NA	0.191038	0.507508
ACH-000019	PT-viJKnw	MCF7	MCF7	chr6	70271708	C	A	0.503	19	20	0/1	NA	SNP	SPLICE_SITE	c.1090G>T	p.G364C	COL9A1	collagen type IX alpha 1 chain	Collagens Collagen proteoglycans	ENST00000357250.10	14	-	P20849	NA	rs1044256378	NA	as_specific	0.331671	NA	NA	NA	NA	NA	NA	NA	NA	NA	NA	ENST00000357250;ENST00000320755;	NA	NA	NA	7.3	NA	NA	NA	NA	0.8344	NA
ACH-000019	PT-viJKnw	MCF7	MCF7	chr11	75241789	C	T	0.379	17	13	0/1	NA	SNP	MISSENSE	c.740C>T	p.A247V	TPBGL	trophoblast glycoprotein like	NA	ENST00000562197.3	1	+	P0DKB5	NA	rs1453741638	NA	as_specific	0.783042	NA	NA	NA	NA	NA	NA	NA	NA	NA	NA	NA	NA	NA	NA	7.3	NA	NA	NA	NA	0.265595	NA
ACH-000019	PT-viJKnw	MCF7	MCF7	chr7	95592859	C	T	0.3	28	11	0/1	NA	SNP	MISSENSE	c.430G>A	p.A144T	PDK4	pyruvate dehydrogenase kinase 4	NA	ENST00000005178.6	4	-	Q16654	NA	rs1230629744	NA	as_specific	0.366584	NA	NA	NA	NA	NA	NA	NA	NA	NA	NA	NA	NA	NA	NA	4.61	NA	NA	NA	NA	0.36878	0.686927
ACH-000019	PT-viJKnw	MCF7	MCF7	chr6	26251683	G	A	0.294	24	9	0/1	NA	SNP	SILENT	c.33G>A	p.P11P	H2BC9	NA	NA	ENST00000619466.2	1	+	NA	NA	rs192377920	NA	as_specific	0.488778	NA	NA	NA	NA	NA	NA	NA	NA	NA	NA	NA	NA	NA	NA	7.3	NA	NA	NA	NA	0.191924	NA
ACH-000019	PT-viJKnw	MCF7	MCF7	chr11	64635339	G	T	0.273	42	14	0/1	NA	SNP	MISSENSE	c.3517C>A	p.Q1173K	NRXN2	neurexin 2	NA	ENST00000265459.11	18	-	P58401, Q9P2S2	NA	NA	NA	NA	0.598504	NA	NA	NA	NA	NA	NA	NA	NA	NA	NA	NA	NA	NA	NA	7.3	NA	NA	NA	NA	0.926708	0.878223
ACH-000019	PT-viJKnw	MCF7	MCF7	chr11	134185509	G	T	0.182	9	2	0|1	134185499	SNP	MISSENSE	c.2063C>A	p.A688D	NCAPD3	non-SMC condensin II complex subunit D3	Condensin II subunits	ENST00000534548.7	17	-	P42695	NA	NA	NA	NA	0.394015	NA	NA	NA	NA	NA	NA	NA	NA	NA	NA	ENST00000534548;	NA	NA	NA	7.3	NA	NA	NA	NA	0.832017	NA
ACH-000019	PT-viJKnw	MCF7	MCF7	chr11	72434445	T	TAAA	0.305	35	14	0/1	NA	INS	IN_FRAME_INS	c.29_30insTTT	p.K10NL	CLPB	ClpB homolog, mitochondrial AAA ATPase chaperonin	AAA ATPases Ankyrin repeat domain containing Chaperonins	ENST00000294053.9	1	-	Q9H078	NA	NA	NA	NA	0.655	NA	NA	NA	NA	NA	NA	NA	NA	NA	NA	NA	NA	NA	NA	7.3	NA	NA	NA	NA	NA	NA
ACH-000019	PT-viJKnw	MCF7	MCF7	chr7	100951907	TG	CC	0.416	56	41	0|1	100951887	DNP	MISSENSE	c.128_129TG>CC	p.V43A	MUC3A	mucin 3A, cell surface associated	Mucins	ENST00000379458.9	2	+	Q02505	NA	NA	NA	NA	0.539801	NA	NA	NA	NA	NA	NA	NA	NA	NA	NA	NA	NA	NA	NA	7.3	NA	NA	NA	NA	NA	NA
ACH-000019	PT-viJKnw	MCF7	MCF7	chr19	10368171	G	A	0.758	7	24	0/1	NA	SNP	MISSENSE	c.349C>T	p.P117S	TYK2	tyrosine kinase 2	Jak family tyrosine kinases FERM domain containing	ENST00000525621.6	5	-	P29597	NA	rs141864691	NA	as_specific	0.561097	NA	NA	NA	NA	NA	NA	NA	NA	NA	NA	NA	NA	NA	NA	4.61	NA	NA	NA	NA	0.598971	0.733814
ACH-000019	PT-viJKnw	MCF7	MCF7	chr19	10830234	C	T	0.657	10	21	0/1	NA	SNP	MISSENSE	c.2387C>T	p.A796V	DNM2	dynamin 2	Pleckstrin homology domain containing	ENST00000359692.10	19	+	P50570	NA	rs1050140753	NA	as_specific	0.67581	L	Rec	NA	NA	NA	NA	NA	NA	NA	NA	NA	NA	NA	NA	7.3	NA	NA	NA	NA	0.371177	0.8857
ACH-000019	PT-viJKnw	MCF7	MCF7	chr19	14463967	G	A	0.245	36	12	0/1	NA	SNP	SILENT	c.1653G>A	p.T551T	PKN1	protein kinase N1	C2 domain containing protein kinases	ENST00000342216.8	11	+	Q16512	NA	rs1215707465	NA	as_specific	0.663342	NA	NA	NA	NA	NA	NA	NA	NA	NA	NA	NA	NA	NA	NA	7.3	NA	NA	NA	NA	0.198984	0.950843
ACH-000019	PT-viJKnw	MCF7	MCF7	chr9	113321536	G	A	0.764	12	38	0/1	NA	SNP	NONSENSE	c.610C>T	p.Q204*	WDR31	WD repeat domain 31	WD repeat domain containing	ENST00000341761.8	8	-	Q8NA23	NA	rs145607129	NA	as_specific	0.476309	NA	NA	Y	NA	NA	NA	gene_function_loss;	NA	NA	NA	NA	NA	NA	NA	3.46	NA	Y	NA	NA	0.982625	0.758169
ACH-000019	PT-viJKnw	MCF7	MCF7	chr9	128907673	C	T	0.27	26	9	0/1	NA	SNP	MISSENSE	c.509C>T	p.T170M	LRRC8A	leucine rich repeat containing 8 VRAC subunit A	Volume regulated anion channel subunits	ENST00000372600.8	3	+	Q8IWT6	NA	rs527954548	NA	as_specific	0.588529	NA	NA	NA	NA	NA	NA	NA	NA	NA	NA	NA	NA	NA	NA	7.3	NA	NA	NA	NA	0.576739	NA
ACH-000019	PT-viJKnw	MCF7	MCF7	chr6	32761914	AC	TA	0.213	37	9	0|1	32761914	DNP	MISSENSE	c.109_110GT>TA	p.V37Y	HLA-DQB2	major histocompatibility complex, class II, DQ beta 2	C1-set domain containing Histocompatibility complex	ENST00000411527.5	2	-	P05538	NA	NA	NA	NA	0.644279	NA	NA	NA	NA	NA	NA	NA	NA	NA	NA	NA	NA	NA	NA	7.3	NA	NA	NA	NA	NA	NA
ACH-000019	PT-viJKnw	MCF7	MCF7	chr6	32761918	A	C	0.217	36	9	0|1	32761914	SNP	MISSENSE	c.106T>G	p.L36V	HLA-DQB2	major histocompatibility complex, class II, DQ beta 2	C1-set domain containing Histocompatibility complex	ENST00000411527.5	2	-	P05538	NA	rs1168017991	NA	as_specific	0.645885	NA	NA	NA	NA	NA	NA	NA	NA	NA	NA	NA	NA	NA	NA	7.3	NA	NA	NA	NA	0.559395	0.683025
ACH-000019	PT-viJKnw	MCF7	MCF7	chr6	30660212	C	T	0.237	32	9	0/1	NA	SNP	SILENT	c.1575G>A	p.R525R	DHX16	DEAH-box helicase 16	Spliceosomal Bact complex Spliceosomal P complex DEAH-box helicases Spliceosomal C complex	ENST00000376442.8	10	-	O60231	NA	NA	NA	NA	0.526185	NA	NA	NA	NA	NA	NA	NA	NA	NA	NA	NA	NA	NA	NA	7.3	NA	NA	NA	NA	0.339539	0.887237
ACH-000019	PT-viJKnw	MCF7	MCF7	chr11	126407024	G	GT	0.648	5	11	0/1	NA	INS	SPLICE_SITE	c.e4+1G>GT	NA	ST3GAL4	ST3 beta-galactoside alpha-2%3B3-sialyltransferase 4	Sialyltransferases	ENST00000227495.10	NA	+	Q11206	Y	NA	NA	NA	0.525	NA	NA	NA	NA	NA	NA	NA	NA	NA	NA	NA	NA	NA	NA	7.3	NA	NA	NA	NA	NA	0.789843
ACH-000019	PT-viJKnw	MCF7	MCF7	chr11	134185499	G	T	0.167	9	2	0|1	134185499	SNP	SILENT	c.2073C>A	p.I691I	NCAPD3	non-SMC condensin II complex subunit D3	Condensin II subunits	ENST00000534548.7	17	-	P42695	NA	NA	NA	NA	0.401496	NA	NA	NA	NA	NA	NA	NA	NA	NA	NA	NA	NA	NA	NA	7.3	NA	NA	NA	NA	0.203298	NA
ACH-000019	PT-viJKnw	MCF7	MCF7	chr1	13224919	T	A	0.29	40	16	0/1	NA	SNP	MISSENSE	c.802A>T	p.N268Y	PRAMEF18	PRAME family member 18	PRAME family	ENST00000624297.2	2	-	Q5VWM3	NA	rs61780079	NA	as_specific	0.481297	NA	NA	NA	NA	NA	NA	NA	NA	NA	NA	NA	NA	NA	NA	7.3	NA	NA	NA	NA	0.62359	NA
ACH-000019	PT-viJKnw	MCF7	MCF7	chr1	13225208	C	G	0.415	38	26	0/1	NA	SNP	SILENT	c.513G>C	p.V171V	PRAMEF18	PRAME family member 18	PRAME family	ENST00000624297.2	2	-	Q5VWM3	NA	rs1320957	NA	as_specific	0.458853	NA	NA	NA	NA	NA	NA	NA	NA	NA	NA	NA	NA	NA	NA	7.3	NA	NA	NA	NA	0.195645	NA
ACH-000019	PT-viJKnw	MCF7	MCF7	chr19	8899029	AA	GC	0.222	14	2	0|1	8898938	DNP	MISSENSE	c.39020_39021TT>GC	p.V13007G	MUC16	mucin 16, cell surface associated	Mucins	ENST00000397910.8	39	-	Q8WXI7	NA	NA	NA	NA	0.437811	NA	NA	NA	NA	NA	NA	NA	NA	NA	NA	NA	NA	NA	NA	7.3	NA	NA	NA	NA	NA	NA
ACH-000019	PT-viJKnw	MCF7	MCF7	chr19	38494499	C	T	0.269	27	10	0/1	NA	SNP	MISSENSE	c.6422C>T	p.A2141V	RYR1	ryanodine receptor 1	Ryanodine receptors Protein phosphatase 1 regulatory subunits	ENST00000359596.8	39	+	P21817	NA	rs201293931	NA	as_specific	0.620948	NA	NA	NA	NA	NA	NA	NA	NA	NA	NA	NA	NA	NA	NA	7.3	NA	NA	NA	NA	0.655176	0.43302
ACH-000019	PT-viJKnw	MCF7	MCF7	chr19	10491771	C	T	0.721	11	30	0/1	NA	SNP	SILENT	c.1131G>A	p.V377V	KEAP1	kelch like ECH associated protein 1	BTB domain containing Kelch like	ENST00000393623.6	3	-	Q14145	NA	rs1272089508	NA	as_specific	0.678304	NA	NA	NA	NA	NA	NA	NA	NA	NA	NA	NA	NA	NA	NA	7.3	NA	NA	NA	NA	0.121169	0.655162
ACH-000019	PT-viJKnw	MCF7	MCF7	chr10	48830723	G	T	0.266	33	12	0/1	NA	SNP	MISSENSE	c.6364G>T	p.V2122L	WDFY4	WDFY family member 4	BEACH domain containing WD repeat domain containing	ENST00000325239.11	38	+	Q6ZS81	NA	NA	NA	NA	0.543641	NA	NA	NA	NA	NA	NA	NA	NA	NA	NA	NA	NA	NA	NA	7.3	NA	NA	NA	NA	0.680023	0.670839
ACH-000019	PT-viJKnw	MCF7	MCF7	chr10	49470663	A	T	0.333	33	15	0|1	49470663	SNP	MISSENSE	c.3297T>A	p.S1099R	ERCC6	ERCC excision repair 6, chromatin remodeling factor	ERCC excision repair associated	ENST00000355832.10	18	-	Q03468	NA	NA	NA	NA	0.40399	NA	NA	NA	NA	NA	NA	NA	NA	NA	NA	NA	NA	NA	NA	7.3	NA	NA	NA	NA	0.291539	0.695223
ACH-000019	PT-viJKnw	MCF7	MCF7	chr19	15123205	G	A	0.846	5	35	0/1	NA	SNP	MISSENSE	c.376C>T	p.L126F	ILVBL	ilvB acetolactate synthase like	NA	ENST00000263383.8	4	-	A1L0T0	NA	rs1416880151	NA	as_specific	0.618454	NA	NA	NA	NA	NA	NA	NA	NA	NA	NA	NA	NA	NA	NA	7.3	NA	NA	NA	NA	0.662426	0.462834
ACH-000019	PT-viJKnw	MCF7	MCF7	chr19	16975117	C	T	0.263	28	9	0/1	NA	SNP	MISSENSE	c.2050G>A	p.D684N	CPAMD8	C3 and PZP like, alpha-2-macroglobulin domain containing 8	C3 and PZP like, alpha-2-macroglobulin domain containing	ENST00000443236.6	17	-	Q8IZJ3	NA	NA	NA	NA	0.518703	NA	NA	NA	NA	NA	NA	NA	NA	NA	NA	NA	NA	NA	NA	7.3	NA	NA	NA	NA	0.920132	NA
ACH-000019	PT-viJKnw	MCF7	MCF7	chr1	10629647	CA	TG	0.71	8	23	0/1	NA	DNP	MISSENSE	c.794_795CA>TG	p.S265L	PEX14	peroxisomal biogenesis factor 14	Peroxins	ENST00000356607.9	9	+	O75381	NA	NA	NA	NA	0.651741	NA	NA	NA	NA	NA	NA	NA	NA	NA	NA	NA	NA	NA	NA	7.3	NA	NA	NA	NA	NA	NA
ACH-000019	PT-viJKnw	MCF7	MCF7	chr7	12377805	A	T	0.953	0	19	1|1	NA	SNP	MISSENSE	c.995T>A	p.I332N	VWDE	von Willebrand factor D and EGF domains	NA	ENST00000275358.8	7	-	Q8N2E2	NA	rs934348539	NA	as_specific	0.314214	NA	NA	NA	NA	NA	NA	NA	NA	NA	NA	NA	NA	NA	NA	4.31	NA	NA	NA	NA	0.715481	NA
ACH-000019	PT-viJKnw	MCF7	MCF7	chr9	136281463	C	G	0.872	4	34	0/1	NA	SNP	MISSENSE	c.2834G>C	p.R945P	CCDC187	coiled-coil domain containing 187	NA	ENST00000569961.5	10	-	A0A096LP49	NA	rs895896657	NA	as_specific	0.640898	NA	NA	NA	NA	NA	NA	NA	NA	NA	NA	NA	NA	NA	NA	7.3	NA	NA	NA	NA	NA	0.467835
ACH-000019	PT-viJKnw	MCF7	MCF7	chr9	136286383	C	A	0.979	0	48	1|1	136286366	SNP	SILENT	c.2241G>T	p.L747L	CCDC187	coiled-coil domain containing 187	NA	ENST00000569961.5	8	-	A0A096LP49	NA	rs878980606	NA	as_specific	0.685786	NA	NA	NA	NA	NA	NA	NA	NA	NA	NA	NA	NA	NA	NA	7.3	NA	NA	NA	NA	NA	0.835649
ACH-000019	PT-viJKnw	MCF7	MCF7	chr1	43419804	C	G	0.379	18	10	0/1	NA	SNP	MISSENSE	c.950C>G	p.A317G	SZT2	SZT2, KICSTOR complex subunit	KICSTOR complex	ENST00000562955.2	8	+	Q5T011	NA	NA	NA	NA	0.526185	NA	NA	NA	NA	NA	NA	NA	NA	NA	NA	NA	NA	NA	NA	7.3	NA	NA	NA	NA	0.950157	0.660034
ACH-000019	PT-viJKnw	MCF7	MCF7	chr8	132098908	T	C	0.172	52	10	0/1	NA	SNP	MISSENSE	c.362A>G	p.N121S	HHLA1	HERV-H LTR-associating 1	NA	ENST00000434736.6	6	-	C9JL84	NA	NA	NA	NA	0.44389	NA	NA	NA	NA	NA	NA	NA	NA	NA	NA	NA	NA	NA	NA	7.3	NA	NA	NA	NA	0.696053	0.556048
ACH-000019	PT-viJKnw	MCF7	MCF7	chr1	56154659	G	T	0.343	22	12	0/1	NA	SNP	SPLICE_SITE	c.e5+2C>A	NA	AC119674.1	NA	NA	ENST00000641333.1	NA	-	NA	NA	NA	NA	NA	0.361596	NA	NA	NA	NA	NA	NA	NA	NA	NA	NA	NA	NA	NA	NA	7.3	NA	NA	NA	NA	0.714576	NA
ACH-000019	PT-viJKnw	MCF7	MCF7	chr10	17870893	T	C	0.416	15	9	0/1	NA	SNP	SILENT	c.2157T>C	p.Y719Y	MRC1	mannose receptor C-type 1	Scavenger receptors CD molecules C-type lectin domain containing	ENST00000569591.3	14	+	P22897	NA	rs879013221	NA	as_specific	0.329177	NA	NA	NA	NA	NA	NA	NA	NA	NA	NA	NA	NA	NA	NA	7.3	NA	NA	NA	NA	0.135202	NA
ACH-000019	PT-viJKnw	MCF7	MCF7	chr10	17991219	G	A	0.5	15	16	0/1	NA	SNP	NONSENSE	c.1338G>A	p.W446*	SLC39A12	solute carrier family 39 member 12	Solute carriers	ENST00000377374.8	8	+	Q504Y0	NA	NA	NA	NA	0.334165	NA	NA	Y	NA	NA	NA	gene_function_loss;	NA	NA	NA	NA	NA	NA	NA	7.3	NA	Y	NA	NA	0.985235	NA
ACH-000019	PT-viJKnw	MCF7	MCF7	chr10	45789442	A	G	0.578	18	28	0/1	NA	SNP	MISSENSE	c.3596A>G	p.K1199R	WASHC2C	WASH complex subunit 2C	WASH complex	ENST00000374362.6	28	+	Q9Y4E1	NA	rs1369355526	NA	as_specific	0.406484	NA	NA	NA	NA	NA	NA	NA	NA	NA	NA	NA	NA	NA	NA	7.3	NA	NA	NA	NA	0.525457	0.643103
ACH-000019	PT-viJKnw	MCF7	MCF7	chr9	104766510	T	A	0.695	11	25	0/1	NA	SNP	MISSENSE	c.246T>A	p.N82K	NIPSNAP3B	nipsnap homolog 3B	NA	ENST00000374762.4	2	+	Q9BS92	NA	NA	NA	NA	0.341646	NA	NA	NA	NA	NA	NA	NA	NA	NA	NA	NA	NA	NA	NA	7.3	NA	NA	NA	NA	0.589423	0.266563
ACH-000019	PT-viJKnw	MCF7	MCF7	chr9	109420528	C	A	0.353	21	12	0/1	NA	SNP	MISSENSE	c.1209G>T	p.M403I	PTPN3	protein tyrosine phosphatase, non-receptor type 3	Protein tyrosine phosphatases, non-receptor type PDZ domain containing FERM domain containing	ENST00000374541.4	14	-	P26045	NA	rs775121164	NA	as_specific	0.473815	NA	NA	NA	NA	NA	NA	NA	NA	NA	NA	NA	NA	NA	NA	7.3	NA	NA	NA	NA	0.76997	0.644006
ACH-000019	PT-viJKnw	MCF7	MCF7	chr10	51699051	G	A	0.452	17	14	0/1	NA	SNP	NONSENSE	c.499C>T	p.Q167*	CSTF2T	cleavage stimulation factor subunit 2 tau variant	RNA binding motif containing Cleavage stimulation factor subunits	ENST00000331173.6	1	-	Q9H0L4	NA	NA	NA	NA	0.516209	NA	NA	Y	NA	NA	NA	gene_function_loss;	NA	NA	NA	NA	NA	NA	NA	7.3	NA	Y	NA	NA	0.935709	0.407611
ACH-000019	PT-viJKnw	MCF7	MCF7	chr6	151417372	G	T	0.314	24	11	0/1	NA	SNP	MISSENSE	c.597C>A	p.F199L	RMND1	required for meiotic nuclear division 1 homolog	NA	ENST00000622845.5	9	-	Q9NWS8	NA	NA	NA	NA	0.346633	NA	NA	NA	NA	NA	NA	NA	NA	NA	NA	NA	NA	NA	NA	7.3	NA	NA	NA	NA	0.780153	0.767654
ACH-000019	PT-viJKnw	MCF7	MCF7	chr11	119664879	G	A	0.939	0	14	1|1	NA	SNP	SILENT	c.1422C>T	p.A474A	NECTIN1	nectin cell adhesion molecule 1	C2-set domain containing CD molecules V-set domain containing Immunoglobulin like domain containing Ig-like cell adhesion molecule family	ENST00000264025.8	6	-	Q15223	NA	rs763407766	NA	as_specific	0.645885	NA	NA	NA	NA	NA	NA	NA	NA	NA	NA	NA	NA	NA	NA	7.3	NA	NA	NA	NA	0.115497	0.736721
ACH-000019	PT-viJKnw	MCF7	MCF7	chr11	120236683	C	G	0.556	7	9	0|1	120236683	SNP	MISSENSE	c.10C>G	p.P4A	POU2F3	POU class 2 homeobox 3	POU class homeoboxes and pseudogenes	ENST00000260264.8	1	+	Q9UKI9	NA	rs774633322	NA	as_specific	0.491272	NA	NA	NA	NA	NA	NA	NA	NA	NA	NA	NA	NA	NA	NA	7.3	NA	NA	NA	NA	0.349944	NA
ACH-000019	PT-viJKnw	MCF7	MCF7	chr1	39659173	G	A	0.725	7	23	0/1	NA	SNP	MISSENSE	c.1055C>T	p.A352V	NT5C1A	5'-nucleotidase, cytosolic IA	5'-nucleotidases	ENST00000235628.1	6	-	Q9BXI3	NA	NA	NA	NA	0.573566	NA	NA	NA	NA	NA	NA	NA	NA	NA	NA	NA	NA	NA	NA	7.3	NA	NA	NA	NA	0.636457	0.417073
ACH-000019	PT-viJKnw	MCF7	MCF7	chr1	6445825	C	A	0.368	11	6	0/1	NA	SNP	MISSENSE	c.1354C>A	p.P452T	ESPN	espin	Deafness associated genes Ankyrin repeat domain containing	ENST00000645284.1	7	+	B1AK53	NA	NA	NA	NA	0.653367	NA	NA	NA	NA	NA	NA	NA	NA	NA	NA	NA	NA	NA	NA	7.3	NA	NA	NA	NA	0.525152	0.549214
ACH-000019	PT-viJKnw	MCF7	MCF7	chr1	43940779	A	C	0.17	18	3	0|1	43940772	SNP	SPLICE_SITE	c.e1-2T>G	NA	AL357079.1	NA	NA	ENST00000657883.1	NA	-	NA	NA	NA	NA	NA	0.448878	NA	NA	NA	NA	NA	NA	NA	NA	NA	NA	NA	NA	NA	NA	7.3	NA	NA	NA	NA	0.519334	NA
ACH-000019	PT-viJKnw	MCF7	MCF7	chr7	100972914	GC	CT	0.39	48	33	0|1	100972900	DNP	MISSENSE	c.158_159GC>CT	p.S53T	MUC12	mucin 12, cell surface associated	Mucins	ENST00000379442.7	3	+	Q9UKN1	NA	NA	NA	NA	0.534826	NA	NA	NA	NA	NA	NA	NA	NA	NA	NA	NA	NA	NA	NA	7.3	NA	NA	NA	NA	NA	NA
ACH-000019	PT-viJKnw	MCF7	MCF7	chr19	35250649	C	T	0.267	21	7	0/1	NA	SNP	SILENT	c.588C>T	p.T196T	LSR	lipolysis stimulated lipoprotein receptor	Immunoglobulin like domain containing	ENST00000360798.7	2	+	Q86X29	NA	rs371275530	NA	as_specific	0.593516	NA	NA	NA	NA	NA	NA	NA	NA	NA	NA	NA	NA	NA	NA	7.3	NA	NA	NA	NA	0.256752	NA
ACH-000019	PT-viJKnw	MCF7	MCF7	chr9	2717817	C	A	0.45	11	9	0/1	NA	SNP	MISSENSE	c.78C>A	p.H26Q	KCNV2	potassium voltage-gated channel modifier subfamily V member 2	Potassium voltage-gated channels	ENST00000382082.4	1	+	Q8TDN2	NA	NA	NA	NA	0.625935	NA	NA	NA	NA	NA	NA	NA	NA	NA	NA	NA	NA	NA	NA	7.3	NA	NA	NA	NA	0.293152	0.941589
ACH-000019	PT-viJKnw	MCF7	MCF7	chr19	47695363	AGG	CCC	0.293	12	5	0|1	47695348	TNP	SPLICE_SITE	c.e10-2AGG>CCC	NA	BICRA	BRD4 interacting chromatin remodeling complex associated protein	NA	ENST00000396720.7	NA	+	Q9NZM4	NA	NA	NA	NA	0.662531	NA	NA	NA	NA	NA	NA	NA	NA	NA	NA	NA	NA	NA	NA	7.3	NA	NA	NA	NA	NA	NA
ACH-000019	PT-viJKnw	MCF7	MCF7	chr10	45003448	G	T	0.29	22	8	0/1	NA	SNP	MISSENSE	c.80G>T	p.G27V	ZNF22	zinc finger protein 22	Zinc fingers C2H2-type	ENST00000298299.4	2	+	P17026	NA	NA	NA	NA	0.408978	NA	NA	NA	NA	NA	NA	NA	NA	NA	NA	NA	NA	NA	NA	7.3	NA	NA	NA	NA	0.323884	0.481959
ACH-000019	PT-viJKnw	MCF7	MCF7	chr15	86224926	A	T	0.4	30	21	0/1	NA	SNP	MISSENSE	c.501A>T	p.E167D	AGBL1	ATP/GTP binding protein like 1	NA	ENST00000441037.7	6	+	Q96MI9	NA	NA	NA	NA	0.436409	NA	NA	NA	NA	NA	NA	NA	NA	NA	NA	NA	NA	NA	NA	7.3	NA	NA	NA	NA	0.777901	0.418258
ACH-000019	PT-viJKnw	MCF7	MCF7	chr9	124466353	C	T	0.778	7	29	0/1	NA	SNP	MISSENSE	c.1966C>T	p.R656C	ADGRD2	adhesion G protein-coupled receptor D2	Adhesion G protein-coupled receptors, subfamily D	ENST00000334810.5	11	+	Q7Z7M1	NA	rs373807450	NA	as_specific	0.59601	NA	NA	NA	NA	NA	NA	NA	NA	NA	NA	NA	NA	NA	NA	4.61	NA	NA	NA	NA	0.119941	NA
ACH-000019	PT-viJKnw	MCF7	MCF7	chr8	144401549	G	A	0.629	25	43	0/1	NA	SNP	MISSENSE	c.187C>T	p.R63W	CPSF1	cleavage and polyadenylation specific factor 1	NA	ENST00000616140.2	4	-	Q10570	NA	rs782531819	NA	as_specific	0.640898	NA	NA	NA	NA	NA	NA	NA	NA	NA	NA	NA	NA	NA	NA	7.3	NA	NA	NA	NA	0.752548	0.730525
ACH-000019	PT-viJKnw	MCF7	MCF7	chr11	59086331	C	T	0.939	0	14	1|1	NA	SNP	MISSENSE	c.25C>T	p.R9W	GLYATL1B	glycine-N-acyltransferase like 1B	NA	ENST00000527482.2	1	+	NA	NA	rs1006331219	NA	as_specific	0.446384	NA	NA	NA	NA	NA	NA	NA	NA	NA	NA	NA	NA	NA	NA	4.31	NA	NA	NA	NA	0.614716	0.183199
ACH-000019	PT-viJKnw	MCF7	MCF7	chr6	31776702	T	C	0.23	21	5	0/1	NA	SNP	SILENT	c.78A>G	p.T26T	VWA7	von Willebrand factor A domain containing 7	NA	ENST00000375688.5	2	-	Q9Y334	NA	NA	NA	NA	0.63591	NA	NA	NA	NA	NA	NA	NA	NA	NA	NA	NA	NA	NA	NA	7.3	NA	NA	NA	NA	0.147733	0.452107
ACH-000019	PT-viJKnw	MCF7	MCF7	chr11	58031031	C	T	0.944	0	18	1|1	NA	SNP	MISSENSE	c.79C>T	p.L27F	OR6Q1	olfactory receptor family 6 subfamily Q member 1 (gene/pseudogene)	Olfactory receptors, family 6	ENST00000302622.3	1	+	Q8NGQ2	NA	rs75126969	NA	as_specific	0.46384	NA	NA	NA	NA	NA	NA	NA	NA	NA	NA	NA	NA	NA	NA	3.19	NA	NA	NA	NA	0.320551	NA
ACH-000019	PT-viJKnw	MCF7	MCF7	chr10	73251830	G	T	0.171	23	4	0/1	NA	SNP	MISSENSE	c.207C>A	p.N69K	MRPS16	mitochondrial ribosomal protein S16	Mitochondrial ribosomal proteins	ENST00000372945.8	2	-	Q9Y3D3	NA	NA	NA	NA	0.548628	NA	NA	NA	NA	NA	NA	NA	NA	NA	NA	NA	NA	NA	NA	7.3	NA	NA	NA	NA	0.604777	NA
ACH-000019	PT-viJKnw	MCF7	MCF7	chr1	2512914	G	A	0.37	17	10	0/1	NA	SNP	SILENT	c.1701C>T	p.F567F	PANK4	pantothenate kinase 4	NA	ENST00000378466.9	13	-	Q9NVE7	NA	rs369871646	NA	as_specific	0.690773	NA	NA	NA	NA	NA	NA	NA	NA	NA	NA	NA	NA	NA	NA	7.3	NA	NA	NA	NA	0.673068	0.29567
ACH-000019	PT-viJKnw	MCF7	MCF7	chr9	136291438	C	T	0.907	2	31	1|1	NA	SNP	MISSENSE	c.881G>A	p.R294H	CCDC187	coiled-coil domain containing 187	NA	ENST00000569961.5	6	-	A0A096LP49	NA	rs36170606	NA	as_specific	0.625935	NA	NA	NA	NA	NA	NA	NA	NA	NA	NA	NA	NA	NA	NA	7.3	NA	NA	NA	NA	NA	NA
ACH-000019	PT-viJKnw	MCF7	MCF7	chr11	20960510	A	T	0.322	20	10	0/1	NA	SNP	MISSENSE	c.1334A>T	p.E445V	NELL1	neural EGFL like 1	NA	ENST00000298925.9	13	+	Q92832	NA	NA	NA	NA	0.376559	NA	NA	NA	NA	NA	NA	NA	NA	NA	NA	ENST00000325319;ENST00000298925;ENST00000357134;ENST00000532434;	NA	NA	NA	7.3	NA	NA	NA	NA	0.897693	0.351661
ACH-000019	PT-viJKnw	MCF7	MCF7	chr11	25077339	C	T	0.175	15	3	0/1	NA	SNP	MISSENSE	c.869C>T	p.P290L	LUZP2	leucine zipper protein 2	NA	ENST00000336930.11	11	+	Q86TE4	NA	rs201686624	NA	as_specific	0.351621	NA	NA	NA	NA	NA	NA	NA	NA	NA	NA	NA	NA	NA	NA	4.31	NA	NA	NA	NA	0.391974	0.697758
ACH-000019	PT-viJKnw	MCF7	MCF7	chr11	49561017	G	C	0.293	25	9	0/1	NA	SNP	SPLICE_SITE	c.e1-1G>C	NA	AC136759.1	NA	NA	ENST00000527477.1	NA	+	NA	NA	NA	NA	NA	0.591022	NA	NA	NA	NA	NA	NA	NA	NA	NA	NA	NA	NA	NA	NA	7.3	NA	NA	NA	NA	0.726082	NA
ACH-000019	PT-viJKnw	MCF7	MCF7	chr11	56375749	CT	TC	0.451	18	13	0|1	56375722	DNP	SILENT	c.126_127CT>TC	p.N42N	OR8U1	olfactory receptor family 8 subfamily U member 1	Olfactory receptors, family 8	ENST00000302270.1	1	+	Q8NH10	NA	NA	NA	NA	0.402985	NA	NA	NA	NA	NA	NA	NA	NA	NA	NA	NA	NA	NA	NA	7.3	NA	NA	NA	NA	NA	NA
ACH-000019	PT-viJKnw	MCF7	MCF7	chr11	56376013	AT	GA	0.552	15	18	0/1	NA	DNP	MISSENSE	c.390_391AT>GA	p.L131M	OR8U1	olfactory receptor family 8 subfamily U member 1	Olfactory receptors, family 8	ENST00000302270.1	1	+	Q8NH10	NA	NA	NA	NA	0.427861	NA	NA	NA	NA	NA	NA	NA	NA	NA	NA	NA	NA	NA	NA	7.3	NA	NA	NA	NA	NA	NA
ACH-000019	PT-viJKnw	MCF7	MCF7	chr10	49532718	C	T	0.303	15	6	0/1	NA	SNP	MISSENSE	c.247G>A	p.V83I	ERCC6	ERCC excision repair 6, chromatin remodeling factor	ERCC excision repair associated	ENST00000515869.1	2	-	Q03468	NA	NA	NA	NA	0.573566	NA	NA	NA	NA	NA	NA	NA	NA	NA	NA	NA	NA	NA	NA	7.3	NA	NA	NA	NA	0.818611	NA
ACH-000019	PT-viJKnw	MCF7	MCF7	chr16	695026	G	A	0.861	4	30	0/1	NA	SNP	MISSENSE	c.1193C>T	p.S398F	FBXL16	F-box and leucine rich repeat protein 16	F-box and leucine rich repeat proteins	ENST00000397621.6	4	-	Q8N461	NA	NA	NA	NA	0.690773	NA	NA	NA	NA	NA	NA	NA	NA	NA	NA	NA	NA	NA	NA	7.3	NA	NA	NA	NA	0.838307	0.610352
ACH-000019	PT-viJKnw	MCF7	MCF7	chr16	1202283	G	T	0.27	27	9	0/1	NA	SNP	MISSENSE	c.1833G>T	p.M611I	CACNA1H	calcium voltage-gated channel subunit alpha1 H	Calcium voltage-gated channel alpha1 subunits	ENST00000348261.11	9	+	O95180	NA	NA	NA	NA	0.703242	NA	NA	NA	NA	NA	NA	NA	NA	NA	NA	NA	NA	NA	NA	7.3	NA	NA	NA	NA	0.672436	0.586314
ACH-000019	PT-viJKnw	MCF7	MCF7	chr19	20799065	C	CT	0.887	1	15	0/1	NA	INS	FRAME_SHIFT_INS	c.291_292insT	p.L102fs	ZNF66	zinc finger protein 66	NA	ENST00000594534.5	4	+	Q6ZN08	Y	rs746296804	NA	as_specific	0.3625	NA	NA	Y	NA	NA	NA	gene_function_loss;	NA	NA	NA	NA	NA	NA	NA	7.3	NA	Y	NA	NA	NA	0.51404
ACH-000019	PT-viJKnw	MCF7	MCF7	chr1	37873131	T	G	0.318	14	6	0|1	37873123	SNP	SILENT	c.1986A>C	p.V662V	INPP5B	inositol polyphosphate-5-phosphatase B	Phosphoinositide phosphatases	ENST00000373024.8	19	-	P32019	NA	NA	NA	NA	0.453865	NA	NA	NA	NA	NA	NA	NA	NA	NA	NA	NA	NA	NA	NA	7.3	NA	NA	NA	NA	0.203054	0.308811
ACH-000019	PT-viJKnw	MCF7	MCF7	chr15	67165088	G	T	0.206	37	9	0/1	NA	SNP	SPLICE_SITE	c.268G>T	p.V90F	SMAD3	SMAD family member 3	SMAD family	ENST00000439724.7	2	+	P84022	NA	NA	NA	NA	0.625935	NA	NA	NA	NA	NA	p.R90L(1)	splicing;	NA	NA	NA	ENST00000559460;ENST00000327367;ENST00000560175;ENST00000540846;ENST00000558894;ENST00000439724;ENST00000558739;	NA	NA	NA	7.3	NA	NA	NA	NA	0.863192	NA
ACH-000019	PT-viJKnw	MCF7	MCF7	chr10	73311855	T	C	0.25	35	10	0/1	NA	SNP	SILENT	c.1353A>G	p.L451L	CFAP70	cilia and flagella associated protein 70	Tetratricopeptide repeat domain containing Cilia and flagella associated	ENST00000355577.8	12	-	Q5T0N1	NA	NA	NA	NA	0.379052	NA	NA	NA	NA	NA	NA	NA	NA	NA	NA	NA	NA	NA	NA	7.3	NA	NA	NA	NA	0.22138	0.651446
ACH-000019	PT-viJKnw	MCF7	MCF7	chr19	24127858	C	A	0.212	26	6	0/1	NA	SNP	MISSENSE	c.1858C>A	p.H620N	ZNF254	zinc finger protein 254	Zinc fingers C2H2-type	ENST00000357002.4	4	+	O75437	NA	NA	NA	NA	0.36409	NA	NA	NA	NA	NA	NA	NA	NA	NA	NA	NA	NA	NA	NA	7.3	NA	NA	NA	NA	0.347357	0.392355
ACH-000019	PT-viJKnw	MCF7	MCF7	chr5	179823859	G	C	0.169	39	7	0/1	NA	SNP	SPLICE_SITE	c.303G>C	p.E101D	SQSTM1	sequestosome 1	Zinc fingers ZZ-type	ENST00000389805.9	3	+	Q13501	NA	rs11548637	NA	as_specific	0.605985	NA	NA	NA	ALK{NM	NA	NA	structural_relation;	NA	NA	NA	NA	NA	NA	NA	7.3	NA	NA	NA	NA	0.912362	0.40119
ACH-000019	PT-viJKnw	MCF7	MCF7	chr19	8885741	C	A	0.381	13	7	0/1	NA	SNP	MISSENSE	c.41155G>T	p.D13719Y	MUC16	mucin 16, cell surface associated	Mucins	ENST00000397910.8	61	-	Q8WXI7	NA	NA	NA	NA	0.543641	NA	NA	NA	NA	NA	NA	NA	NA	NA	NA	NA	NA	NA	NA	7.3	NA	NA	NA	NA	0.552781	0.142463
ACH-000019	PT-viJKnw	MCF7	MCF7	chr8	142665715	T	C	0.316	40	18	0/1	NA	SNP	MISSENSE	c.344A>G	p.K115R	JRK	Jrk helix-turn-helix protein	DNA transposon derived genes Helix-turn-helix CENPB type domain containing	ENST00000612905.2	2	-	O75564	NA	rs782577395	NA	as_specific	0.625935	NA	NA	NA	NA	NA	NA	NA	NA	NA	NA	NA	NA	NA	NA	7.3	NA	NA	NA	NA	0.688137	0.527344
ACH-000019	PT-viJKnw	MCF7	MCF7	chr8	142912688	CA	GG	0.705	18	43	0/1	NA	DNP	MISSENSE	c.1239_1240TG>CC	p.A414P	CYP11B2	cytochrome P450 family 11 subfamily B member 2	Cytochrome P450 family 11	ENST00000323110.2	8	-	P19099	NA	NA	NA	NA	0.631841	NA	NA	NA	NA	NA	NA	NA	NA	NA	NA	NA	NA	NA	NA	7.3	NA	NA	NA	NA	NA	NA
ACH-000019	PT-viJKnw	MCF7	MCF7	chr12	56610134	C	A	0.344	21	10	0/1	NA	SNP	NONSENSE	c.1861G>T	p.E621*	BAZ2A	bromodomain adjacent to zinc finger domain 2A	PHD finger proteins Methyl-CpG binding domain containing Bromodomain containing	ENST00000549884.5	9	-	Q9UIF9	NA	NA	NA	NA	0.513716	NA	NA	Y	NA	NA	NA	gene_function_loss;	NA	NA	NA	NA	NA	NA	NA	7.3	NA	Y	NA	NA	0.990561	0.821734
ACH-000019	PT-viJKnw	MCF7	MCF7	chr11	56376067	TT	CC	0.485	16	15	0|1	56376052	DNP	MISSENSE	c.444_445TT>CC	p.Y149H	OR8U1	olfactory receptor family 8 subfamily U member 1	Olfactory receptors, family 8	ENST00000302270.1	1	+	Q8NH10	NA	NA	NA	NA	0.432836	NA	NA	NA	NA	NA	NA	NA	NA	NA	NA	NA	NA	NA	NA	7.3	NA	NA	NA	NA	NA	NA
ACH-000019	PT-viJKnw	MCF7	MCF7	chr9	110459012	C	A	0.28	24	8	0/1	NA	SNP	MISSENSE	c.3424G>T	p.A1142S	SVEP1	sushi, von Willebrand factor type A, EGF and pentraxin domain containing 1	Sushi domain containing	ENST00000374469.6	19	-	Q4LDE5	NA	NA	NA	NA	0.401496	NA	NA	NA	NA	NA	NA	NA	NA	NA	NA	NA	NA	NA	NA	7.3	NA	NA	NA	NA	0.530299	0.749103
ACH-000019	PT-viJKnw	MCF7	MCF7	chr9	127724364	G	A	0.216	30	7	0/1	NA	SNP	SPLICE_SITE	c.1117G>A	p.D373N	TTC16	tetratricopeptide repeat domain 16	Tetratricopeptide repeat domain containing	ENST00000373289.4	8	+	Q8NEE8	NA	rs931257700	NA	as_specific	0.608479	NA	NA	NA	NA	NA	NA	NA	NA	NA	NA	NA	NA	NA	NA	7.3	NA	NA	NA	NA	0.488142	NA
ACH-000019	PT-viJKnw	MCF7	MCF7	chr9	131530568	C	T	0.209	34	8	0/1	NA	SNP	SILENT	c.186G>A	p.L62L	UCK1	uridine-cytidine kinase 1	NA	ENST00000372215.5	2	-	Q9HA47	NA	rs750723254	NA	as_specific	0.61596	NA	NA	NA	NA	NA	NA	NA	NA	NA	NA	NA	NA	NA	NA	7.3	NA	NA	NA	NA	0.220683	NA
ACH-000019	PT-viJKnw	MCF7	MCF7	chr6	31740474	C	T	0.441	20	15	0/1	NA	SNP	MISSENSE	c.8C>T	p.S3F	MSH5	mutS homolog 5	MutS homologs	ENST00000375755.8	2	+	O43196	NA	rs867437797	NA	as_specific	0.603491	NA	NA	NA	NA	NA	NA	dna_repair;	NA	NA	NA	NA	NA	NA	NA	7.3	NA	NA	NA	NA	0.452872	NA
ACH-000019	PT-viJKnw	MCF7	MCF7	chr12	132582192	C	T	0.279	18	6	0/1	NA	SNP	SILENT	c.2256C>T	p.S752S	FBRSL1	fibrosin like 1	NA	ENST00000434748.2	16	+	Q9HCM7	NA	rs1229900758	NA	as_specific	0.685786	NA	NA	NA	NA	NA	NA	NA	NA	NA	NA	NA	NA	NA	NA	7.3	NA	NA	NA	NA	0.115128	0.349919
ACH-000019	PT-viJKnw	MCF7	MCF7	chr15	72203182	G	A	0.185	59	12	0/1	NA	SNP	MISSENSE	c.1147C>T	p.R383C	PKM	pyruvate kinase M1/2	NA	ENST00000319622.10	9	-	P14618	NA	rs199599246	NA	as_specific	0.508728	NA	NA	NA	NA	NA	NA	NA	NA	NA	NA	NA	NA	NA	NA	4.61	NA	NA	NA	NA	0.973644	NA
ACH-000019	PT-viJKnw	MCF7	MCF7	chr15	72756445	C	T	0.181	45	9	0/1	NA	SNP	MISSENSE	c.646G>A	p.E216K	ADPGK	ADP dependent glucokinase	NA	ENST00000311669.12	5	-	Q9BRR6	NA	NA	NA	NA	0.533666	NA	NA	NA	NA	NA	NA	NA	NA	NA	NA	NA	NA	NA	NA	7.3	NA	NA	NA	NA	0.920762	0.78889
ACH-000019	PT-viJKnw	MCF7	MCF7	chr10	73805959	G	C	0.514	18	19	0/1	NA	SNP	MISSENSE	c.1504C>G	p.R502G	NDST2	N-deacetylase and N-sulfotransferase 2	Sulfotransferases, membrane bound	ENST00000309979.11	7	-	P52849	NA	NA	NA	NA	0.466334	NA	NA	NA	NA	NA	NA	NA	NA	NA	NA	NA	NA	NA	NA	7.3	NA	NA	NA	NA	0.732954	0.523204
ACH-000019	PT-viJKnw	MCF7	MCF7	chr10	81875706	C	A	0.285	15	5	0/1	NA	SNP	SILENT	c.366C>A	p.P122P	NRG3	neuregulin 3	NA	ENST00000372141.7	1	+	P56975	NA	NA	NA	NA	0.665835	NA	NA	NA	NA	NA	NA	NA	NA	NA	NA	NA	NA	NA	NA	7.3	NA	NA	NA	NA	0.149325	0.794513
ACH-000019	PT-viJKnw	MCF7	MCF7	chr10	88668734	T	G	0.345	18	9	0/1	NA	SNP	MISSENSE	c.400T>G	p.S134A	LIPF	lipase F, gastric type	Lipases	ENST00000238983.9	4	+	P07098	NA	rs752786650	NA	as_specific	0.418953	NA	NA	NA	NA	NA	NA	NA	NA	NA	NA	NA	NA	NA	NA	7.3	NA	NA	NA	NA	0.551483	0.644479
ACH-000019	PT-viJKnw	MCF7	MCF7	chr9	8341851	G	A	0.304	15	6	0/1	NA	SNP	NONSENSE	c.4789C>T	p.Q1597*	PTPRD	protein tyrosine phosphatase, receptor type D	Fibronectin type III domain containing I-set domain containing Protein tyrosine phosphatases, receptor type	ENST00000381196.8	37	-	P23468	NA	rs866497340	NA	as_specific	0.381546	NA	NA	Y	NA	NA	NA	gene_function_loss;	NA	NA	NA	NA	NA	NA	NA	7.3	NA	Y	NA	NA	0.991306	0.998529
ACH-000019	PT-viJKnw	MCF7	MCF7	chr9	15695256	C	T	0.258	20	6	0/1	NA	SNP	SILENT	c.1237C>T	p.L413L	CCDC171	coiled-coil domain containing 171	NA	ENST00000380701.8	11	+	Q6TFL3	NA	rs770145058	NA	as_specific	0.34414	NA	NA	NA	NA	NA	NA	NA	NA	NA	NA	NA	NA	NA	NA	7.3	NA	NA	NA	NA	0.338797	0.753259
ACH-000019	PT-viJKnw	MCF7	MCF7	chr12	76346783	C	T	0.288	37	16	0/1	NA	SNP	MISSENSE	c.1202G>A	p.G401E	BBS10	Bardet-Biedl syndrome 10	Bardet-Biedl syndrome associated Chaperonins	ENST00000650064.2	2	-	Q8TAM1	NA	rs199474722	NA	as_specific	0.381546	NA	NA	NA	NA	NA	NA	NA	NA	NA	NA	ENST00000393262;ENST00000650064;	NA	NA	NA	7.3	NA	NA	NA	NA	0.401452	0.430804
ACH-000019	PT-viJKnw	MCF7	MCF7	chr15	97966027	C	T	0.166	41	8	0/1	NA	SNP	SILENT	c.507C>T	p.N169N	ARRDC4	arrestin domain containing 4	Alpha arrestins	ENST00000268042.7	3	+	Q8NCT1	NA	NA	NA	NA	0.418953	NA	NA	NA	NA	NA	NA	NA	NA	NA	NA	NA	NA	NA	NA	7.3	NA	NA	NA	NA	0.200457	0.657982
ACH-000019	PT-viJKnw	MCF7	MCF7	chr12	101629512	T	C	0.205	27	6	0/1	NA	SNP	MISSENSE	c.257T>C	p.I86T	MYBPC1	myosin binding protein C, slow type	I-set domain containing Myosin binding proteins Fibronectin type III domain containing	ENST00000361466.7	6	+	Q00872	NA	rs750512846	NA	as_specific	0.476309	NA	NA	NA	NA	NA	NA	NA	NA	NA	NA	NA	NA	NA	NA	4.31	NA	NA	NA	NA	0.754391	0.708244
ACH-000019	PT-viJKnw	MCF7	MCF7	chr8	143865354	GGGCGGC	G	0.872	0	5	0/1	NA	DEL	IN_FRAME_DEL	c.7894_7899delGCCGCC	p.AA2632del	EPPK1	epiplakin 1	Plakins	ENST00000615648.2	2	-	P58107	Y	NA	NA	NA	0.783251	NA	NA	NA	NA	NA	NA	NA	NA	NA	NA	NA	NA	NA	NA	7.3	NA	NA	NA	NA	NA	NA
ACH-000019	PT-viJKnw	MCF7	MCF7	chr8	144258800	C	T	0.984	0	63	1|1	NA	SNP	MISSENSE	c.3815C>T	p.S1272F	MROH1	maestro heat like repeat family member 1	Maestro heat like repeat containing	ENST00000528919.5	35	+	Q8NDA8	NA	rs1009549934	NA	as_specific	0.650873	NA	NA	NA	NA	NA	NA	NA	NA	NA	NA	NA	NA	NA	NA	7.3	NA	NA	NA	NA	0.557442	NA
ACH-000019	PT-viJKnw	MCF7	MCF7	chr9	97428654	G	C	0.272	31	11	0/1	NA	SNP	MISSENSE	c.189G>C	p.E63D	TDRD7	tudor domain containing 7	Tudor domain containing	ENST00000355295.5	2	+	Q8NHU6	NA	rs144477083	NA	as_specific	0.438903	NA	NA	NA	NA	NA	NA	NA	NA	NA	NA	NA	NA	NA	NA	4.13	NA	NA	NA	NA	0.645917	0.34631
ACH-000019	PT-viJKnw	MCF7	MCF7	chr2	226797760	G	A	0.333	25	11	0/1	NA	SNP	MISSENSE	c.979C>T	p.R327C	IRS1	insulin receptor substrate 1	Pleckstrin homology domain containing	ENST00000305123.5	1	-	P35568	NA	NA	NA	NA	0.693267	NA	NA	NA	NA	NA	NA	NA	NA	NA	NA	NA	NA	NA	NA	7.3	NA	NA	NA	NA	0.519973	0.471511
ACH-000019	PT-viJKnw	MCF7	MCF7	chr2	227599181	CA	AG	0.5	11	11	0|1	227599162	DNP	MISSENSE	c.289_290CA>AG	p.H97S	SCYGR2	NA	NA	ENST00000641394.1	1	+	NA	NA	NA	NA	NA	0.634328	NA	NA	NA	NA	NA	NA	NA	NA	NA	NA	NA	NA	NA	NA	7.3	NA	NA	NA	NA	NA	NA
ACH-000019	PT-viJKnw	MCF7	MCF7	chr7	100972904	CA	TG	0.383	49	34	0|1	100972900	DNP	NONSENSE	c.148_149CA>TG	p.Q50*	MUC12	mucin 12, cell surface associated	Mucins	ENST00000379442.7	3	+	Q9UKN1	NA	NA	NA	NA	0.529851	NA	NA	Y	NA	NA	NA	gene_function_loss;	NA	NA	NA	NA	NA	NA	NA	7.3	NA	Y	NA	NA	NA	NA
ACH-000019	PT-viJKnw	MCF7	MCF7	chr12	25004661	C	T	0.701	6	14	0/1	NA	SNP	MISSENSE	c.320C>T	p.T107I	LRMP	lymphoid restricted membrane protein	NA	ENST00000636465.1	1	+	Q12912	NA	rs1053336024	NA	as_specific	0.40399	NA	NA	NA	NA	NA	NA	NA	NA	NA	NA	NA	NA	NA	NA	7.3	NA	NA	NA	NA	0.699231	0.69636
ACH-000019	PT-viJKnw	MCF7	MCF7	chr12	25038132	TG	CT	0.786	5	21	0/1	NA	DNP	MISSENSE	c.2139_2140TG>CT	p.A714S	LRMP	lymphoid restricted membrane protein	NA	ENST00000636465.1	16	+	Q12912	NA	NA	NA	NA	0.30597	NA	NA	NA	NA	NA	NA	NA	NA	NA	NA	NA	NA	NA	NA	7.3	NA	NA	NA	NA	NA	NA
ACH-000019	PT-viJKnw	MCF7	MCF7	chr7	103539138	C	T	0.285	29	11	0/1	NA	SNP	MISSENSE	c.7120G>A	p.E2374K	RELN	reelin	NA	ENST00000343529.9	45	-	P78509	NA	NA	NA	NA	0.481297	NA	NA	NA	NA	NA	NA	NA	NA	NA	NA	NA	NA	NA	NA	7.3	NA	NA	NA	NA	0.90868	NA
ACH-000019	PT-viJKnw	MCF7	MCF7	chr7	130550642	C	T	0.176	30	5	0/1	NA	SNP	SILENT	c.1656G>A	p.T552T	COPG2	coatomer protein complex subunit gamma 2	NA	ENST00000425248.5	17	-	Q9UBF2	NA	rs1037353875	NA	as_specific	0.329177	NA	NA	NA	NA	NA	NA	NA	NA	NA	NA	NA	NA	NA	NA	7.3	NA	NA	NA	NA	NA	0.786635
ACH-000019	PT-viJKnw	MCF7	MCF7	chr7	132508670	C	A	0.272	25	9	0/1	NA	SNP	MISSENSE	c.24G>T	p.W8C	PLXNA4	plexin A4	Plexins	ENST00000359827.7	2	-	Q9HCM2	NA	NA	NA	NA	0.573566	NA	NA	NA	NA	NA	NA	NA	NA	NA	NA	NA	NA	NA	NA	7.3	NA	NA	NA	NA	0.757867	NA
ACH-000019	PT-viJKnw	MCF7	MCF7	chr7	142751804	C	T	0.214	30	7	0/1	NA	SNP	SILENT	c.231C>T	p.N77N	PRSS1	protease, serine 1	Proteases, serine	ENST00000311737.12	3	+	P07477	NA	rs555535168	NA	as_specific	0.57606	NA	NA	NA	NA	NA	NA	NA	NA	NA	NA	NA	NA	NA	NA	7.3	NA	NA	NA	NA	0.358362	NA
ACH-000019	PT-viJKnw	MCF7	MCF7	chr7	149764980	C	T	0.4	20	14	0/1	NA	SNP	MISSENSE	c.1522G>A	p.V508M	ZNF467	zinc finger protein 467	Zinc fingers C2H2-type	ENST00000302017.4	5	-	Q7Z7K2	NA	NA	NA	NA	0.720698	NA	NA	NA	NA	NA	NA	NA	NA	NA	NA	NA	NA	NA	NA	7.3	NA	NA	NA	NA	0.285917	0.54968
ACH-000019	PT-viJKnw	MCF7	MCF7	chr7	100954571	G	C	0.22	66	16	0|1	100954571	SNP	MISSENSE	c.2792G>C	p.R931P	MUC3A	mucin 3A, cell surface associated	Mucins	ENST00000379458.9	2	+	Q02505	NA	rs1286485169	NA	as_specific	0.483791	NA	NA	NA	NA	NA	NA	NA	NA	NA	NA	NA	NA	NA	NA	7.3	NA	NA	NA	NA	NA	NA
ACH-000019	PT-viJKnw	MCF7	MCF7	chr15	64957167	T	C	0.974	0	36	1|1	NA	SNP	SILENT	c.1548T>C	p.L516L	ANKDD1A	ankyrin repeat and death domain containing 1A	Ankyrin repeat domain containing	ENST00000319580.13	15	+	Q495B1	NA	rs1261921303 rs111486986	NA	NA	0.399002	NA	NA	NA	NA	NA	NA	NA	NA	NA	NA	NA	NA	NA	NA	7.3	NA	NA	NA	NA	NA	NA
ACH-000019	PT-viJKnw	MCF7	MCF7	chr9	135488063	G	T	0.219	33	8	0/1	NA	SNP	MISSENSE	c.3553G>T	p.A1185S	PPP1R26	protein phosphatase 1 regulatory subunit 26	Protein phosphatase 1 regulatory subunits	ENST00000356818.7	4	+	Q5T8A7	NA	NA	NA	NA	0.600998	NA	NA	NA	NA	NA	NA	NA	NA	NA	NA	NA	NA	NA	NA	7.3	NA	NA	NA	NA	0.304244	NA
ACH-000019	PT-viJKnw	MCF7	MCF7	chr11	57379548	G	T	0.176	13	2	0/1	NA	SNP	NONSENSE	c.321C>A	p.C107*	PRG3	proteoglycan 3, pro eosinophil major basic protein 2	C-type lectin domain containing	ENST00000287143.2	3	-	Q9Y2Y8	NA	rs768810036	NA	as_specific	0.506234	NA	NA	Y	NA	NA	NA	gene_function_loss;	NA	NA	NA	NA	NA	NA	NA	7.3	NA	Y	NA	NA	0.923062	NA
ACH-000019	PT-viJKnw	MCF7	MCF7	chr6	29944375	CA	AG	0.5	5	5	0/1	NA	DNP	MISSENSE	c.873_874CA>AG	p.K292E	HLA-A	major histocompatibility complex, class I, A	C1-set domain containing Histocompatibility complex	ENST00000396634.5	6	+	P01891, P01892, P04439, P05534, P10314, P10316, P13746, P16188, P16189, P16190, P18462, P30443, P30447, P30450, P30453, P30455, P30456, P30457, P30459, P30512, Q09160	NA	NA	NA	NA	0.614428	NA	NA	NA	ROS1	NA	NA	structural_relation;	NA	NA	NA	NA	NA	NA	NA	7.3	NA	NA	NA	NA	NA	NA
ACH-000019	PT-viJKnw	MCF7	MCF7	chr6	30561900	C	T	0.333	29	12	0/1	NA	SNP	MISSENSE	c.236C>T	p.P79L	PRR3	proline rich 3	Zinc fingers CCCH-type	ENST00000376560.8	3	+	P79522	NA	rs769738868	NA	as_specific	0.516209	NA	NA	NA	NA	NA	NA	NA	NA	NA	NA	NA	NA	NA	NA	7.3	NA	NA	NA	NA	0.617818	0.491899
ACH-000019	PT-viJKnw	MCF7	MCF7	chr8	105802480	G	C	0.167	65	15	0/1	NA	SNP	MISSENSE	c.2398G>C	p.E800Q	ZFPM2	zinc finger protein, FOG family member 2	SET domain containing Zinc fingers C2HC-type Zinc fingers C2H2-type	ENST00000407775.7	8	+	Q8WW38	NA	NA	NA	NA	0.471322	NA	NA	NA	NA	NA	NA	NA	NA	NA	NA	NA	NA	NA	NA	7.3	NA	NA	NA	NA	0.714459	0.803196
ACH-000019	PT-viJKnw	MCF7	MCF7	chr8	124976803	C	A	0.664	40	77	0/1	NA	SNP	MISSENSE	c.535C>A	p.L179I	ZNF572	zinc finger protein 572	Zinc fingers C2H2-type	ENST00000319286.6	3	+	Q7Z3I7	NA	rs201419110	NA	as_specific	0.436409	NA	NA	NA	NA	NA	NA	NA	NA	NA	NA	NA	NA	NA	NA	4.61	NA	NA	NA	NA	0.3424	0.629951
ACH-000019	PT-viJKnw	MCF7	MCF7	chr15	74838173	CCTCCGG	C	0.157	58	10	0/1	NA	DEL	IN_FRAME_DEL	c.1260_1265delCCGGAG	p.RR421del	ULK3	unc-51 like kinase 3	NA	ENST00000440863.7	13	-	Q6PHR2	NA	NA	NA	NA	0.635468	NA	NA	NA	NA	NA	NA	NA	NA	NA	NA	NA	NA	NA	NA	7.3	NA	NA	NA	NA	NA	NA
ACH-000019	PT-viJKnw	MCF7	MCF7	chr15	82430096	G	A	0.965	1	30	1|1	NA	SNP	MISSENSE	c.17G>A	p.R6H	GOLGA6L9	golgin A6 family-like 9	NA	ENST00000618348.1	1	+	A6NEM1	NA	rs1352817108	NA	as_specific	0.593516	NA	NA	NA	NA	NA	NA	NA	NA	NA	NA	NA	NA	NA	NA	7.3	NA	NA	NA	NA	0.731207	0.466495
ACH-000019	PT-viJKnw	MCF7	MCF7	chr4	968279	CA	TC	0.298	6	2	0|1	968265	DNP	SPLICE_SITE	c.e5-3TG>GA	NA	DGKQ	diacylglycerol kinase theta	Diacylglycerol kinases	ENST00000273814.8	NA	-	P52824	NA	NA	NA	NA	0.731343	NA	NA	NA	NA	NA	NA	NA	NA	NA	NA	NA	NA	NA	NA	7.3	NA	NA	NA	NA	NA	NA
ACH-000019	PT-viJKnw	MCF7	MCF7	chr15	82436020	G	C	0.75	0	2	0/1	NA	SNP	MISSENSE	c.1117G>C	p.A373P	GOLGA6L9	golgin A6 family-like 9	NA	ENST00000618348.1	8	+	A6NEM1	NA	rs1348789502	NA	as_specific	0.630923	NA	NA	NA	NA	NA	NA	NA	NA	NA	NA	NA	NA	NA	NA	7.3	NA	NA	NA	NA	NA	0.698102
ACH-000019	PT-viJKnw	MCF7	MCF7	chr4	2904882	C	T	0.64	8	16	0/1	NA	SNP	MISSENSE	c.1280C>T	p.S427L	ADD1	adducin 1	NA	ENST00000355842.7	11	+	P35611	NA	rs762870470	NA	as_specific	0.506234	NA	NA	NA	NA	NA	NA	NA	NA	NA	NA	NA	NA	NA	NA	7.3	NA	NA	NA	NA	0.84726	0.530005
ACH-000019	PT-viJKnw	MCF7	MCF7	chr9	112689536	T	G	0.59	19	24	0/1	NA	SNP	SILENT	c.210A>C	p.A70A	INIP	INTS3 and NABP interacting protein	NA	ENST00000374242.9	4	-	Q9NRY2	NA	NA	NA	NA	0.411471	NA	NA	NA	NA	NA	NA	NA	NA	NA	NA	NA	NA	NA	NA	7.3	NA	NA	NA	NA	0.229807	0.456515
ACH-000019	PT-viJKnw	MCF7	MCF7	chr4	5797129	C	T	0.4	18	11	0/1	NA	SNP	MISSENSE	c.1994C>T	p.S665L	EVC	EvC ciliary complex subunit 1	NA	ENST00000264956.11	14	+	P57679	NA	rs375340438	NA	as_specific	0.643392	NA	NA	NA	NA	NA	NA	NA	NA	NA	NA	NA	NA	NA	NA	7.3	NA	NA	NA	NA	0.602386	0.8187
ACH-000019	PT-viJKnw	MCF7	MCF7	chr4	8867869	G	T	0.383	7	4	0|1	8867861	SNP	MISSENSE	c.871C>A	p.P291T	HMX1	H6 family homeobox 1	NKL subclass homeoboxes and pseudogenes	ENST00000400677.5	2	-	Q9NP08	NA	NA	NA	NA	0.763092	NA	NA	NA	NA	NA	NA	NA	NA	NA	NA	NA	NA	NA	NA	7.3	NA	NA	NA	NA	0.313714	0.662751
ACH-000019	PT-viJKnw	MCF7	MCF7	chr4	15778438	G	T	0.414	18	12	0/1	NA	SNP	SILENT	c.24G>T	p.P8P	CD38	CD38 molecule	CD molecules	ENST00000226279.8	1	+	P28907	NA	NA	NA	NA	0.61596	NA	NA	NA	NA	NA	NA	NA	NA	NA	NA	NA	NA	NA	NA	7.3	NA	NA	NA	NA	0.170355	0.886086
ACH-000019	PT-viJKnw	MCF7	MCF7	chr10	68483535	C	G	0.2	19	4	0/1	NA	SNP	MISSENSE	c.896G>C	p.G299A	SLC25A16	solute carrier family 25 member 16	Solute carriers	ENST00000609923.6	9	-	P16260	NA	NA	NA	NA	0.374065	NA	NA	NA	NA	NA	NA	NA	NA	NA	NA	ENST00000609923;	NA	NA	NA	7.3	NA	NA	NA	NA	0.872661	0.642188
ACH-000019	PT-viJKnw	MCF7	MCF7	chr10	70404441	A	C	0.333	22	10	0/1	NA	SNP	MISSENSE	c.40A>C	p.S14R	EIF4EBP2	eukaryotic translation initiation factor 4E binding protein 2	NA	ENST00000373218.5	1	+	Q13542	NA	NA	NA	NA	0.760599	NA	NA	NA	NA	NA	NA	NA	NA	NA	NA	NA	NA	NA	NA	7.3	NA	NA	NA	NA	0.653805	0.708564
ACH-000019	PT-viJKnw	MCF7	MCF7	chr2	233125863	C	T	0.481	13	12	0/1	NA	SNP	SILENT	c.468C>T	p.S156S	INPP5D	inositol polyphosphate-5-phosphatase D	SH2 domain containing Phosphoinositide phosphatases	ENST00000445964.6	4	+	Q92835	NA	NA	NA	NA	0.600998	NA	NA	NA	NA	NA	NA	NA	NA	NA	NA	NA	NA	NA	NA	7.3	NA	NA	NA	NA	0.166809	0.484676
ACH-000019	PT-viJKnw	MCF7	MCF7	chr2	238100470	G	A	0.296	18	8	0/1	NA	SNP	SILENT	c.51G>A	p.T17T	ESPNL	espin like	Ankyrin repeat domain containing	ENST00000343063.8	1	+	Q6ZVH7	NA	rs775331665	NA	as_specific	0.700748	NA	NA	NA	NA	NA	NA	NA	NA	NA	NA	NA	NA	NA	NA	7.3	NA	NA	NA	NA	0.180582	0.424163
ACH-000019	PT-viJKnw	MCF7	MCF7	chr8	144506923	C	T	0.303	42	17	0/1	NA	SNP	MISSENSE	c.1414C>T	p.P472S	GPT	glutamic--pyruvic transaminase	NA	ENST00000394955.3	11	+	P24298	NA	rs369193887	NA	as_specific	0.65586	NA	NA	NA	NA	NA	NA	NA	NA	NA	NA	ENST00000528431;ENST00000394955;	NA	NA	NA	4.61	NA	NA	NA	NA	0.61214	0.557262
ACH-000019	PT-viJKnw	MCF7	MCF7	chr8	144519809	C	T	0.313	58	25	0/1	NA	SNP	SILENT	c.84C>T	p.R28R	LRRC14	leucine rich repeat containing 14	NA	ENST00000292524.6	2	+	Q15048	NA	rs548634750	NA	as_specific	0.623441	NA	NA	NA	NA	NA	NA	NA	NA	NA	NA	NA	NA	NA	NA	7.3	NA	NA	NA	NA	0.176842	0.396695
ACH-000019	PT-viJKnw	MCF7	MCF7	chr9	420445	C	T	0.333	32	15	0/1	NA	SNP	SILENT	c.3585C>T	p.N1195N	DOCK8	dedicator of cytokinesis 8	DOCK C2 domain containing	ENST00000469391.5	29	+	Q8NF50	NA	NA	NA	NA	0.433915	NA	NA	NA	NA	NA	NA	NA	NA	NA	NA	NA	NA	NA	NA	7.3	NA	NA	NA	NA	0.151226	0.695442
ACH-000019	PT-viJKnw	MCF7	MCF7	chr1	78893190	C	A	0.353	22	12	0/1	NA	SNP	SPLICE_SITE	c.e13+1G>T	NA	ADGRL4	adhesion G protein-coupled receptor L4	Adhesion G protein-coupled receptors, subfamily L	ENST00000370742.4	NA	-	Q9HBW9	NA	NA	NA	NA	0.279302	NA	NA	NA	NA	NA	NA	splicing;	NA	NA	NA	NA	NA	NA	NA	7.3	NA	NA	NA	NA	0.983342	0.374717
ACH-000019	PT-viJKnw	MCF7	MCF7	chr7	100951952	TT	AA	0.435	61	45	0|1	100951933	DNP	MISSENSE	c.173_174TT>AA	p.L58Q	MUC3A	mucin 3A, cell surface associated	Mucins	ENST00000379458.9	2	+	Q02505	NA	NA	NA	NA	0.537313	NA	NA	NA	NA	NA	NA	NA	NA	NA	NA	NA	NA	NA	NA	7.3	NA	NA	NA	NA	NA	NA
ACH-000019	PT-viJKnw	MCF7	MCF7	chr4	3238838	C	T	0.4	14	9	0/1	NA	SNP	SILENT	c.9075C>T	p.S3025S	HTT	huntingtin	Endogenous ligands	ENST00000355072.10	66	+	P42858	NA	rs755338053	NA	as_specific	0.648379	NA	NA	NA	NA	NA	NA	NA	NA	NA	NA	NA	NA	NA	NA	7.3	NA	NA	NA	NA	0.197156	NA
ACH-000019	PT-viJKnw	MCF7	MCF7	chr12	209810	G	C	0.281	22	8	0/1	NA	SNP	SILENT	c.177C>G	p.V59V	SLC6A12	solute carrier family 6 member 12	Solute carriers	ENST00000424061.6	4	-	P48065	NA	NA	NA	NA	0.571072	NA	NA	NA	NA	NA	NA	NA	NA	NA	NA	NA	NA	NA	NA	7.3	NA	NA	NA	NA	0.23956	0.740471
ACH-000019	PT-viJKnw	MCF7	MCF7	chr12	4518087	C	T	0.53	8	9	0/1	NA	SNP	MISSENSE	c.1004G>A	p.R335Q	C12orf4	chromosome 12 open reading frame 4	NA	ENST00000261250.8	8	-	Q9NQ89	NA	rs532268400	NA	as_specific	0.359102	NA	NA	NA	NA	NA	NA	cancer;	NA	NA	Y	NA	NA	NA	NA	7.3	NA	NA	Y	POLE:5	0.977517	0.599613
ACH-000019	PT-viJKnw	MCF7	MCF7	chr12	8749978	A	G	0.628	11	19	0/1	NA	SNP	MISSENSE	c.292A>G	p.M98V	RIMKLB	ribosomal modification protein rimK like family member B	NA	ENST00000538135.5	3	+	Q9ULI2	NA	rs755841859	NA	as_specific	0.413965	NA	NA	NA	NA	NA	NA	NA	NA	NA	NA	NA	NA	NA	NA	7.3	NA	NA	NA	NA	0.94155	0.680541
ACH-000019	PT-viJKnw	MCF7	MCF7	chr7	100954574	G	C	0.2	67	14	0|1	100954571	SNP	MISSENSE	c.2795G>C	p.G932A	MUC3A	mucin 3A, cell surface associated	Mucins	ENST00000379458.9	2	+	Q02505	NA	rs1335529116	NA	as_specific	0.478803	NA	NA	NA	NA	NA	NA	NA	NA	NA	NA	NA	NA	NA	NA	7.3	NA	NA	NA	NA	NA	0.668243
ACH-000019	PT-viJKnw	MCF7	MCF7	chr7	100959202	GT	TC	0.557	48	57	0|1	100959164	DNP	MISSENSE	c.7423_7424GT>TC	p.V2475S	MUC3A	mucin 3A, cell surface associated	Mucins	ENST00000379458.9	2	+	Q02505	NA	NA	NA	NA	0.497512	NA	NA	NA	NA	NA	NA	NA	NA	NA	NA	NA	NA	NA	NA	7.3	NA	NA	NA	NA	NA	NA
ACH-000019	PT-viJKnw	MCF7	MCF7	chr7	100959263	CG	TA	0.543	51	62	0|1	100959241	DNP	MISSENSE	c.7484_7485CG>TA	p.S2495L	MUC3A	mucin 3A, cell surface associated	Mucins	ENST00000379458.9	2	+	Q02505	NA	NA	NA	NA	0.502488	NA	NA	NA	NA	NA	NA	NA	NA	NA	NA	NA	NA	NA	NA	7.3	NA	NA	NA	NA	NA	NA
ACH-000019	PT-viJKnw	MCF7	MCF7	chr9	97641639	G	A	0.772	7	29	0/1	NA	SNP	SILENT	c.201G>A	p.K67K	NCBP1	nuclear cap binding protein subunit 1	NA	ENST00000375147.8	3	+	Q09161	NA	rs1211080615	NA	as_specific	0.329177	NA	NA	NA	NA	NA	NA	NA	NA	NA	NA	NA	NA	NA	NA	7.3	NA	NA	NA	NA	0.450831	0.216381
ACH-000019	PT-viJKnw	MCF7	MCF7	chr9	97910454	G	T	0.186	35	8	0/1	NA	SNP	MISSENSE	c.572C>A	p.S191Y	TRMO	tRNA methyltransferase O	NA	ENST00000375119.8	4	-	Q9BU70	NA	NA	NA	NA	0.441397	NA	NA	NA	NA	NA	NA	NA	NA	NA	NA	NA	NA	NA	NA	7.3	NA	NA	NA	NA	0.335059	0.728893
ACH-000019	PT-viJKnw	MCF7	MCF7	chr9	99025914	G	A	0.749	10	29	0/1	NA	SNP	MISSENSE	c.1991G>A	p.G664E	COL15A1	collagen type XV alpha 1 chain	Collagens Collagen proteoglycans	ENST00000375001.8	16	+	P39059	NA	rs146423653	NA	as_specific	0.588529	NA	NA	NA	NA	NA	NA	NA	NA	NA	NA	ENST00000375001;ENST00000610452;	NA	NA	NA	7.3	NA	NA	NA	NA	0.838351	0.728402
ACH-000019	PT-viJKnw	MCF7	MCF7	chr9	99968487	A	G	0.181	26	5	0|1	99968472	SNP	SILENT	c.723A>G	p.G241G	STX17	syntaxin 17	Syntaxins	ENST00000259400.11	8	+	P56962	NA	rs777616726	NA	as_specific	0.446384	NA	NA	NA	NA	NA	NA	NA	NA	NA	NA	NA	NA	NA	NA	4.13	NA	NA	NA	NA	0.361173	0.422655
ACH-000019	PT-viJKnw	MCF7	MCF7	chr9	99968499	T	G	0.166	24	4	0|1	99968472	SNP	SILENT	c.735T>G	p.G245G	STX17	syntaxin 17	Syntaxins	ENST00000259400.11	8	+	P56962	NA	rs772047065	NA	as_specific	0.438903	NA	NA	NA	NA	NA	NA	NA	NA	NA	NA	NA	NA	NA	NA	7.3	NA	NA	NA	NA	0.555751	0.38523
ACH-000019	PT-viJKnw	MCF7	MCF7	chr15	43793834	C	T	0.375	14	8	0/1	NA	SNP	SILENT	c.264C>T	p.T88T	SERF2	small EDRK-rich factor 2	NA	ENST00000339624.9	3	+	P84101	NA	rs11555370	NA	as_specific	0.573566	NA	NA	NA	NA	NA	NA	NA	NA	NA	NA	NA	NA	NA	NA	7.3	NA	NA	NA	NA	0.174397	0.444187
ACH-000019	PT-viJKnw	MCF7	MCF7	chr15	51536384	A	G	0.25	52	16	0/1	NA	SNP	MISSENSE	c.2096T>C	p.I699T	DMXL2	Dmx like 2	Deafness associated genes WD repeat domain containing	ENST00000251076.9	12	-	Q8TDJ6	NA	rs117017152	NA	as_specific	0.396509	NA	NA	NA	NA	NA	NA	NA	NA	NA	NA	NA	NA	NA	NA	3.33	NA	NA	NA	NA	0.221225	0.541015
ACH-000019	PT-viJKnw	MCF7	MCF7	chr15	51966359	G	A	0.24	56	17	0/1	NA	SNP	SILENT	c.204C>T	p.D68D	LEO1	LEO1 homolog, Paf1/RNA polymerase II complex component	Paf1/RNA polymerase II complex	ENST00000299601.10	2	-	Q8WVC0	NA	rs142281993	NA	as_specific	0.441397	NA	NA	NA	NA	NA	NA	NA	NA	NA	NA	NA	NA	NA	NA	3.46	NA	NA	NA	NA	0.172407	0.495805
ACH-000019	PT-viJKnw	MCF7	MCF7	chr15	52788923	C	T	0.689	24	55	0/1	NA	SNP	MISSENSE	c.962G>A	p.C321Y	ONECUT1	one cut homeobox 1	CUT class homeoboxes and pseudogenes	ENST00000305901.7	1	-	Q9UBC0	NA	NA	NA	NA	0.638404	NA	NA	NA	NA	NA	NA	NA	NA	NA	NA	NA	NA	NA	NA	7.3	NA	NA	NA	NA	0.875653	0.423605
ACH-000019	PT-viJKnw	MCF7	MCF7	chr15	65102434	G	A	0.191	35	7	0/1	NA	SNP	MISSENSE	c.371C>T	p.A124V	UBAP1L	ubiquitin associated protein 1 like	NA	ENST00000559089.5	3	-	F5GYI3	NA	NA	NA	NA	0.743142	NA	NA	NA	NA	NA	NA	NA	NA	NA	NA	NA	NA	NA	NA	7.3	NA	NA	NA	NA	0.295588	0.85782
ACH-000019	PT-viJKnw	MCF7	MCF7	chrM	15380	A	G	1	103	4870	1|1	NA	SNP	MISSENSE	c.634A>G	p.T212A	MT-CYB	mitochondrially encoded cytochrome b	Mitochondrial complex III: ubiquinol-cytochrome c reductase complex subunits	ENST00000361789.2	1	+	P00156	NA	NA	NA	NA	0.466334	NA	NA	NA	NA	NA	NA	NA	NA	NA	NA	NA	NA	NA	NA	7.3	NA	NA	NA	NA	NA	NA
ACH-000019	PT-viJKnw	MCF7	MCF7	chr3	179218303	G	A	0.621	12	17	0/1	NA	SNP	MISSENSE	c.1633G>A	p.E545K	PIK3CA	phosphatidylinositol-4%3B5-bisphosphate 3-kinase catalytic subunit alpha	Phosphatidylinositol 3-kinase subunits	ENST00000263967.4	10	+	P42336	NA	rs104886003	NA	as_specific	0.299252	\E	O\""	Dom	NA	NA	Y	p.E545A(231) p.E545G(160) p.E545K(2293) p.E545?(80) p.E545D(31) p.E545Q(49) p.E545L(1) p.E545E(1) p.E545V(7)	cancer;gene_function_gain;	NA	Y	Y	NA	104	PIK3CA E545K/E542K are the second most recurrent PIK3CA mutations in breast cancer, and are highly recurrent mutations in many other cancer types. E545K, and possibly the other mutations in the E545 region, may present patients with a poorer prognosis than patients with either patients with other PIK3CA variant or wild-type PIK3CA. There is also data to suggest that E545/542 mutations may confer …	76.5	7.3	Y	NA	Y	MSI:1,UV:2,Eso:1,APOBEC:175,Misc:11	0.95998
ACH-000019	PT-viJKnw	MCF7	MCF7	chr3	184344594	G	A	0.414	24	17	0/1	NA	SNP	MISSENSE	c.356G>A	p.S119N	FAM131A	family with sequence similarity 131 member A	NA	ENST00000418281.5	5	+	Q6UXB0	NA	rs963455554	NA	as_specific	0.645885	NA	NA	NA	NA	NA	NA	NA	NA	NA	NA	NA	NA	NA	NA	7.3	NA	NA	NA	NA	0.750467	0.275961
ACH-000019	PT-viJKnw	MCF7	MCF7	chr3	185450027	G	A	0.529	15	17	0/1	NA	SNP	MISSENSE	c.1138G>A	p.D380N	MAP3K13	mitogen-activated protein kinase kinase kinase 13	Mitogen-activated protein kinase kinase kinases	ENST00000265026.8	6	+	O43283	NA	rs761195458	NA	as_specific	0.418953	NA	NA	NA	NA	NA	NA	NA	NA	NA	NA	NA	NA	NA	NA	7.3	NA	NA	NA	NA	0.956873	0.58862
ACH-000019	PT-viJKnw	MCF7	MCF7	chr3	190308425	T	A	0.23	19	5	0/1	NA	SNP	MISSENSE	c.488A>T	p.Q163L	CLDN1	claudin 1	Claudins	ENST00000295522.4	4	-	O95832	NA	NA	NA	NA	0.406484	NA	NA	NA	NA	NA	NA	NA	NA	NA	NA	NA	NA	NA	NA	7.3	NA	NA	NA	NA	0.526223	NA
ACH-000019	PT-viJKnw	MCF7	MCF7	chr12	51365470	G	A	0.61	15	25	0/1	NA	SNP	SILENT	c.774C>T	p.S258S	GALNT6	polypeptide N-acetylgalactosaminyltransferase 6	Polypeptide N-acetylgalactosaminyltransferases	ENST00000356317.8	5	-	Q8NCL4	NA	rs200232160	NA	as_specific	0.628429	NA	NA	NA	NA	NA	NA	NA	NA	NA	NA	NA	NA	NA	NA	7.3	NA	NA	NA	NA	0.214218	NA
ACH-000019	PT-viJKnw	MCF7	MCF7	chr12	52651660	C	A	0.384	28	20	0/1	NA	SNP	MISSENSE	c.483G>T	p.Q161H	KRT2	keratin 2	Keratins, type II	ENST00000309680.4	1	-	P35908	NA	NA	NA	NA	0.548628	NA	NA	NA	NA	NA	NA	NA	NA	NA	NA	NA	NA	NA	NA	7.3	NA	NA	NA	NA	0.478056	0.545264
ACH-000019	PT-viJKnw	MCF7	MCF7	chr21	44395520	G	A	0.983	0	59	1|1	NA	SNP	MISSENSE	c.1901G>A	p.R634H	TRPM2	transient receptor potential cation channel subfamily M member 2	Nudix hydrolase family Transient receptor potential cation channels	ENST00000397932.6	12	+	O94759	NA	rs368348703	NA	as_specific	0.628429	NA	NA	NA	NA	NA	NA	NA	NA	NA	NA	NA	NA	NA	NA	7.3	NA	NA	NA	NA	0.729582	0.794907
ACH-000019	PT-viJKnw	MCF7	MCF7	chr2	72825900	C	G	0.37	16	10	0/1	NA	SNP	MISSENSE	c.11G>C	p.G4A	EXOC6B	exocyst complex component 6B	Exocyst complex	ENST00000272427.11	1	-	Q9Y2D4	NA	NA	NA	NA	0.720698	NA	NA	NA	NA	NA	NA	gene_function_loss;	NA	NA	NA	NA	NA	NA	NA	7.3	NA	Y	NA	NA	0.342723	0.967901
ACH-000019	PT-viJKnw	MCF7	MCF7	chr2	73914790	G	A	0.232	35	9	0/1	NA	SNP	MISSENSE	c.595G>A	p.E199K	ACTG2	actin, gamma 2, smooth muscle, enteric	Actins	ENST00000409731.7	6	+	P63267	NA	NA	NA	NA	0.511222	NA	NA	NA	NA	NA	NA	NA	NA	NA	NA	ENST00000409731;ENST00000345517;ENST00000409624;	NA	NA	NA	7.3	NA	NA	NA	NA	0.940508	0.623806
ACH-000019	PT-viJKnw	MCF7	MCF7	chr12	92851219	C	A	0.265	36	15	0/1	NA	SNP	SILENT	c.690G>T	p.L230L	EEA1	early endosome antigen 1	Zinc fingers FYVE-type	ENST00000322349.13	9	-	Q15075	NA	NA	NA	NA	0.331671	NA	NA	NA	NA	NA	NA	NA	NA	NA	NA	NA	NA	NA	NA	7.3	NA	NA	NA	NA	0.209161	0.424119
ACH-000019	PT-viJKnw	MCF7	MCF7	chr2	112757099	G	T	0.199	23	4	0/1	NA	SNP	MISSENSE	c.272C>A	p.P91Q	CKAP2L	cytoskeleton associated protein 2 like	NA	ENST00000302450.11	4	-	Q8IYA6	NA	NA	NA	NA	0.38404	NA	NA	NA	NA	NA	NA	NA	NA	NA	NA	NA	NA	NA	NA	7.3	NA	NA	NA	NA	0.537976	0.802282
ACH-000019	PT-viJKnw	MCF7	MCF7	chr12	123751150	C	G	0.242	27	8	0/1	NA	SNP	MISSENSE	c.1976C>G	p.S659C	ATP6V0A2	ATPase H+ transporting V0 subunit a2	V-type ATPases	ENST00000330342.8	16	+	Q9Y487	NA	NA	NA	NA	0.488778	NA	NA	NA	NA	NA	NA	NA	NA	NA	NA	NA	NA	NA	NA	7.3	NA	NA	NA	NA	0.768908	NA
ACH-000019	PT-viJKnw	MCF7	MCF7	chr12	130966470	G	C	0.3	20	8	0/1	NA	SNP	MISSENSE	c.111G>C	p.Q37H	ADGRD1	adhesion G protein-coupled receptor D1	Adhesion G protein-coupled receptors, subfamily D	ENST00000535015.5	3	+	Q6QNK2	NA	NA	NA	NA	0.478803	NA	NA	NA	NA	NA	NA	NA	NA	NA	NA	NA	NA	NA	NA	7.3	NA	NA	NA	NA	0.480828	NA
ACH-000019	PT-viJKnw	MCF7	MCF7	chr2	210044016	T	C	0.313	21	10	0/1	NA	SNP	MISSENSE	c.1844A>G	p.N615S	KANSL1L	KAT8 regulatory NSL complex subunit 1 like	NA	ENST00000281772.14	7	-	A0AUZ9	NA	NA	NA	NA	0.316708	NA	NA	NA	NA	NA	NA	NA	NA	NA	NA	NA	NA	NA	NA	7.3	NA	NA	NA	NA	0.43416	0.511235
ACH-000019	PT-viJKnw	MCF7	MCF7	chr2	211383817	T	C	0.182	27	5	0/1	NA	SNP	MISSENSE	c.3725A>G	p.Y1242C	ERBB4	erb-b2 receptor tyrosine kinase 4	Erb-b2 receptor tyrosine kinases	ENST00000342788.9	28	-	Q15303	NA	NA	NA	NA	0.496259	NA	NA	NA	NA	NA	p.Y1242C(2)	NA	NA	NA	NA	ENST00000402597;ENST00000342788;ENST00000436443;	NA	NA	NA	7.3	NA	NA	NA	NA	0.726795	0.775502
ACH-000019	PT-viJKnw	MCF7	MCF7	chr16	3089912	C	T	0.784	7	30	0/1	NA	SNP	MISSENSE	c.1522G>A	p.E508K	ZSCAN10	zinc finger and SCAN domain containing 10	SCAN domain containing Zinc fingers C2H2-type	ENST00000576985.6	6	-	Q96SZ4	NA	rs1000792880	NA	as_specific	0.718204	NA	NA	NA	NA	NA	NA	NA	NA	NA	NA	NA	NA	NA	NA	4.61	NA	NA	NA	NA	0.439784	0.812345
ACH-000019	PT-viJKnw	MCF7	MCF7	chr16	4884895	C	T	0.174	39	7	0/1	NA	SNP	MISSENSE	c.3760G>A	p.E1254K	PPL	periplakin	Plakins	ENST00000345988.7	22	-	O60437	NA	NA	NA	NA	0.558603	NA	NA	NA	NA	NA	NA	NA	NA	NA	NA	NA	NA	NA	NA	7.3	NA	NA	NA	NA	0.7433	0.51996
ACH-000019	PT-viJKnw	MCF7	MCF7	chr16	23445879	T	C	0.25	23	7	0/1	NA	SNP	SILENT	c.252A>G	p.K84K	COG7	component of oligomeric golgi complex 7	Components of oligomeric golgi complex	ENST00000307149.10	2	-	P83436	NA	NA	NA	NA	0.431421	NA	NA	NA	NA	NA	NA	NA	NA	NA	NA	NA	NA	NA	NA	7.3	NA	NA	NA	NA	0.195732	0.358927
ACH-000019	PT-viJKnw	MCF7	MCF7	chr16	55783600	G	C	0.907	1	18	1|1	NA	SNP	SPLICE_SITE	c.e9+1G>C	NA	CES1P1	carboxylesterase 1 pseudogene 1	NA	ENST00000421606.6	NA	+	Q9UKY3	NA	NA	NA	NA	0.55611	NA	NA	NA	NA	NA	NA	NA	NA	NA	NA	NA	NA	NA	NA	7.3	NA	NA	NA	NA	0.695566	0.479607
ACH-000019	PT-viJKnw	MCF7	MCF7	chr10	96544144	T	C	0.483	15	13	0/1	NA	SNP	MISSENSE	c.1117A>G	p.T373A	TM9SF3	transmembrane 9 superfamily member 3	Transmembrane 9 superfamily members	ENST00000371142.9	9	-	Q9HD45	NA	rs745393138	NA	as_specific	0.316708	NA	NA	NA	NA	NA	NA	NA	NA	NA	NA	NA	NA	NA	NA	7.3	NA	NA	NA	NA	0.90952	0.54986
ACH-000019	PT-viJKnw	MCF7	MCF7	chr3	40488180	A	T	0.959	0	23	1|1	40488176	SNP	MISSENSE	c.1790A>T	p.D597V	ZNF619	zinc finger protein 619	Zinc fingers C2H2-type	ENST00000521353.5	5	+	Q8N2I2	NA	rs202081147	NA	as_specific	0.491272	NA	NA	NA	NA	NA	NA	NA	NA	NA	NA	NA	NA	NA	NA	3.65	NA	NA	NA	NA	0.463842	0.725199
ACH-000019	PT-viJKnw	MCF7	MCF7	chr9	15724936	A	T	0.319	18	8	0/1	NA	SNP	MISSENSE	c.1652A>T	p.E551V	CCDC171	coiled-coil domain containing 171	NA	ENST00000380701.8	14	+	Q6TFL3	NA	NA	NA	NA	0.38404	NA	NA	NA	NA	NA	NA	NA	NA	NA	NA	NA	NA	NA	NA	7.3	NA	NA	NA	NA	0.895585	0.783095
ACH-000019	PT-viJKnw	MCF7	MCF7	chr7	100953452	G	C	0.218	107	28	0/1	NA	SNP	MISSENSE	c.1673G>C	p.S558T	MUC3A	mucin 3A, cell surface associated	Mucins	ENST00000379458.9	2	+	Q02505	NA	rs1328386374	NA	as_specific	0.506234	NA	NA	NA	NA	NA	NA	NA	NA	NA	NA	NA	NA	NA	NA	7.3	NA	NA	NA	NA	NA	0.593884
ACH-000019	PT-viJKnw	MCF7	MCF7	chr9	87706464	C	T	0.242	25	7	0/1	NA	SNP	SILENT	c.3195C>T	p.I1065I	DAPK1	death associated protein kinase 1	Death associated protein kinases Ankyrin repeat domain containing Roco domain containing	ENST00000491893.5	24	+	P53355	NA	rs765353398	NA	as_specific	0.638404	NA	NA	NA	NA	NA	NA	NA	NA	NA	NA	NA	NA	NA	NA	7.3	NA	NA	NA	NA	0.228149	0.50984
ACH-000019	PT-viJKnw	MCF7	MCF7	chr9	89178458	C	T	0.176	27	5	0/1	NA	SNP	START_CODON_SNP	c.3G>A	p.M1I	SHC3	SHC adaptor protein 3	SH2 domain containing	ENST00000375835.9	1	-	Q92529	NA	rs1396395171	NA	as_specific	0.710723	NA	NA	NA	NA	NA	NA	NA	NA	NA	NA	NA	NA	NA	NA	7.3	NA	NA	NA	NA	0.773987	NA
ACH-000019	PT-viJKnw	MCF7	MCF7	chr9	93230968	TG	AA	0.205	31	7	0/1	NA	DNP	MISSENSE	c.935_936TG>AA	p.L312Q	WNK2	WNK lysine deficient protein kinase 2	NA	ENST00000297954.8	3	+	Q9Y3S1	NA	NA	NA	NA	0.572139	NA	NA	NA	NA	NA	NA	NA	NA	NA	NA	NA	NA	NA	NA	7.3	NA	NA	NA	NA	NA	NA
ACH-000019	PT-viJKnw	MCF7	MCF7	chr3	75738621	T	C	0.161	32	5	0/1	NA	SNP	SILENT	c.1002A>G	p.T334T	ZNF717	zinc finger protein 717	Zinc fingers C2H2-type	ENST00000652011.2	5	-	Q9BY31	NA	rs1249527315	NA	as_specific	0.416459	NA	NA	NA	NA	NA	NA	NA	NA	NA	NA	NA	NA	NA	NA	7.3	NA	NA	NA	NA	NA	0.431655
ACH-000019	PT-viJKnw	MCF7	MCF7	chr3	93927362	C	T	0.218	25	7	0/1	NA	SNP	MISSENSE	c.122G>A	p.R41H	PROS1	protein S	Gla domain containing	ENST00000348974.5	2	-	P07225	NA	rs963668412	NA	as_specific	0.34414	NA	NA	NA	NA	NA	NA	NA	NA	NA	NA	ENST00000394236;ENST00000650591;ENST00000648853;ENST00000348974;ENST00000647936;ENST00000407433;	NA	NA	NA	7.3	NA	NA	NA	NA	0.929993	NA
ACH-000019	PT-viJKnw	MCF7	MCF7	chr3	111072150	C	A	0.332	16	7	0|1	111072149	SNP	MISSENSE	c.133C>A	p.P45T	NECTIN3	nectin cell adhesion molecule 3	C2-set domain containing I-set domain containing CD molecules V-set domain containing Immunoglobulin like domain containing Ig-like cell adhesion molecule family	ENST00000485303.6	1	+	Q9NQS3	NA	NA	NA	NA	0.735661	NA	NA	NA	NA	NA	NA	NA	NA	NA	NA	NA	NA	NA	NA	7.3	NA	NA	NA	NA	0.637247	0.295302
ACH-000019	PT-viJKnw	MCF7	MCF7	chr11	20382984	C	G	0.402	17	11	0/1	NA	SNP	MISSENSE	c.508C>G	p.L170V	HTATIP2	HIV-1 Tat interactive protein 2	Short chain dehydrogenase/reductase superfamily	ENST00000451739.6	5	+	Q9BUP3	NA	NA	NA	NA	0.436409	NA	NA	NA	NA	NA	NA	NA	NA	NA	NA	NA	NA	NA	NA	7.3	NA	NA	NA	NA	0.506992	0.105796
ACH-000019	PT-viJKnw	MCF7	MCF7	chr5	13911428	G	A	0.259	41	13	0/1	NA	SNP	SILENT	c.1602C>T	p.D534D	DNAH5	dynein axonemal heavy chain 5	Dyneins, axonemal	ENST00000265104.4	12	-	Q8TE73	NA	rs753367747	NA	as_specific	0.331671	NA	NA	NA	NA	NA	NA	NA	NA	NA	NA	NA	NA	NA	NA	4.13	NA	NA	NA	NA	0.15886	NA
ACH-000019	PT-viJKnw	MCF7	MCF7	chr5	19571816	T	C	0.22	43	10	0/1	NA	SNP	MISSENSE	c.1016A>G	p.K339R	CDH18	cadherin 18	Type II classical cadherins	ENST00000506372.5	8	-	Q13634	NA	rs140857588	NA	as_specific	0.329177	NA	NA	NA	NA	NA	NA	NA	NA	NA	NA	NA	NA	NA	NA	3.91	NA	NA	NA	NA	0.813483	NA
ACH-000019	PT-viJKnw	MCF7	MCF7	chr5	51387660	G	C	0.29	26	10	0/1	NA	SNP	MISSENSE	c.389G>C	p.R130P	ISL1	ISL LIM homeobox 1	LIM class homeoboxes	ENST00000230658.12	3	+	P61371	NA	NA	NA	NA	0.630923	NA	NA	NA	NA	NA	NA	NA	NA	NA	NA	ENST00000230658;ENST00000511384;	NA	NA	NA	7.3	NA	NA	NA	NA	0.949104	0.455133
ACH-000019	PT-viJKnw	MCF7	MCF7	chr5	67166476	A	C	0.249	24	7	0/1	NA	SNP	MISSENSE	c.6730A>C	p.K2244Q	MAST4	microtubule associated serine/threonine kinase family member 4	PDZ domain containing	ENST00000403666.5	28	+	O15021	NA	NA	NA	NA	0.63591	NA	NA	NA	NA	NA	NA	NA	NA	NA	NA	NA	NA	NA	NA	7.3	NA	NA	NA	NA	0.425409	0.868438
ACH-000019	PT-viJKnw	MCF7	MCF7	chr5	77077415	AG	GC	0.925	0	11	1|1	NA	DNP	MISSENSE	c.463_464CT>GC	p.L155A	ZBED3	zinc finger BED-type containing 3	Zinc fingers BED-type	ENST00000255198.3	3	-	Q96IU2	NA	NA	NA	NA	0.80597	NA	NA	NA	NA	NA	NA	NA	NA	NA	NA	NA	NA	NA	NA	7.3	NA	NA	NA	NA	NA	NA
ACH-000019	PT-viJKnw	MCF7	MCF7	chr5	77404786	G	A	0.297	25	10	0/1	NA	SNP	MISSENSE	c.905G>A	p.R302Q	AC022414.1	NA	NA	ENST00000646262.1	14	+	NA	NA	rs868204711	NA	as_specific	0.304239	NA	NA	NA	NA	NA	NA	NA	NA	NA	NA	NA	NA	NA	NA	7.3	NA	NA	NA	NA	0.891689	NA
ACH-000019	PT-viJKnw	MCF7	MCF7	chr11	56376085	AA	GG	0.545	14	17	0|1	56376080	DNP	MISSENSE	c.462_463AA>GG	p.M155V	OR8U1	olfactory receptor family 8 subfamily U member 1	Olfactory receptors, family 8	ENST00000302270.1	1	+	Q8NH10	NA	NA	NA	NA	0.435323	NA	NA	NA	NA	NA	NA	NA	NA	NA	NA	NA	NA	NA	NA	7.3	NA	NA	NA	NA	NA	NA
ACH-000019	PT-viJKnw	MCF7	MCF7	chr11	56700571	AC	GT	0.98	0	46	1|1	56700568	DNP	MISSENSE	c.184_185AC>GT	p.T62V	OR9G1	olfactory receptor family 9 subfamily G member 1	Olfactory receptors, family 9	ENST00000642097.1	2	+	Q8NH87	NA	NA	NA	NA	0.512438	NA	NA	NA	NA	NA	NA	NA	NA	NA	NA	NA	NA	NA	NA	7.3	NA	NA	NA	NA	NA	NA
ACH-000019	PT-viJKnw	MCF7	MCF7	chr3	171093909	C	A	0.181	29	5	0/1	NA	SNP	MISSENSE	c.2651G>T	p.G884V	TNIK	TRAF2 and NCK interacting kinase	NA	ENST00000436636.7	23	-	Q9UKE5	NA	NA	NA	NA	0.396509	NA	NA	NA	NA	NA	NA	NA	NA	NA	NA	NA	NA	NA	NA	7.3	NA	NA	NA	NA	0.798732	0.780322
ACH-000019	PT-viJKnw	MCF7	MCF7	chr11	57320495	C	T	0.953	0	19	1|1	NA	SNP	SILENT	c.312G>A	p.A104A	TNKS1BP1	tankyrase 1 binding protein 1	NA	ENST00000532437.1	2	-	Q9C0C2	NA	rs1050069562	NA	as_specific	0.665835	NA	NA	NA	NA	NA	NA	NA	NA	NA	NA	NA	NA	NA	NA	7.3	NA	NA	NA	NA	0.100726	0.737745
ACH-000019	PT-viJKnw	MCF7	MCF7	chr5	111072034	T	C	0.4	17	12	0/1	NA	SNP	SILENT	c.144T>C	p.S48S	TSLP	thymic stromal lymphopoietin	NA	ENST00000420978.6	2	+	Q969D9	NA	NA	NA	NA	0.354115	NA	NA	NA	NA	NA	NA	NA	NA	NA	NA	NA	NA	NA	NA	7.3	NA	NA	NA	NA	0.129134	0.830835
ACH-000019	PT-viJKnw	MCF7	MCF7	chr5	147650382	T	C	0.323	26	10	0/1	NA	SNP	MISSENSE	c.793A>G	p.I265V	JAKMIP2	janus kinase and microtubule interacting protein 2	NA	ENST00000265272.9	4	-	Q96AA8	NA	NA	NA	NA	0.408978	NA	NA	NA	NA	NA	NA	NA	NA	NA	NA	NA	NA	NA	NA	7.3	NA	NA	NA	NA	0.86561	NA
ACH-000019	PT-viJKnw	MCF7	MCF7	chr5	168199965	C	A	0.274	37	14	0/1	NA	SNP	SILENT	c.2568C>A	p.T856T	TENM2	teneurin transmembrane protein 2	NA	ENST00000520394.5	14	+	Q9NT68	NA	NA	NA	NA	0.496259	NA	NA	NA	NA	NA	NA	NA	NA	NA	NA	NA	NA	NA	NA	7.3	NA	NA	NA	NA	0.180379	0.926549
ACH-000019	PT-viJKnw	MCF7	MCF7	chr19	7444306	T	C	0.579	7	11	0/1	NA	SNP	SILENT	c.699T>C	p.H233H	AC008878.3	NA	NA	ENST00000668164.1	6	+	NA	NA	rs1047493254	NA	as_specific	0.61596	NA	NA	NA	NA	NA	NA	NA	NA	NA	NA	NA	NA	NA	NA	7.3	NA	NA	NA	NA	0.444341	0.472116
ACH-000019	PT-viJKnw	MCF7	MCF7	chr2	46614937	C	T	0.342	24	12	0/1	NA	SNP	SPLICE_SITE	c.228G>A	p.K76K	PIGF	phosphatidylinositol glycan anchor biosynthesis class F	Phosphatidylinositol glycan anchor biosynthesis	ENST00000281382.11	2	-	Q07326	NA	NA	NA	NA	0.354115	NA	NA	NA	NA	NA	NA	splicing;	NA	NA	NA	NA	NA	NA	NA	7.3	NA	NA	NA	NA	0.357909	0.842028
ACH-000019	PT-viJKnw	MCF7	MCF7	chr3	198003014	G	C	0.17	35	6	0/1	NA	SNP	SPLICE_SITE	c.e12-1G>C	NA	LMLN	leishmanolysin like peptidase	NA	ENST00000420910.6	NA	+	Q96KR4	NA	NA	NA	NA	0.408978	NA	NA	NA	NA	NA	NA	NA	NA	NA	NA	NA	NA	NA	NA	7.3	NA	NA	NA	NA	0.978683	NA
ACH-000019	PT-viJKnw	MCF7	MCF7	chr21	41408141	G	A	0.985	0	63	1|1	NA	SNP	MISSENSE	c.2056G>A	p.A686T	MX2	MX dynamin like GTPase 2	NA	ENST00000330714.8	14	+	P20592	NA	rs148873850	NA	as_specific	0.496259	NA	NA	NA	NA	NA	NA	NA	NA	NA	NA	NA	NA	NA	NA	3.29	NA	NA	NA	NA	0.348108	NA
ACH-000019	PT-viJKnw	MCF7	MCF7	chr20	35267332	G	A	0.323	26	10	0/1	NA	SNP	SILENT	c.1107G>A	p.R369R	MMP24	matrix metallopeptidase 24	M10 matrix metallopeptidases	ENST00000246186.8	6	+	Q9Y5R2	NA	rs766437905	NA	as_specific	0.625935	NA	NA	NA	NA	NA	NA	NA	NA	NA	NA	NA	NA	NA	NA	7.3	NA	NA	NA	NA	0.163268	0.746154
ACH-000019	PT-viJKnw	MCF7	MCF7	chr20	51671188	G	A	0.189	132	31	0/1	NA	SNP	SILENT	c.1107C>T	p.P369P	ATP9A	ATPase phospholipid transporting 9A (putative)	ATPase phospholipid transporting	ENST00000338821.6	12	-	O75110	NA	rs746061828	NA	as_specific	0.508728	NA	NA	NA	NA	NA	NA	NA	NA	NA	NA	NA	NA	NA	NA	4.01	NA	NA	NA	NA	0.210576	0.410837
ACH-000019	PT-viJKnw	MCF7	MCF7	chr20	59896504	T	A	0.153	78	13	0/1	NA	SNP	MISSENSE	c.1429A>T	p.M477L	SYCP2	synaptonemal complex protein 2	NA	ENST00000357552.8	19	-	Q9BX26	NA	NA	NA	NA	0.279302	NA	NA	NA	NA	NA	NA	NA	NA	NA	NA	NA	NA	NA	NA	7.3	NA	NA	NA	NA	0.706565	NA
ACH-000019	PT-viJKnw	MCF7	MCF7	chr2	86478713	C	T	0.525	20	21	0/1	NA	SNP	MISSENSE	c.2294C>T	p.A765V	KDM3A	lysine demethylase 3A	Lysine demethylases	ENST00000409556.5	16	+	Q9Y4C1	NA	NA	NA	NA	0.396509	NA	NA	NA	NA	NA	NA	NA	NA	NA	NA	NA	NA	NA	NA	7.3	NA	NA	NA	NA	0.513935	0.544608
ACH-000019	PT-viJKnw	MCF7	MCF7	chr2	89624264	A	G	0.271	39	13	0/1	NA	SNP	SPLICE_SITE	c.e7+1T>C	NA	AC006453.2	NA	NA	ENST00000636037.1	NA	-	NA	NA	rs1165028193	NA	as_specific	0.334165	NA	NA	NA	NA	NA	NA	NA	NA	NA	NA	NA	NA	NA	NA	7.3	NA	NA	NA	NA	NA	0.465537
ACH-000019	PT-viJKnw	MCF7	MCF7	chr2	178545480	C	G	0.357	17	9	0/1	NA	SNP	MISSENSE	c.87926G>C	p.C29309S	TTN	titin	Fibronectin type III domain containing I-set domain containing Immunoglobulin like domain containing	ENST00000342992.10	293	-	Q8WZ42	NA	NA	NA	NA	0.441397	NA	NA	NA	NA	NA	NA	NA	NA	NA	NA	NA	NA	NA	NA	7.3	NA	NA	NA	NA	0.932715	0.78282
ACH-000019	PT-viJKnw	MCF7	MCF7	chr2	178567044	G	T	0.258	21	6	0/1	NA	SNP	MISSENSE	c.71384C>A	p.A23795D	TTN	titin	Fibronectin type III domain containing I-set domain containing Immunoglobulin like domain containing	ENST00000342992.10	275	-	Q8WZ42	NA	NA	NA	NA	0.413965	NA	NA	NA	NA	NA	NA	NA	NA	NA	NA	ENST00000342992;ENST00000460472;ENST00000589042;ENST00000591111;ENST00000359218;ENST00000342175;ENST00000615779;	NA	NA	NA	7.3	NA	NA	NA	NA	0.63431	0.839324
ACH-000019	PT-viJKnw	MCF7	MCF7	chr16	1947086	C	A	0.205	30	9	0/1	NA	SNP	MISSENSE	c.701G>T	p.R234L	RPL3L	ribosomal protein L3 like	L ribosomal proteins	ENST00000268661.8	6	-	Q92901	NA	rs201191762	NA	as_specific	0.65586	NA	NA	NA	NA	NA	NA	NA	NA	NA	NA	ENST00000268661;	NA	NA	NA	4.61	NA	NA	NA	NA	0.936615	0.781462
ACH-000019	PT-viJKnw	MCF7	MCF7	chr2	219514771	C	T	0.255	33	12	0/1	NA	SNP	MISSENSE	c.428C>T	p.A143V	ASIC4	acid sensing ion channel subunit family member 4	Acid sensing ion channel subunits	ENST00000347842.7	1	+	Q96FT7	NA	rs1043365563	NA	as_specific	0.660848	NA	NA	NA	NA	NA	NA	NA	NA	NA	NA	NA	NA	NA	NA	4.61	NA	NA	NA	NA	0.386985	0.378777
ACH-000019	PT-viJKnw	MCF7	MCF7	chr22	41574764	G	A	0.364	9	5	0/1	NA	SNP	MISSENSE	c.331G>A	p.D111N	CSDC2	cold shock domain containing C2	NA	ENST00000306149.12	4	+	Q9Y534	NA	NA	NA	NA	0.648379	NA	NA	NA	NA	NA	NA	gene_function_loss;	NA	NA	NA	NA	NA	NA	NA	7.3	NA	Y	NA	NA	0.890126	0.988552
ACH-000019	PT-viJKnw	MCF7	MCF7	chr22	42126611	C	G	0.889	0	7	0/1	NA	SNP	MISSENSE	c.1457G>C	p.S486T	CYP2D6	cytochrome P450 family 2 subfamily D member 6	Cytochrome P450 family 2	ENST00000645361.2	9	-	P10635	NA	rs1135840	NA	as_specific	0.625935	NA	NA	NA	NA	NA	NA	gene_function_loss;	NA	NA	NA	NA	NA	NA	NA	7.3	NA	Y	NA	NA	NA	0.992168
ACH-000019	PT-viJKnw	MCF7	MCF7	chr3	9743843	C	T	0.206	46	11	0/1	NA	SNP	SILENT	c.2556C>T	p.D852D	BRPF1	bromodomain and PHD finger containing 1	PHD finger proteins Bromodomain containing PWWP domain containing	ENST00000424362.6	8	+	P55201	NA	NA	NA	NA	0.600998	NA	NA	NA	NA	NA	NA	NA	NA	NA	NA	NA	NA	NA	NA	7.3	NA	NA	NA	NA	0.163856	NA
ACH-000019	PT-viJKnw	MCF7	MCF7	chr3	38001502	G	A	0.963	0	26	1|1	NA	SNP	MISSENSE	c.1229G>A	p.R410H	VILL	villin like	Gelsolin/villins	ENST00000283713.10	12	+	O15195	NA	rs35351971	NA	as_specific	0.620948	NA	NA	NA	NA	NA	NA	NA	NA	NA	NA	NA	NA	NA	NA	3.31	NA	NA	NA	NA	0.479058	0.958988
ACH-000019	PT-viJKnw	MCF7	MCF7	chr10	96709849	C	T	0.436	22	16	0/1	NA	SNP	MISSENSE	c.148G>A	p.E50K	PIK3AP1	phosphoinositide-3-kinase adaptor protein 1	NA	ENST00000339364.10	2	-	Q6ZUJ8	NA	rs781711324	NA	as_specific	0.620948	NA	NA	NA	NA	NA	NA	NA	NA	NA	NA	NA	NA	NA	NA	7.3	NA	NA	NA	NA	0.558716	0.768507
ACH-000019	PT-viJKnw	MCF7	MCF7	chr10	110602124	G	A	0.178	26	4	0|1	110602112	SNP	SILENT	c.3051G>A	p.L1017L	SMC3	structural maintenance of chromosomes 3	Proteoglycans Structural maintenance of chromosomes proteins Cohesin complex	ENST00000361804.5	25	+	Q9UQE7	NA	rs1422422695	NA	as_specific	0.321696	NA	NA	NA	NA	NA	NA	NA	NA	NA	NA	NA	NA	NA	NA	4.61	NA	NA	NA	NA	0.372528	0.450536
ACH-000019	PT-viJKnw	MCF7	MCF7	chr1	81943047	G	A	0.375	14	9	0/1	NA	SNP	NONSENSE	c.476G>A	p.W159*	ADGRL2	adhesion G protein-coupled receptor L2	Adhesion G protein-coupled receptors, subfamily L	ENST00000370730.5	8	+	O95490	NA	NA	NA	NA	0.361596	NA	NA	Y	NA	NA	NA	gene_function_loss;	NA	NA	NA	NA	NA	NA	NA	7.3	NA	Y	NA	NA	0.987593	0.366488
ACH-000019	PT-viJKnw	MCF7	MCF7	chr9	39078753	C	T	0.18	17	3	0/1	NA	SNP	MISSENSE	c.3610G>A	p.A1204T	CNTNAP3	contactin associated protein like 3	NA	ENST00000297668.10	22	-	Q9BZ76	NA	rs1274616244	NA	as_specific	0.643392	NA	NA	NA	NA	NA	NA	NA	NA	NA	NA	NA	NA	NA	NA	7.3	NA	NA	NA	NA	0.478221	0.820804
ACH-000019	PT-viJKnw	MCF7	MCF7	chr1	114913096	A	G	0.793	10	44	0/1	NA	SNP	SILENT	c.1593A>G	p.T531T	SYCP1	synaptonemal complex protein 1	NA	ENST00000369522.8	19	+	Q15431	NA	rs145933284	NA	as_specific	0.326683	NA	NA	NA	SYCP1	NA	NA	structural_relation;	NA	NA	NA	NA	NA	NA	NA	3.04	NA	NA	NA	NA	0.191738	0.336427
ACH-000019	PT-viJKnw	MCF7	MCF7	chr1	147186913	A	G	0.229	50	13	0/1	NA	SNP	MISSENSE	c.1589T>C	p.I530T	FMO5	flavin containing monooxygenase 5	NA	ENST00000254090.9	9	-	P49326	NA	NA	NA	NA	0.411471	NA	NA	NA	NA	NA	NA	NA	NA	NA	NA	NA	NA	NA	NA	7.3	NA	NA	NA	NA	0.329876	0.505362
ACH-000019	PT-viJKnw	MCF7	MCF7	chr1	151983227	G	A	0.727	28	76	0/1	NA	SNP	MISSENSE	c.230C>T	p.A77V	S100A10	S100 calcium binding protein A10	S100 calcium binding proteins	ENST00000368811.8	3	-	P60903	NA	rs11542012	NA	as_specific	0.421446	NA	NA	NA	NA	NA	NA	NA	NA	NA	NA	NA	NA	NA	NA	7.3	NA	NA	NA	NA	0.588311	0.752184
ACH-000019	PT-viJKnw	MCF7	MCF7	chr12	9202345	C	A	0.593	10	18	0/1	NA	SNP	NONSENSE	c.454G>T	p.E152*	PZP	PZP, alpha-2-macroglobulin like	C3 and PZP like, alpha-2-macroglobulin domain containing	ENST00000261336.7	4	-	P20742	NA	rs771427951	NA	as_specific	0.44389	NA	NA	Y	NA	NA	NA	gene_function_loss;	NA	NA	NA	NA	NA	NA	NA	7.3	NA	Y	NA	NA	0.969412	0.821352
ACH-000019	PT-viJKnw	MCF7	MCF7	chr12	11092131	AA	GG	0.225	17	4	0|1	11092122	DNP	MISSENSE	c.98_99TT>CC	p.I33T	TAS2R45	taste 2 receptor member 45	Taste 2 receptors	ENST00000531678.1	1	-	P59539	NA	NA	NA	NA	0.402985	NA	NA	NA	NA	NA	NA	NA	NA	NA	NA	NA	NA	NA	NA	7.3	NA	NA	NA	NA	NA	NA
ACH-000019	PT-viJKnw	MCF7	MCF7	chr12	11134146	AA	GG	0.152	21	2	0|1	11134137	DNP	MISSENSE	c.98_99TT>CC	p.I33T	TAS2R30	taste 2 receptor member 30	Taste 2 receptors	ENST00000539585.1	1	-	P59541	NA	NA	NA	NA	0.370647	NA	NA	NA	NA	NA	NA	NA	NA	NA	NA	NA	NA	NA	NA	7.3	NA	NA	NA	NA	NA	NA
ACH-000019	PT-viJKnw	MCF7	MCF7	chr12	11308619	T	C	0.199	15	3	0/1	NA	SNP	MISSENSE	c.364A>G	p.R122G	PRB4	proline rich protein BstNI subfamily 4	Proline rich proteins	ENST00000279575.7	3	-	P10163	NA	rs11054244	NA	as_specific	0.603491	NA	NA	NA	NA	NA	NA	NA	NA	NA	NA	NA	NA	NA	NA	7.3	NA	NA	NA	NA	0.724747	0.824971
ACH-000019	PT-viJKnw	MCF7	MCF7	chr1	197086959	C	T	0.205	37	8	0/1	NA	SNP	MISSENSE	c.10175G>A	p.R3392K	ASPM	abnormal spindle microtubule assembly	NA	ENST00000367409.9	27	-	Q8IZT6	NA	NA	NA	NA	0.32419	NA	NA	NA	NA	NA	NA	NA	NA	NA	NA	NA	NA	NA	NA	7.3	NA	NA	NA	NA	0.495629	NA
ACH-000019	PT-viJKnw	MCF7	MCF7	chr1	204469077	C	T	0.742	14	46	0/1	NA	SNP	SILENT	c.726G>A	p.S242S	PIK3C2B	phosphatidylinositol-4-phosphate 3-kinase catalytic subunit type 2 beta	Phosphatidylinositol 3-kinase subunits	ENST00000367187.7	3	-	O00750	NA	rs146926130	NA	as_specific	0.578554	NA	NA	NA	NA	NA	NA	NA	NA	NA	NA	NA	NA	NA	NA	3.43	NA	NA	NA	NA	0.295562	0.816799
ACH-000019	PT-viJKnw	MCF7	MCF7	chr1	205992681	G	A	0.221	62	17	0/1	NA	SNP	SILENT	c.195C>T	p.G65G	RAB7B	RAB7B, member RAS oncogene family	RAB, member RAS oncogene GTPases	ENST00000617070.5	4	-	Q96AH8	NA	rs973776374	NA	as_specific	0.568579	NA	NA	NA	NA	NA	NA	NA	NA	NA	NA	NA	NA	NA	NA	7.3	NA	NA	NA	NA	NA	NA
ACH-000019	PT-viJKnw	MCF7	MCF7	chr12	27963443	A	T	0.471	17	15	0/1	NA	SNP	SILENT	c.429T>A	p.T143T	PTHLH	parathyroid hormone like hormone	Endogenous ligands	ENST00000535992.5	3	-	P12272	NA	NA	NA	NA	0.543641	NA	NA	NA	NA	NA	NA	NA	NA	NA	NA	NA	NA	NA	NA	7.3	NA	NA	NA	NA	0.198095	0.721828
ACH-000019	PT-viJKnw	MCF7	MCF7	chr12	42087868	CA	TG	0.232	33	10	0/1	NA	DNP	MISSENSE	c.1240_1241TG>CA	p.C414H	GXYLT1	glucoside xylosyltransferase 1	Glycosyltransferase family 8	ENST00000398675.8	8	-	Q4G148	NA	NA	NA	NA	0.303483	NA	NA	NA	NA	NA	NA	NA	NA	NA	NA	NA	NA	NA	NA	7.3	NA	NA	NA	NA	NA	NA
ACH-000019	PT-viJKnw	MCF7	MCF7	chr12	42106023	AT	CC	0.199	31	7	0|1	42106000	DNP	MISSENSE	c.658_659AT>GG	p.I220G	GXYLT1	glucoside xylosyltransferase 1	Glycosyltransferase family 8	ENST00000398675.8	5	-	Q4G148	NA	NA	NA	NA	0.313433	NA	NA	NA	NA	NA	NA	NA	NA	NA	NA	NA	NA	NA	NA	7.3	NA	NA	NA	NA	NA	NA
ACH-000019	PT-viJKnw	MCF7	MCF7	chr7	149860922	G	A	0.805	7	33	0/1	NA	SNP	MISSENSE	c.1762G>A	p.V588M	ZNF862	zinc finger protein 862	Zinc fingers C2H2-type	ENST00000223210.5	7	+	O60290	NA	rs376877827	NA	as_specific	0.55611	NA	NA	NA	NA	NA	NA	NA	NA	NA	NA	NA	NA	NA	NA	7.3	NA	NA	NA	NA	0.320346	0.397345
ACH-000019	PT-viJKnw	MCF7	MCF7	chr7	150520193	C	G	0.205	21	7	0/1	NA	SNP	MISSENSE	c.219C>G	p.S73R	GIMAP7	GTPase, IMAP family member 7	GTPases, IMAP	ENST00000313543.5	2	+	Q8NHV1	NA	NA	NA	NA	0.523691	NA	NA	NA	NA	NA	NA	NA	NA	NA	NA	NA	NA	NA	NA	7.3	NA	NA	NA	NA	0.328258	0.776364
ACH-000019	PT-viJKnw	MCF7	MCF7	chr7	151181300	C	A	0.667	11	24	0/1	NA	SNP	MISSENSE	c.743G>T	p.G248V	ASB10	ankyrin repeat and SOCS box containing 10	Ankyrin repeat domain containing	ENST00000420175.3	3	-	Q8WXI3	NA	rs368226756	NA	as_specific	0.653367	NA	NA	NA	NA	NA	NA	NA	NA	NA	NA	NA	NA	NA	NA	7.3	NA	NA	NA	NA	0.558425	0.785167
ACH-000019	PT-viJKnw	MCF7	MCF7	chr8	19334825	C	A	0.421	10	7	0/1	NA	SNP	MISSENSE	c.346C>A	p.P116T	SH2D4A	SH2 domain containing 4A	SH2 domain containing Protein phosphatase 1 regulatory subunits	ENST00000518040.5	3	+	Q9H788	NA	NA	NA	NA	0.468828	NA	NA	NA	NA	NA	NA	NA	NA	NA	NA	NA	NA	NA	NA	7.3	NA	NA	NA	NA	0.455145	NA
ACH-000019	PT-viJKnw	MCF7	MCF7	chr8	55999425	G	A	0.265	24	8	0/1	NA	SNP	SILENT	c.1212G>A	p.K404K	LYN	LYN proto-oncogene, Src family tyrosine kinase	SH2 domain containing Src family tyrosine kinases	ENST00000519728.6	12	+	P07948	NA	NA	NA	NA	0.386534	NA	NA	NA	NA	NA	NA	NA	NA	NA	NA	NA	NA	NA	NA	7.3	NA	NA	NA	NA	0.279208	0.693254
ACH-000019	PT-viJKnw	MCF7	MCF7	chr8	89982766	G	A	0.666	32	58	0/1	NA	SNP	NONSENSE	c.127C>T	p.R43*	NBN	nibrin	BRCA1 C complex MRN complex	ENST00000265433.8	2	-	O60934	NA	rs200287925	NA	as_specific	0.321696	NA	NA	Y	NA	NA	NA	gene_function_loss;	NA	NA	NA	NA	NA	NA	NA	7.3	NA	Y	NA	NA	0.977197	NA
ACH-000019	PT-viJKnw	MCF7	MCF7	chr12	50351812	G	C	0.5	19	21	0/1	NA	SNP	MISSENSE	c.5020C>G	p.P1674A	FAM186A	family with sequence similarity 186 member A	NA	ENST00000327337.6	4	-	A6NE01	NA	rs989882399	NA	as_specific	0.55611	NA	NA	NA	NA	NA	NA	NA	NA	NA	NA	NA	NA	NA	NA	7.3	NA	NA	NA	NA	NA	0.67964
ACH-000019	PT-viJKnw	MCF7	MCF7	chr19	57130802	T	G	0.181	27	6	0/1	NA	SNP	SILENT	c.2127T>G	p.T709T	USP29	ubiquitin specific peptidase 29	Ubiquitin specific peptidases	ENST00000254181.8	4	+	Q9HBJ7	NA	NA	NA	NA	0.458853	NA	NA	NA	NA	NA	NA	NA	NA	NA	NA	NA	NA	NA	NA	7.3	NA	NA	NA	NA	0.103612	0.814454
ACH-000019	PT-viJKnw	MCF7	MCF7	chr2	65640113	A	T	0.176	19	4	0|1	65640099	SNP	SPLICE_SITE	c.e1-2T>A	NA	AC007389.3	NA	NA	ENST00000420724.1	NA	-	NA	NA	rs939844280	NA	as_specific	0.456359	NA	NA	NA	NA	NA	NA	NA	NA	NA	NA	NA	NA	NA	NA	7.3	NA	NA	NA	NA	0.65648	0.824474
ACH-000019	PT-viJKnw	MCF7	MCF7	chr20	1915150	TG	CA	0.833	0	4	0|1	1915148	DNP	MISSENSE	c.131_132TG>CA	p.L44S	SIRPA	signal regulatory protein alpha	C1-set domain containing CD molecules Signal regulatory proteins V-set domain containing Ig-like cell adhesion molecule family	ENST00000358771.4	2	+	P78324	NA	NA	NA	NA	0.502488	NA	NA	NA	NA	NA	NA	NA	NA	NA	NA	NA	NA	NA	NA	7.3	NA	NA	NA	NA	NA	NA
ACH-000019	PT-viJKnw	MCF7	MCF7	chr20	10408693	T	A	0.189	32	8	0/1	NA	SNP	MISSENSE	c.1096A>T	p.N366Y	MKKS	McKusick-Kaufman syndrome	Bardet-Biedl syndrome associated Chaperonins	ENST00000347364.7	4	-	Q9NPJ1	NA	NA	NA	NA	0.351621	NA	NA	NA	NA	NA	NA	NA	NA	NA	NA	NA	NA	NA	NA	7.3	NA	NA	NA	NA	0.450856	0.746939
ACH-000019	PT-viJKnw	MCF7	MCF7	chr22	50440034	G	A	0.556	8	11	0/1	NA	SNP	MISSENSE	c.2278G>A	p.G760S	PPP6R2	protein phosphatase 6 regulatory subunit 2	Protein phosphatase 6 regulatory subunits	ENST00000395744.7	20	+	O75170	NA	rs1272730443	NA	as_specific	0.633416	NA	NA	NA	NA	NA	NA	NA	NA	NA	NA	NA	NA	NA	NA	7.3	NA	NA	NA	NA	0.45316	0.406814
ACH-000019	PT-viJKnw	MCF7	MCF7	chr9	33799057	CG	TA	0.214	24	5	0|1	33799000	DNP	MISSENSE	c.621_622CG>TA	p.G208R	PRSS3	protease, serine 3	Proteases, serine	ENST00000379405.3	5	+	P35030	NA	NA	NA	NA	0.547264	NA	NA	NA	NA	NA	NA	NA	NA	NA	NA	NA	NA	NA	NA	7.3	NA	NA	NA	NA	NA	NA
ACH-000019	PT-viJKnw	MCF7	MCF7	chr17	3761921	A	T	0.595	17	24	0/1	NA	SNP	SILENT	c.309T>A	p.G103G	ITGAE	integrin subunit alpha E	Integrin alpha subunits CD molecules	ENST00000263087.9	4	-	P38570	NA	NA	NA	NA	0.605985	NA	NA	NA	NA	NA	NA	NA	NA	NA	NA	NA	NA	NA	NA	7.3	NA	NA	NA	NA	0.307072	0.751287
ACH-000019	PT-viJKnw	MCF7	MCF7	chr21	44600764	CCCCGG	C	0.876	0	5	0|1	44600764	DEL	FRAME_SHIFT_DEL	c.144_148delCCCGG	p.A50fs	KRTAP10-7	keratin associated protein 10-7	Keratin associated proteins	ENST00000609664.2	1	+	P60409	NA	NA	NA	NA	0.654321	NA	NA	Y	NA	NA	NA	gene_function_loss;	NA	NA	NA	NA	NA	NA	NA	7.3	NA	Y	NA	NA	NA	NA
ACH-000019	PT-viJKnw	MCF7	MCF7	chr21	44600773	C	CAGCTG	0.857	0	5	0|1	44600764	INS	FRAME_SHIFT_INS	c.152_153insAGCTG	p.C52fs	KRTAP10-7	keratin associated protein 10-7	Keratin associated proteins	ENST00000609664.2	1	+	P60409	NA	NA	NA	NA	0.6575	NA	NA	Y	NA	NA	NA	gene_function_loss;	NA	NA	NA	NA	NA	NA	NA	7.3	NA	Y	NA	NA	NA	NA
ACH-000019	PT-viJKnw	MCF7	MCF7	chr22	20799739	G	C	0.219	25	7	0/1	NA	SNP	MISSENSE	c.1752C>G	p.D584E	PI4KA	phosphatidylinositol 4-kinase alpha	NA	ENST00000255882.11	15	-	P42356	NA	rs1160957564	NA	as_specific	0.481297	NA	NA	NA	NA	NA	NA	NA	NA	NA	NA	NA	NA	NA	NA	7.3	NA	NA	NA	NA	0.543632	0.105562
ACH-000019	PT-viJKnw	MCF7	MCF7	chr22	24226763	G	C	0.332	11	5	0/1	NA	SNP	MISSENSE	c.906C>G	p.F302L	GGT5	gamma-glutamyltransferase 5	Gamma-glutamyltransferases	ENST00000327365.8	7	-	P36269	NA	NA	NA	NA	0.513716	NA	NA	NA	NA	NA	NA	NA	NA	NA	NA	NA	NA	NA	NA	7.3	NA	NA	NA	NA	0.775995	NA
ACH-000019	PT-viJKnw	MCF7	MCF7	chr16	3030798	C	T	0.21	29	8	0/1	NA	SNP	SILENT	c.513G>A	p.E171E	BICDL2	BICD family like cargo adaptor 2	NA	ENST00000572449.6	4	-	A1A5D9	NA	rs1336980681	NA	as_specific	0.663342	NA	NA	NA	NA	NA	NA	NA	NA	NA	NA	NA	NA	NA	NA	7.3	NA	NA	NA	NA	0.260434	0.739563
ACH-000019	PT-viJKnw	MCF7	MCF7	chr4	22413681	G	A	0.417	14	10	0/1	NA	SNP	MISSENSE	c.1943C>T	p.P648L	ADGRA3	adhesion G protein-coupled receptor A3	I-set domain containing Adhesion G protein-coupled receptors, subfamily A	ENST00000334304.10	13	-	Q8IWK6	NA	rs765515331	NA	as_specific	0.36409	NA	NA	NA	NA	NA	NA	NA	NA	NA	NA	NA	NA	NA	NA	7.3	NA	NA	NA	NA	0.84988	NA
ACH-000019	PT-viJKnw	MCF7	MCF7	chr4	39321355	G	A	0.233	23	7	0/1	NA	SNP	MISSENSE	c.740C>T	p.A247V	RFC1	replication factor C subunit 1	AAA ATPases	ENST00000349703.7	8	-	P35251	NA	rs201358782	NA	as_specific	0.316708	NA	NA	NA	NA	NA	NA	NA	NA	NA	NA	NA	NA	NA	NA	4.01	NA	NA	NA	NA	0.778238	0.706378
ACH-000019	PT-viJKnw	MCF7	MCF7	chr4	39471281	T	C	0.38	13	7	0/1	NA	SNP	MISSENSE	c.539T>C	p.M180T	LIAS	lipoic acid synthetase	NA	ENST00000513731.6	5	+	O43766	NA	NA	NA	NA	0.396509	NA	NA	NA	NA	NA	NA	NA	NA	NA	NA	ENST00000640888;ENST00000381846;ENST00000513731;ENST00000261434;ENST00000340169;ENST00000638451;ENST00000640349;ENST00000640672;	NA	NA	NA	7.3	NA	NA	NA	NA	0.876896	0.689795
ACH-000019	PT-viJKnw	MCF7	MCF7	chr4	46256199	G	C	0.44	13	10	0/1	NA	SNP	MISSENSE	c.1235C>G	p.S412C	GABRA2	gamma-aminobutyric acid type A receptor alpha2 subunit	Gamma-aminobutyric acid type A receptor subunits	ENST00000507069.5	9	-	P47869	NA	NA	NA	NA	0.354115	NA	NA	NA	NA	NA	NA	NA	NA	NA	NA	NA	NA	NA	NA	7.3	NA	NA	NA	NA	0.596468	0.374296
ACH-000019	PT-viJKnw	MCF7	MCF7	chr3	40488176	C	A	0.957	0	22	1|1	40488176	SNP	MISSENSE	c.1786C>A	p.Q596K	ZNF619	zinc finger protein 619	Zinc fingers C2H2-type	ENST00000521353.5	5	+	Q8N2I2	NA	rs200815940	NA	as_specific	0.486284	NA	NA	NA	NA	NA	NA	NA	NA	NA	NA	NA	NA	NA	NA	3.65	NA	NA	NA	NA	0.470866	0.618447
ACH-000019	PT-viJKnw	MCF7	MCF7	chr15	43404503	C	T	0.269	20	7	0/1	NA	SNP	NONSENSE	c.1939C>T	p.R647*	TUBGCP4	tubulin gamma complex associated protein 4	NA	ENST00000564079.6	17	+	Q9UGJ1	NA	rs201999864	NA	as_specific	0.431421	NA	NA	Y	NA	NA	NA	gene_function_loss;	NA	NA	NA	NA	NA	NA	NA	7.3	NA	Y	NA	NA	0.977167	0.244224
ACH-000019	PT-viJKnw	MCF7	MCF7	chrM	6776	T	C	0.997	1	638	1|1	NA	SNP	SILENT	c.873T>C	p.H291H	MT-CO1	mitochondrially encoded cytochrome c oxidase I	Mitochondrial complex IV: cytochrome c oxidase subunits	ENST00000361624.2	1	+	P00395	NA	rs41473545	NA	as_specific	0.436409	NA	NA	NA	NA	NA	NA	NA	NA	NA	NA	NA	NA	NA	NA	7.3	NA	NA	NA	NA	NA	NA
ACH-000019	PT-viJKnw	MCF7	MCF7	chr3	149071287	C	A	0.189	30	7	0/1	NA	SNP	MISSENSE	c.859G>T	p.V287F	HLTF	helicase like transcription factor	Ring finger proteins	ENST00000310053.10	7	-	Q14527	NA	NA	NA	NA	0.32419	NA	NA	NA	NA	NA	NA	NA	NA	NA	NA	ENST00000465259;ENST00000310053;ENST00000392912;ENST00000494055;	NA	NA	NA	7.3	NA	NA	NA	NA	0.876214	0.806232
ACH-000019	PT-viJKnw	MCF7	MCF7	chr14	58646504	C	G	0.282	35	13	0/1	NA	SNP	SILENT	c.1770C>G	p.A590A	DACT1	dishevelled binding antagonist of beta catenin 1	NA	ENST00000395153.7	4	+	Q9NYF0	NA	rs759717416	NA	as_specific	0.663342	NA	NA	NA	NA	NA	NA	NA	NA	NA	NA	NA	NA	NA	NA	4.61	NA	NA	NA	NA	0.059891	0.662559
ACH-000019	PT-viJKnw	MCF7	MCF7	chr14	91234766	C	A	0.355	21	10	0/1	NA	SNP	MISSENSE	c.285G>T	p.Q95H	GPR68	G protein-coupled receptor 68	G protein-coupled receptors, Class A orphans	ENST00000650645.1	2	-	Q15743	NA	NA	NA	NA	0.623441	NA	NA	NA	NA	NA	NA	NA	NA	NA	NA	NA	NA	NA	NA	7.3	NA	NA	NA	NA	0.366783	NA
ACH-000019	PT-viJKnw	MCF7	MCF7	chr14	93347379	GC	TT	0.548	19	22	0/1	NA	DNP	MISSENSE	c.111_112GC>TT	p.P38S	COX8C	cytochrome c oxidase subunit 8C	Mitochondrial complex IV: cytochrome c oxidase subunits	ENST00000342144.3	1	+	Q7Z4L0	NA	NA	NA	NA	0.706468	NA	NA	NA	NA	NA	NA	NA	NA	NA	NA	NA	NA	NA	NA	7.3	NA	NA	NA	NA	NA	NA
ACH-000019	PT-viJKnw	MCF7	MCF7	chr14	94237680	G	T	0.181	37	7	0/1	NA	SNP	MISSENSE	c.847G>T	p.D283Y	PPP4R4	protein phosphatase 4 regulatory subunit 4	Protein phosphatase 4 regulatory subunits Cilia and flagella associated	ENST00000304338.8	8	+	Q6NUP7	NA	NA	NA	NA	0.361596	NA	NA	NA	NA	NA	NA	NA	NA	NA	NA	NA	NA	NA	NA	7.3	NA	NA	NA	NA	0.931966	0.746717
ACH-000019	PT-viJKnw	MCF7	MCF7	chr14	100293346	G	A	0.326	35	15	0/1	NA	SNP	MISSENSE	c.110C>T	p.P37L	SLC25A29	solute carrier family 25 member 29	Solute carriers	ENST00000359232.8	3	-	Q8N8R3	NA	rs113379248	NA	as_specific	0.608479	NA	NA	NA	NA	NA	NA	NA	NA	NA	NA	NA	NA	NA	NA	7.3	NA	NA	NA	NA	0.451112	0.604603
ACH-000019	PT-viJKnw	MCF7	MCF7	chr3	111072149	C	CGA	0.332	16	7	0|1	111072149	INS	FRAME_SHIFT_INS	c.132_133insGA	p.P45fs	NECTIN3	nectin cell adhesion molecule 3	C2-set domain containing I-set domain containing CD molecules V-set domain containing Immunoglobulin like domain containing Ig-like cell adhesion molecule family	ENST00000485303.6	1	+	Q9NQS3	NA	NA	NA	NA	0.735	NA	NA	Y	NA	NA	NA	gene_function_loss;	NA	NA	NA	NA	NA	NA	NA	7.3	NA	Y	NA	NA	NA	NA
ACH-000019	PT-viJKnw	MCF7	MCF7	chr3	112345171	C	A	0.243	30	9	0/1	NA	SNP	MISSENSE	c.304C>A	p.Q102K	CD200	CD200 molecule	Immunoglobulin like domain containing CD molecules	ENST00000315711.12	3	+	P41217	NA	rs779354794	NA	as_specific	0.46384	NA	NA	NA	NA	NA	NA	NA	NA	NA	NA	NA	NA	NA	NA	4.61	NA	NA	NA	NA	0.490133	NA
ACH-000019	PT-viJKnw	MCF7	MCF7	chr3	123739032	G	A	0.279	17	6	0/1	NA	SNP	SILENT	c.453C>T	p.T151T	MYLK	myosin light chain kinase	I-set domain containing Fibronectin type III domain containing	ENST00000360772.7	8	-	Q15746	NA	NA	NA	NA	0.508728	NA	NA	NA	NA	NA	NA	NA	NA	NA	NA	NA	NA	NA	NA	7.3	NA	NA	NA	NA	0.21548	NA
ACH-000019	PT-viJKnw	MCF7	MCF7	chr3	125012708	C	T	0.548	18	22	0/1	NA	SNP	SILENT	c.2871G>A	p.T957T	HEG1	heart development protein with EGF like domains 1	NA	ENST00000311127.9	6	-	Q9ULI3	NA	rs753000018	NA	as_specific	0.496259	NA	NA	NA	NA	NA	NA	NA	NA	NA	NA	NA	NA	NA	NA	7.3	NA	NA	NA	NA	0.157982	0.589634
ACH-000019	PT-viJKnw	MCF7	MCF7	chr3	126988701	T	G	0.192	25	6	0/1	NA	SNP	SILENT	c.108T>G	p.G36G	PLXNA1	plexin A1	Plexins	ENST00000393409.2	1	+	Q9UIW2	NA	rs769562658	NA	as_specific	0.673317	NA	NA	NA	NA	NA	NA	NA	NA	NA	NA	NA	NA	NA	NA	3.04	NA	NA	NA	NA	0.352934	0.837286
ACH-000019	PT-viJKnw	MCF7	MCF7	chr16	67257407	C	T	0.185	37	7	0/1	NA	SNP	SILENT	c.1398C>T	p.P466P	SLC9A5	solute carrier family 9 member A5	Solute carriers	ENST00000299798.16	8	+	Q14940	NA	NA	NA	NA	0.571072	NA	NA	NA	NA	NA	NA	NA	NA	NA	NA	NA	NA	NA	NA	7.3	NA	NA	NA	NA	0.200394	0.901637
ACH-000019	PT-viJKnw	MCF7	MCF7	chr16	70253271	G	A	0.257	27	8	0|1	70253271	SNP	SILENT	c.2718C>T	p.P906P	AARS1	NA	NA	ENST00000261772.13	20	-	NA	NA	NA	NA	NA	0.563591	NA	NA	NA	NA	NA	NA	NA	NA	NA	NA	NA	NA	NA	NA	7.3	NA	NA	NA	NA	0.160091	0.341102
ACH-000019	PT-viJKnw	MCF7	MCF7	chrX	318607	C	G	0.889	0	8	0/1	NA	SNP	MISSENSE	c.181G>C	p.G61R	GTPBP6	GTP binding protein 6 (putative)	Pseudoautosomal region 1	ENST00000326153.9	1	-	O43824	NA	rs1348836510	NA	assembly_conflict	0.755611	NA	NA	NA	NA	NA	NA	NA	NA	NA	NA	NA	NA	NA	NA	7.3	NA	NA	NA	NA	NA	NA
ACH-000019	PT-viJKnw	MCF7	MCF7	chr3	156459865	G	A	0.264	39	13	0/1	NA	SNP	MISSENSE	c.476G>A	p.G159D	KCNAB1	potassium voltage-gated channel subfamily A member regulatory beta subunit 1	Aldo-keto reductases Potassium voltage-gated channel regulatory subunits	ENST00000490337.5	5	+	Q14722	NA	rs1440221822	NA	as_specific	0.396509	NA	NA	NA	NA	NA	NA	NA	NA	NA	NA	NA	NA	NA	NA	7.3	NA	NA	NA	NA	0.818744	0.86691
ACH-000019	PT-viJKnw	MCF7	MCF7	chr3	157150152	A	C	0.61	15	25	0/1	NA	SNP	SILENT	c.792T>G	p.R264R	CCNL1	cyclin L1	Cyclins	ENST00000295926.8	7	-	Q9UK58	NA	NA	NA	NA	0.36409	NA	NA	NA	NA	NA	NA	NA	NA	NA	NA	NA	NA	NA	NA	7.3	NA	NA	NA	NA	0.3454	0.880698
ACH-000019	PT-viJKnw	MCF7	MCF7	chrM	14319	T	C	0.999	3	4863	1|1	NA	SNP	MISSENSE	c.355A>G	p.N119D	MT-ND6	mitochondrially encoded NADH:ubiquinone oxidoreductase core subunit 6	NADH:ubiquinone oxidoreductase core subunits	ENST00000361681.2	1	-	P03923	NA	rs199476110	NA	as_specific	0.431421	NA	NA	NA	NA	NA	NA	NA	NA	NA	NA	NA	NA	NA	NA	7.3	NA	NA	NA	NA	NA	NA
ACH-000019	PT-viJKnw	MCF7	MCF7	chr19	327944	C	T	0.234	12	3	0/1	NA	SNP	MISSENSE	c.289G>A	p.E97K	MIER2	MIER family member 2	Myb/SANT domain containing	ENST00000264819.6	4	-	Q8N344	NA	rs760803564	NA	as_specific	0.605985	NA	NA	NA	NA	NA	NA	gene_function_loss;	NA	NA	NA	NA	NA	NA	NA	7.3	NA	Y	NA	NA	0.952598	0.999084
ACH-000019	PT-viJKnw	MCF7	MCF7	chr19	1487017	C	T	0.591	8	14	0/1	NA	SNP	MISSENSE	c.904G>A	p.G302S	PCSK4	proprotein convertase subtilisin/kexin type 4	Proprotein convertase subtilisin/kexin family	ENST00000300954.9	8	-	Q6UW60	NA	rs150486893	NA	as_specific	0.715711	NA	NA	NA	NA	NA	NA	NA	NA	NA	NA	ENST00000300954;	NA	NA	NA	7.3	NA	NA	NA	NA	0.796623	0.841977
ACH-000019	PT-viJKnw	MCF7	MCF7	chr19	2810665	C	A	0.551	8	9	0/1	NA	SNP	SILENT	c.201C>A	p.V67V	THOP1	thimet oligopeptidase 1	M3 metallopeptidases	ENST00000395212.8	2	+	P52888	NA	NA	NA	NA	0.683292	NA	NA	NA	NA	NA	NA	gene_function_loss;	NA	NA	NA	NA	NA	NA	NA	7.3	NA	Y	NA	NA	0.175986	0.985177
ACH-000019	PT-viJKnw	MCF7	MCF7	chr19	6760699	G	A	0.783	4	17	0/1	NA	SNP	SILENT	c.358C>T	p.L120L	SH2D3A	SH2 domain containing 3A	SH2 domain containing NSP adaptor proteins	ENST00000245908.11	3	-	Q9BRG2	NA	NA	NA	NA	0.581047	NA	NA	NA	NA	NA	NA	NA	NA	NA	NA	NA	NA	NA	NA	7.3	NA	NA	NA	NA	0.211294	0.493839
ACH-000019	PT-viJKnw	MCF7	MCF7	chr19	54775402	A	G	0.233	32	9	0/1	NA	SNP	MISSENSE	c.608A>G	p.H203R	KIR2DL1	killer cell immunoglobulin like receptor, two Ig domains and long cytoplasmic tail 1	Killer cell immunoglobulin like receptors CD molecules	ENST00000336077.11	4	+	P43626	NA	rs666590	NA	as_specific	0.571072	NA	NA	NA	NA	NA	NA	NA	NA	NA	NA	NA	NA	NA	NA	3.18	NA	NA	NA	NA	0.712826	0.513847
ACH-000019	PT-viJKnw	MCF7	MCF7	chr2	27382209	C	T	0.235	25	7	0/1	NA	SNP	MISSENSE	c.1351G>A	p.E451K	PPM1G	protein phosphatase, Mg2+/Mn2+ dependent 1G	Protein phosphatases, Mg2+/Mn2+ dependent	ENST00000344034.5	9	-	O15355	NA	NA	NA	NA	0.491272	NA	NA	NA	NA	NA	NA	NA	NA	NA	NA	NA	NA	NA	NA	7.3	NA	NA	NA	NA	0.934013	0.48806
ACH-000019	PT-viJKnw	MCF7	MCF7	chr22	42129130	C	G	0.857	0	5	0/1	NA	SNP	SILENT	c.408G>C	p.V136V	CYP2D6	cytochrome P450 family 2 subfamily D member 6	Cytochrome P450 family 2	ENST00000645361.2	3	-	P10635	NA	rs1058164	NA	as_specific	0.67581	NA	NA	NA	NA	NA	NA	NA	NA	NA	NA	NA	NA	NA	NA	7.3	NA	NA	NA	NA	NA	0.244324
ACH-000019	PT-viJKnw	MCF7	MCF7	chr17	63480379	C	T	0.212	100	24	0/1	NA	SNP	MISSENSE	c.698C>T	p.S233F	ACE	angiotensin I converting enzyme	CD molecules	ENST00000290866.10	5	+	P12821	NA	NA	NA	NA	0.59601	NA	NA	NA	NA	NA	NA	NA	NA	NA	NA	NA	NA	NA	NA	7.3	NA	NA	NA	NA	0.68883	0.910467
ACH-000019	PT-viJKnw	MCF7	MCF7	chr17	75819687	C	G	0.598	41	58	0/1	NA	SNP	MISSENSE	c.1550C>G	p.S517C	UNK	unkempt family zinc finger	Zinc fingers CCCH-type	ENST00000589666.6	12	+	Q9C0B0	NA	NA	NA	NA	0.603491	NA	NA	NA	NA	NA	NA	NA	NA	NA	NA	NA	NA	NA	NA	7.3	NA	NA	NA	NA	0.833465	NA
ACH-000019	PT-viJKnw	MCF7	MCF7	chr17	76293941	G	C	0.432	21	15	0/1	NA	SNP	MISSENSE	c.786C>G	p.D262E	QRICH2	glutamine rich 2	NA	ENST00000636395.1	4	-	Q9H0J4	NA	NA	NA	NA	0.516209	NA	NA	NA	NA	NA	NA	NA	NA	NA	NA	NA	NA	NA	NA	7.3	NA	NA	NA	NA	0.416193	NA
ACH-000019	PT-viJKnw	MCF7	MCF7	chrX	1191074	T	C	0.955	0	21	1|1	NA	SNP	SILENT	c.939A>G	p.V313V	CRLF2	cytokine receptor like factor 2	Fibronectin type III domain containing Pseudoautosomal region 1	ENST00000400841.8	8	-	Q9HC73	NA	rs1480839877	NA	assembly_conflict	0.568579	L	Dom	NA	\P2RY8	IGH@\""	NA	NA	structural_relation;	NA	NA	NA	NA	NA	NA	NA	7.3	NA	NA	NA	NA	NA
ACH-000019	PT-viJKnw	MCF7	MCF7	chr17	5559971	G	T	0.25	27	10	0/1	NA	SNP	MISSENSE	c.725C>A	p.P242Q	NLRP1	NLR family pyrin domain containing 1	NLR family Caspase recruitment domain containing Pyrin domain containing	ENST00000572272.6	4	-	Q9C000	NA	rs1173780449	NA	as_specific	0.488778	NA	NA	NA	NA	NA	NA	NA	NA	NA	NA	NA	NA	NA	NA	7.3	NA	NA	NA	NA	0.48957	0.626371
ACH-000019	PT-viJKnw	MCF7	MCF7	chr11	1018340	TG	CA	0.242	19	6	0/1	NA	DNP	MISSENSE	c.4460_4461CA>TG	p.P1487L	MUC6	mucin 6, oligomeric mucus/gel-forming	Mucins	ENST00000421673.7	31	-	Q6W4X9	NA	NA	NA	NA	0.549751	NA	NA	NA	NA	NA	NA	NA	NA	NA	NA	NA	NA	NA	NA	7.3	NA	NA	NA	NA	NA	NA
ACH-000019	PT-viJKnw	MCF7	MCF7	chr11	1190037	C	T	0.941	0	15	1|1	NA	SNP	SILENT	c.11892C>T	p.D3964D	MUC5AC	mucin 5AC, oligomeric mucus/gel-forming	Mucins	ENST00000621226.2	31	+	P98088	NA	rs1405756122	NA	as_specific	0.586035	NA	NA	NA	NA	NA	NA	NA	NA	NA	NA	NA	NA	NA	NA	7.3	NA	NA	NA	NA	NA	NA
ACH-000019	PT-viJKnw	MCF7	MCF7	chr22	24183209	G	T	0.36	17	9	0/1	NA	SNP	MISSENSE	c.229G>T	p.D77Y	SUSD2	sushi domain containing 2	Sushi domain containing	ENST00000358321.4	2	+	Q9UGT4	NA	NA	NA	NA	0.653367	NA	NA	NA	NA	NA	NA	NA	NA	NA	NA	NA	NA	NA	NA	7.3	NA	NA	NA	NA	0.704921	0.578303
ACH-000019	PT-viJKnw	MCF7	MCF7	chr22	25040788	C	T	0.206	26	6	0/1	NA	SNP	NONSENSE	c.3658C>T	p.Q1220*	KIAA1671	KIAA1671	NA	ENST00000406486.8	6	+	Q9BY89	NA	NA	NA	NA	0.578554	NA	NA	Y	NA	NA	NA	gene_function_loss;	NA	NA	NA	NA	NA	NA	NA	7.3	NA	Y	NA	NA	0.933353	0.845294
ACH-000019	PT-viJKnw	MCF7	MCF7	chr13	23806014	G	C	0.298	27	10	0/1	NA	SNP	NONSENSE	c.1784C>G	p.S595*	MIPEP	mitochondrial intermediate peptidase	M3 metallopeptidases	ENST00000382172.4	16	-	Q99797	NA	rs958203066	NA	as_specific	0.396509	NA	NA	Y	NA	NA	NA	gene_function_loss;	NA	NA	NA	NA	NA	NA	NA	7.3	NA	Y	NA	NA	0.989023	0.554228
ACH-000019	PT-viJKnw	MCF7	MCF7	chr13	36329370	C	G	0.258	24	7	0/1	NA	SNP	MISSENSE	c.1156G>C	p.G386R	SPART	spartin	NA	ENST00000438666.7	4	-	Q8N0X7	NA	rs368153772	NA	as_specific	0.361596	NA	NA	NA	NA	NA	NA	NA	NA	NA	NA	NA	NA	NA	NA	7.3	NA	NA	NA	NA	0.681886	0.344996
ACH-000019	PT-viJKnw	MCF7	MCF7	chr13	36879566	C	A	0.27	28	9	0/1	NA	SNP	MISSENSE	c.124G>T	p.V42L	SMAD9	SMAD family member 9	SMAD family	ENST00000350148.9	2	-	O15198	NA	NA	NA	NA	0.620948	NA	NA	NA	NA	NA	NA	NA	NA	NA	NA	NA	NA	NA	NA	7.3	NA	NA	NA	NA	0.868803	0.708687
ACH-000019	PT-viJKnw	MCF7	MCF7	chr17	61400187	C	T	0.93	6	87	1|1	NA	SNP	MISSENSE	c.11C>T	p.P4L	TBX2	T-box 2	T-boxes	ENST00000240328.4	1	+	Q13207	NA	rs754766050	NA	as_specific	0.825436	NA	NA	NA	NA	NA	NA	NA	NA	NA	NA	NA	NA	NA	NA	3.23	NA	NA	NA	NA	0.35847	0.908907
ACH-000019	PT-viJKnw	MCF7	MCF7	chr19	54222283	A	G	0.173	20	3	0/1	NA	SNP	MISSENSE	c.350T>C	p.M117T	LILRB3	leukocyte immunoglobulin like receptor B3	Inhibitory leukocyte immunoglobulin like receptors CD molecules	ENST00000391750.5	4	-	O75022	NA	rs749291228	NA	as_specific	0.608479	NA	NA	NA	NA	NA	NA	NA	NA	NA	NA	NA	NA	NA	NA	4.06	NA	NA	NA	NA	0.78271	0.35383
ACH-000019	PT-viJKnw	MCF7	MCF7	chr22	46367777	G	A	0.538	11	13	0|1	46367774	SNP	SILENT	c.8031C>T	p.R2677R	CELSR1	cadherin EGF LAG seven-pass G-type receptor 1	CELSR cadherins Adhesion G protein-coupled receptors, subfamily C	ENST00000262738.8	28	-	Q9NYQ6	NA	rs767963069	NA	as_specific	0.660848	NA	NA	NA	NA	NA	NA	NA	NA	NA	NA	NA	NA	NA	NA	7.3	NA	NA	NA	NA	0.194671	0.763986
ACH-000019	PT-viJKnw	MCF7	MCF7	chr22	50220846	C	T	0.409	12	8	0/1	NA	SNP	SILENT	c.3513G>A	p.L1171L	TUBGCP6	tubulin gamma complex associated protein 6	NA	ENST00000248846.10	16	-	Q96RT7	NA	rs61745994	NA	as_specific	0.623441	NA	NA	NA	NA	NA	NA	NA	NA	NA	NA	NA	NA	NA	NA	7.3	NA	NA	NA	NA	0.066064	0.423668
ACH-000019	PT-viJKnw	MCF7	MCF7	chr17	76656419	AT	TA	0.976	0	42	1|1	76656409	DNP	SPLICE_SITE	c.e1-3AT>TA	NA	RNU6-227P	RNA, U6 small nuclear 227, pseudogene	NA	ENST00000362865.1	NA	+	NA	NA	NA	NA	NA	0.432836	NA	NA	NA	NA	NA	NA	NA	NA	NA	NA	NA	NA	NA	NA	7.3	NA	NA	NA	NA	NA	NA
ACH-000019	PT-viJKnw	MCF7	MCF7	chr17	79794858	G	T	0.343	23	12	0|1	79794855	SNP	MISSENSE	c.947C>A	p.S316Y	CBX8	chromobox 8	Chromobox family	ENST00000269385.9	5	-	Q9HC52	NA	NA	NA	NA	0.638404	NA	NA	NA	NA	NA	NA	NA	NA	NA	NA	NA	NA	NA	NA	7.3	NA	NA	NA	NA	0.351531	0.745073
ACH-000019	PT-viJKnw	MCF7	MCF7	chr18	8376100	G	C	0.317	14	6	0/1	NA	SNP	MISSENSE	c.3187G>C	p.D1063H	PTPRM	protein tyrosine phosphatase, receptor type M	Fibronectin type III domain containing I-set domain containing Immunoglobulin like domain containing Ig-like cell adhesion molecule family Protein tyrosine phosphatases, receptor type	ENST00000332175.12	23	+	P28827	NA	NA	NA	NA	0.55611	NA	NA	NA	NA	NA	NA	NA	NA	NA	NA	NA	NA	NA	NA	7.3	NA	NA	NA	NA	0.944427	0.548292
ACH-000019	PT-viJKnw	MCF7	MCF7	chr11	56700972	AA	GT	0.381	27	15	0|1	56700927	DNP	MISSENSE	c.585_586AA>GT	p.I196F	OR9G1	olfactory receptor family 9 subfamily G member 1	Olfactory receptors, family 9	ENST00000642097.1	2	+	Q8NH87	NA	NA	NA	NA	0.482587	NA	NA	NA	NA	NA	NA	NA	NA	NA	NA	NA	NA	NA	NA	7.3	NA	NA	NA	NA	NA	NA
ACH-000019	PT-viJKnw	MCF7	MCF7	chr11	6570791	G	A	0.959	0	26	1|1	NA	SNP	MISSENSE	c.13279G>A	p.E4427K	DNHD1	dynein heavy chain domain 1	NA	ENST00000254579.11	42	+	Q96M86	NA	NA	NA	NA	0.633416	NA	NA	NA	NA	NA	NA	NA	NA	NA	NA	NA	NA	NA	NA	7.3	NA	NA	NA	NA	0.493342	0.457497
ACH-000019	PT-viJKnw	MCF7	MCF7	chr11	6921037	G	A	0.429	7	6	0/1	NA	SNP	SILENT	c.36G>A	p.Q12Q	OR2D3	olfactory receptor family 2 subfamily D member 3	Olfactory receptors, family 2	ENST00000317834.4	1	+	Q8NGH3	NA	NA	NA	NA	0.361596	NA	NA	NA	NA	NA	NA	NA	NA	NA	NA	NA	NA	NA	NA	7.3	NA	NA	NA	NA	0.137923	0.447214
ACH-000019	PT-viJKnw	MCF7	MCF7	chr11	17523250	C	T	0.6	11	18	0/1	NA	SNP	SILENT	c.837G>A	p.K279K	USH1C	USH1 protein network component harmonin	Deafness associated genes PDZ domain containing	ENST00000318024.8	11	-	Q9Y6N9	NA	NA	NA	NA	0.586035	NA	NA	NA	NA	NA	NA	NA	NA	NA	NA	NA	NA	NA	NA	7.3	NA	NA	NA	NA	0.344203	0.687079
ACH-000019	PT-viJKnw	MCF7	MCF7	chr5	9337802	GG	AT	0.22	46	13	0/1	NA	DNP	MISSENSE	c.134_135CC>AT	p.P45H	SEMA5A	semaphorin 5A	Semaphorins	ENST00000382496.10	4	-	Q13591	NA	NA	NA	NA	0.39801	NA	NA	NA	NA	NA	NA	NA	NA	NA	NA	NA	NA	NA	NA	7.3	NA	NA	NA	NA	NA	NA
ACH-000019	PT-viJKnw	MCF7	MCF7	chr17	53824669	G	A	0.404	27	20	0/1	NA	SNP	MISSENSE	c.1636G>A	p.D546N	KIF2B	kinesin family member 2B	Kinesins	ENST00000268919.6	1	+	Q8N4N8	NA	NA	NA	NA	0.431421	NA	NA	NA	NA	NA	NA	NA	NA	NA	NA	NA	NA	NA	NA	7.3	NA	NA	NA	NA	0.278628	NA
ACH-000019	PT-viJKnw	MCF7	MCF7	chr22	32091672	T	C	0.391	14	9	0/1	NA	SNP	MISSENSE	c.1190T>C	p.I397T	SLC5A1	solute carrier family 5 member 1	Solute carriers	ENST00000266088.9	11	+	P13866	NA	NA	NA	NA	0.478803	NA	NA	NA	NA	NA	NA	NA	NA	NA	NA	ENST00000266088;ENST00000543737;	NA	NA	NA	7.3	NA	NA	NA	NA	0.935533	0.685693
ACH-000019	PT-viJKnw	MCF7	MCF7	chrX	103079469	G	A	0.884	1	17	0/1	NA	SNP	MISSENSE	c.1225C>T	p.R409W	NXF3	nuclear RNA export factor 3	NA	ENST00000395065.8	15	-	Q9H4D5	NA	rs141099548	NA	as_specific	0.528678	NA	NA	NA	NA	NA	NA	NA	NA	NA	NA	NA	NA	NA	NA	3.16	NA	NA	NA	NA	NA	0.866575
ACH-000019	PT-viJKnw	MCF7	MCF7	chr19	54222756	T	C	0.718	8	24	0/1	NA	SNP	MISSENSE	c.61A>G	p.M21V	LILRB3	leukocyte immunoglobulin like receptor B3	Inhibitory leukocyte immunoglobulin like receptors CD molecules	ENST00000391750.5	3	-	O75022	NA	rs1132588	NA	as_specific	0.620948	NA	NA	NA	NA	NA	NA	NA	NA	NA	NA	NA	NA	NA	NA	7.3	NA	NA	NA	NA	NA	0.589209
ACH-000019	PT-viJKnw	MCF7	MCF7	chr19	54241871	A	G	0.225	32	8	0/1	NA	SNP	SILENT	c.363T>C	p.Y121Y	LILRA6	leukocyte immunoglobulin like receptor A6	Activating leukocyte immunoglobulin like receptors CD molecules	ENST00000396365.6	4	-	Q6PI73	NA	rs879067767	NA	as_specific	0.623441	NA	NA	NA	NA	NA	NA	NA	NA	NA	NA	NA	NA	NA	NA	7.3	NA	NA	NA	NA	NA	0.284338
ACH-000019	PT-viJKnw	MCF7	MCF7	chr16	89227611	AAC	A	0.653	14	28	0/1	NA	DEL	FRAME_SHIFT_DEL	c.1240_1241delAC	p.T416fs	ZNF778	zinc finger protein 778	Zinc fingers C2H2-type	ENST00000620195.4	6	+	Q96MU6	Y	rs755038013	NA	as_specific	0.462687	NA	NA	Y	NA	NA	NA	gene_function_loss;	NA	NA	NA	NA	NA	NA	NA	7.3	NA	Y	NA	NA	NA	NA
ACH-000019	PT-viJKnw	MCF7	MCF7	chr16	89720795	C	A	0.263	40	13	0/1	NA	SNP	MISSENSE	c.67G>T	p.A23S	VPS9D1	VPS9 domain containing 1	VPS9 domain containing	ENST00000389386.8	1	-	Q9Y2B5	NA	NA	NA	NA	0.798005	NA	NA	NA	NA	NA	NA	NA	NA	NA	NA	NA	NA	NA	NA	7.3	NA	NA	NA	NA	0.445143	0.712102
ACH-000019	PT-viJKnw	MCF7	MCF7	chr3	45085815	G	T	0.538	6	6	0/1	NA	SNP	SILENT	c.2334C>A	p.T778T	CDCP1	CUB domain containing protein 1	CD molecules	ENST00000296129.6	9	-	Q9H5V8	NA	NA	NA	NA	0.553616	NA	NA	NA	NA	NA	NA	NA	NA	NA	NA	NA	NA	NA	NA	7.3	NA	NA	NA	NA	0.097819	0.634299
ACH-000019	PT-viJKnw	MCF7	MCF7	chr19	48462070	G	A	0.186	20	4	0/1	NA	SNP	MISSENSE	c.346G>A	p.G116S	KCNJ14	potassium voltage-gated channel subfamily J member 14	Potassium voltage-gated channel subfamily J	ENST00000391884.2	1	+	Q9UNX9	NA	rs750166184	NA	as_specific	0.683292	NA	NA	NA	NA	NA	NA	NA	NA	NA	NA	ENST00000342291;ENST00000391884;	NA	NA	NA	4.61	NA	NA	NA	NA	0.457147	0.917492
ACH-000019	PT-viJKnw	MCF7	MCF7	chr12	42144564	AC	TT	0.222	22	5	0|1	42144518	DNP	MISSENSE	c.82_83GT>AA	p.V28K	GXYLT1	glucoside xylosyltransferase 1	Glycosyltransferase family 8	ENST00000398675.8	1	-	Q4G148	NA	NA	NA	NA	0.776119	NA	NA	NA	NA	NA	NA	NA	NA	NA	NA	NA	NA	NA	NA	7.3	NA	NA	NA	NA	NA	NA
ACH-000019	PT-viJKnw	MCF7	MCF7	chr12	49599942	C	A	0.219	32	9	0/1	NA	SNP	MISSENSE	c.1698G>T	p.W566C	FAM186B	family with sequence similarity 186 member B	NA	ENST00000257894.2	4	-	Q8IYM0	NA	NA	NA	NA	0.588529	NA	NA	NA	NA	NA	NA	NA	NA	NA	NA	NA	NA	NA	NA	7.3	NA	NA	NA	NA	0.326321	0.841403
ACH-000019	PT-viJKnw	MCF7	MCF7	chr8	54857100	G	C	0.609	9	14	0/1	NA	SNP	MISSENSE	c.4063G>C	p.G1355R	RP1	RP1, axonemal microtubule associated	Doublecortin superfamily	ENST00000637698.1	27	+	P56715	NA	NA	NA	NA	0.236908	NA	NA	NA	NA	NA	NA	NA	NA	NA	NA	NA	NA	NA	NA	7.3	NA	NA	NA	NA	0.727735	0.69015
ACH-000019	PT-viJKnw	MCF7	MCF7	chr2	21141680	G	A	0.354	21	10	0/1	NA	SNP	MISSENSE	c.4213G>A	p.G1405R	TDRD15	tudor domain containing 15	Tudor domain containing	ENST00000405799.3	4	+	B5MCY1	NA	NA	NA	NA	0.326683	NA	NA	NA	NA	NA	NA	NA	NA	NA	NA	NA	NA	NA	NA	7.3	NA	NA	NA	NA	0.259486	0.714253
ACH-000019	PT-viJKnw	MCF7	MCF7	chr22	25041206	G	A	0.713	7	19	0/1	NA	SNP	MISSENSE	c.4076G>A	p.G1359E	KIAA1671	KIAA1671	NA	ENST00000406486.8	6	+	Q9BY89	NA	rs761045180	NA	as_specific	0.591022	NA	NA	NA	NA	NA	NA	NA	NA	NA	NA	NA	NA	NA	NA	7.3	NA	NA	NA	NA	0.306179	NA
ACH-000019	PT-viJKnw	MCF7	MCF7	chr1	183237431	G	A	0.152	39	7	0/1	NA	SNP	MISSENSE	c.2681G>A	p.R894H	LAMC2	laminin subunit gamma 2	Laminin subunits	ENST00000264144.5	18	+	Q13753	NA	rs146907099	NA	as_specific	0.428928	NA	NA	NA	NA	NA	NA	NA	NA	NA	NA	NA	NA	NA	NA	3.18	NA	NA	NA	NA	0.445117	0.775377
ACH-000019	PT-viJKnw	MCF7	MCF7	chr17	47619748	G	A	0.256	30	9	0/1	NA	SNP	SILENT	c.2571G>A	p.E857E	NPEPPS	aminopeptidase puromycin sensitive	M1 metallopeptidases Aminopeptidases	ENST00000322157.9	22	+	P55786	NA	NA	NA	NA	0.349127	NA	NA	NA	NA	NA	NA	NA	NA	NA	NA	NA	NA	NA	NA	7.3	NA	NA	NA	NA	0.240678	0.401554
ACH-000019	PT-viJKnw	MCF7	MCF7	chrX	119469909	TG	CT	0.179	24	4	0|1	119469901	DNP	MISSENSE	c.360_361TG>CT	p.G121C	SLC25A5	solute carrier family 25 member 5	Solute carriers	ENST00000317881.9	2	+	P05141	NA	NA	NA	NA	0.512438	NA	NA	NA	NA	NA	NA	NA	NA	NA	NA	NA	NA	NA	NA	7.3	NA	NA	NA	NA	NA	NA
ACH-000019	PT-viJKnw	MCF7	MCF7	chr13	48045755	G	A	0.44	14	11	0/1	NA	SNP	MISSENSE	c.451G>A	p.E151K	NUDT15	nudix hydrolase 15	Nudix hydrolase family	ENST00000258662.3	3	+	Q9NV35	NA	NA	NA	NA	0.354115	NA	NA	NA	NA	NA	NA	NA	NA	NA	NA	NA	NA	NA	NA	7.3	NA	NA	NA	NA	0.717559	0.780076
ACH-000019	PT-viJKnw	MCF7	MCF7	chr1	206932547	C	T	0.185	50	12	0/1	NA	SNP	SILENT	c.1917G>A	p.A639A	PIGR	polymeric immunoglobulin receptor	V-set domain containing	ENST00000356495.5	8	-	P01833	NA	rs376067692	NA	as_specific	0.581047	NA	NA	NA	NA	NA	NA	NA	NA	NA	NA	NA	NA	NA	NA	3.91	NA	NA	NA	NA	0.154524	NA
ACH-000019	PT-viJKnw	MCF7	MCF7	chr1	213996630	C	A	0.947	0	18	1|1	NA	SNP	MISSENSE	c.95C>A	p.A32E	PROX1	prospero homeobox 1	PROS class homeoboxes	ENST00000366958.9	2	+	Q92786	NA	rs189248628	NA	as_specific	0.481297	NA	NA	NA	NA	NA	NA	NA	NA	NA	NA	NA	NA	NA	NA	4.31	NA	NA	NA	NA	0.804518	0.723111
ACH-000019	PT-viJKnw	MCF7	MCF7	chr1	230323607	G	A	0.211	26	6	0/1	NA	SNP	MISSENSE	c.1186C>T	p.H396Y	PGBD5	piggyBac transposable element derived 5	DNA transposon derived genes	ENST00000525115.1	7	-	Q8N414	NA	NA	NA	NA	0.573566	NA	NA	NA	NA	NA	NA	NA	NA	NA	NA	NA	NA	NA	NA	7.3	NA	NA	NA	NA	0.923158	NA
ACH-000019	PT-viJKnw	MCF7	MCF7	chr1	233382399	C	A	0.402	19	12	0/1	NA	SNP	SILENT	c.2799C>A	p.P933P	MAP3K21	mitogen-activated protein kinase kinase kinase 21	Mitogen-activated protein kinase kinase kinases	ENST00000366624.8	10	+	Q5TCX8	NA	NA	NA	NA	0.506234	NA	NA	NA	NA	NA	NA	NA	NA	NA	NA	NA	NA	NA	NA	7.3	NA	NA	NA	NA	0.141023	NA
ACH-000019	PT-viJKnw	MCF7	MCF7	chr19	48900831	T	C	0.333	28	13	0/1	NA	SNP	MISSENSE	c.35T>C	p.L12P	NUCB1	nucleobindin 1	EF-hand domain containing	ENST00000405315.9	2	+	Q02818	NA	rs11544985	NA	as_specific	0.638404	NA	NA	NA	NA	NA	NA	NA	NA	NA	NA	NA	NA	NA	NA	7.3	NA	NA	NA	NA	0.540257	NA
ACH-000019	PT-viJKnw	MCF7	MCF7	chr22	10949210	A	G	0.25	44	15	0|1	10949197	SNP	SPLICE_SITE	c.e4-2T>C	NA	FRG1FP	NA	NA	ENST00000635667.1	NA	-	NA	NA	rs1415350623	NA	as_specific	0.284289	NA	NA	NA	NA	NA	NA	NA	NA	NA	NA	NA	NA	NA	NA	7.3	NA	NA	NA	NA	NA	NA
ACH-000019	PT-viJKnw	MCF7	MCF7	chr4	17490667	T	C	0.423	14	10	0/1	NA	SNP	SILENT	c.624A>G	p.L208L	QDPR	quinoid dihydropteridine reductase	Short chain dehydrogenase/reductase superfamily	ENST00000281243.10	6	-	P09417	NA	rs757533596	NA	as_specific	0.526185	NA	NA	NA	NA	NA	NA	NA	NA	NA	NA	NA	NA	NA	NA	7.3	NA	NA	NA	NA	0.286228	0.425897
ACH-000019	PT-viJKnw	MCF7	MCF7	chr4	20595824	G	A	0.4	11	8	0/1	NA	SNP	MISSENSE	c.3310G>A	p.E1104K	SLIT2	slit guidance ligand 2	NA	ENST00000504154.6	31	+	O94813	NA	rs80248215	NA	as_specific	0.396509	NA	NA	NA	NA	NA	NA	NA	NA	NA	NA	NA	NA	NA	NA	7.3	NA	NA	NA	NA	0.958824	NA
ACH-000019	PT-viJKnw	MCF7	MCF7	chr1	171532692	A	G	0.821	7	32	0/1	NA	SNP	MISSENSE	c.1598A>G	p.K533R	PRRC2C	proline rich coiled-coil 2C	NA	ENST00000338920.8	12	+	Q9Y520	NA	rs111154360	NA	as_specific	0.416459	NA	NA	NA	NA	NA	NA	NA	NA	NA	NA	NA	NA	NA	NA	7.3	NA	NA	NA	NA	0.309633	0.623216
ACH-000019	PT-viJKnw	MCF7	MCF7	chr14	104887637	A	G	0.174	23	5	0/1	NA	SNP	MISSENSE	c.3398A>G	p.D1133G	CEP170B	centrosomal protein 170B	NA	ENST00000414716.8	12	+	Q9Y4F5	NA	rs866427689	NA	as_specific	0.715711	NA	NA	NA	NA	NA	NA	NA	NA	NA	NA	NA	NA	NA	NA	7.3	NA	NA	NA	NA	0.63064	NA
ACH-000019	PT-viJKnw	MCF7	MCF7	chr19	54773593	G	T	0.23	30	8	0/1	NA	SNP	MISSENSE	c.331G>T	p.V111L	KIR2DL1	killer cell immunoglobulin like receptor, two Ig domains and long cytoplasmic tail 1	Killer cell immunoglobulin like receptors CD molecules	ENST00000336077.11	3	+	P43626	NA	rs687885	NA	as_specific	0.503741	NA	NA	NA	NA	NA	NA	NA	NA	NA	NA	NA	NA	NA	NA	3.34	NA	NA	NA	NA	0.695486	NA
ACH-000019	PT-viJKnw	MCF7	MCF7	chr17	48607850	C	A	0.401	30	21	0/1	NA	SNP	NONSENSE	c.646G>T	p.E216*	HOXB7	homeobox B7	HOXL subclass homeoboxes	ENST00000239165.9	2	-	P09629	NA	NA	NA	NA	0.476309	NA	NA	Y	NA	NA	NA	gene_function_loss;	NA	NA	NA	NA	NA	NA	NA	7.3	NA	Y	NA	NA	0.945512	0.779026
ACH-000019	PT-viJKnw	MCF7	MCF7	chrX	119470436	CT	GG	0.403	38	26	0|1	119470436	DNP	MISSENSE	c.662_663CT>GG	p.T221R	SLC25A5	solute carrier family 25 member 5	Solute carriers	ENST00000317881.9	3	+	P05141	NA	NA	NA	NA	0.462687	NA	NA	NA	NA	NA	NA	NA	NA	NA	NA	NA	NA	NA	NA	7.3	NA	NA	NA	NA	NA	NA
ACH-000019	PT-viJKnw	MCF7	MCF7	chr13	50012433	G	A	0.695	10	25	0/1	NA	SNP	MISSENSE	c.493G>A	p.E165K	TRIM13	tripartite motif containing 13	Tripartite motif containing Ring finger proteins	ENST00000378182.4	2	+	O60858	NA	NA	NA	NA	0.446384	NA	NA	NA	NA	NA	NA	NA	NA	NA	NA	NA	NA	NA	NA	7.3	NA	NA	NA	NA	0.791178	0.655645
ACH-000019	PT-viJKnw	MCF7	MCF7	chr14	19373488	C	G	0.906	0	8	1|1	NA	SNP	SPLICE_SITE	c.e1-2C>G	NA	GRAMD4P3	GRAM domain containing 4 pseudogene 3	NA	ENST00000621665.1	NA	+	NA	NA	rs2493516	NA	as_specific	0.55611	NA	NA	NA	NA	NA	NA	NA	NA	NA	NA	NA	NA	NA	NA	7.3	NA	NA	NA	NA	NA	0.590232
ACH-000019	PT-viJKnw	MCF7	MCF7	chr14	23576139	G	A	0.546	9	11	0/1	NA	SNP	MISSENSE	c.697C>T	p.R233C	JPH4	junctophilin 4	NA	ENST00000397118.7	4	-	Q96JJ6	NA	rs1163130348	NA	as_specific	0.780549	NA	NA	NA	NA	NA	NA	NA	NA	NA	NA	NA	NA	NA	NA	7.3	NA	NA	NA	NA	0.427377	0.9325
ACH-000019	PT-viJKnw	MCF7	MCF7	chr4	77887255	A	G	0.5	13	11	0/1	NA	SNP	SILENT	c.522A>G	p.G174G	MRPL1	mitochondrial ribosomal protein L1	Mitochondrial ribosomal proteins	ENST00000315567.13	5	+	Q9BYD6	NA	NA	NA	NA	0.321696	NA	NA	NA	NA	NA	NA	NA	NA	NA	NA	NA	NA	NA	NA	7.3	NA	NA	NA	NA	0.706346	NA
ACH-000019	PT-viJKnw	MCF7	MCF7	chr12	42106046	TG	GT	0.189	29	6	0/1	NA	DNP	MISSENSE	c.635_636CA>AC	p.S212Y	GXYLT1	glucoside xylosyltransferase 1	Glycosyltransferase family 8	ENST00000398675.8	5	-	Q4G148	NA	NA	NA	NA	0.30597	NA	NA	NA	NA	NA	NA	NA	NA	NA	NA	NA	NA	NA	NA	7.3	NA	NA	NA	NA	NA	NA
ACH-000019	PT-viJKnw	MCF7	MCF7	chr19	49811657	C	T	0.637	11	23	0/1	NA	SNP	MISSENSE	c.361G>A	p.V121M	FUZ	fuzzy planar cell polarity protein	NA	ENST00000313777.9	4	-	Q9BT04	NA	rs370940328	NA	as_specific	0.568579	NA	NA	NA	NA	NA	NA	NA	NA	NA	NA	NA	NA	NA	NA	7.3	NA	NA	NA	NA	0.646088	0.324593
ACH-000019	PT-viJKnw	MCF7	MCF7	chr1	152884617	C	A	0.515	17	16	0/1	NA	SNP	NONSENSE	c.195C>A	p.C65*	SMCP	sperm mitochondria associated cysteine rich protein	NA	ENST00000368765.4	2	+	P49901	NA	NA	NA	NA	0.528678	NA	NA	Y	NA	NA	NA	gene_function_loss;	NA	NA	NA	NA	NA	NA	NA	7.3	NA	Y	NA	NA	0.873196	0.488845
ACH-000019	PT-viJKnw	MCF7	MCF7	chr1	156077144	G	C	0.23	20	5	0/1	NA	SNP	SILENT	c.993C>G	p.L331L	MEX3A	mex-3 RNA binding family member A	Ring finger proteins	ENST00000532414.3	2	-	A1L020	NA	NA	NA	NA	0.665835	NA	NA	NA	NA	NA	NA	NA	NA	NA	NA	NA	NA	NA	NA	7.3	NA	NA	NA	NA	0.159026	NA
ACH-000019	PT-viJKnw	MCF7	MCF7	chr2	17516322	A	T	0.314	24	10	0/1	NA	SNP	MISSENSE	c.2094T>A	p.D698E	RAD51AP2	RAD51 associated protein 2	NA	ENST00000399080.2	1	-	Q09MP3	NA	NA	NA	NA	0.286783	NA	NA	NA	NA	NA	NA	NA	NA	NA	NA	NA	NA	NA	NA	7.3	NA	NA	NA	NA	0.215579	0.711272
ACH-000019	PT-viJKnw	MCF7	MCF7	chr18	63897787	G	T	0.611	7	11	0/1	NA	SNP	NONSENSE	c.478G>T	p.E160*	SERPINB2	serpin family B member 2	Serpin peptidase inhibitors	ENST00000299502.9	5	+	P05120	NA	NA	NA	NA	0.391521	NA	NA	Y	NA	NA	NA	gene_function_loss;	NA	NA	NA	NA	NA	NA	NA	7.3	NA	Y	NA	NA	0.929099	NA
ACH-000019	PT-viJKnw	MCF7	MCF7	chr19	50415542	C	T	0.938	1	30	1|1	NA	SNP	MISSENSE	c.2747C>T	p.A916V	POLD1	DNA polymerase delta 1, catalytic subunit	DNA polymerases	ENST00000595904.6	21	+	P28340	NA	rs146344351	NA	as_specific	0.678304	NA	NA	NA	NA	NA	NA	dna_repair;	NA	NA	NA	NA	NA	NA	NA	4.01	NA	NA	NA	NA	0.856799	NA
ACH-000019	PT-viJKnw	MCF7	MCF7	chr19	52366006	G	T	0.342	30	14	0/1	NA	SNP	MISSENSE	c.628G>T	p.G210C	ZNF610	zinc finger protein 610	Zinc fingers C2H2-type	ENST00000403906.8	6	+	Q8N9Z0	NA	NA	NA	NA	0.349127	NA	NA	NA	NA	NA	NA	NA	NA	NA	NA	NA	NA	NA	NA	7.3	NA	NA	NA	NA	0.29487	NA
ACH-000019	PT-viJKnw	MCF7	MCF7	chr4	188003001	G	A	0.5	13	13	0/1	NA	SNP	MISSENSE	c.194G>A	p.G65E	ZFP42	ZFP42 zinc finger protein	Zinc fingers C2H2-type	ENST00000326866.5	4	+	Q96MM3	NA	NA	NA	NA	0.491272	NA	NA	NA	NA	NA	NA	NA	NA	NA	NA	NA	NA	NA	NA	7.3	NA	NA	NA	NA	0.313835	NA
ACH-000019	PT-viJKnw	MCF7	MCF7	chrX	123885938	T	C	0.944	1	34	1|1	NA	SNP	SILENT	c.276T>C	p.F92F	XIAP	X-linked inhibitor of apoptosis	Baculoviral IAP repeat containing	ENST00000371199.7	2	+	P98170	NA	rs45575532	NA	as_specific	0.42394	NA	NA	NA	NA	NA	NA	NA	NA	NA	NA	NA	NA	NA	NA	3.35	NA	NA	NA	NA	NA	0.927554
ACH-000019	PT-viJKnw	MCF7	MCF7	chrX	153276450	G	A	0.88	0	6	0/1	NA	SNP	SILENT	c.4833G>A	p.S1611S	AC236972.4	NA	NA	ENST00000458091.4	1	+	NA	NA	rs781911855	NA	as_specific	0.603491	NA	NA	NA	NA	NA	NA	NA	NA	NA	NA	NA	NA	NA	NA	7.3	NA	NA	NA	NA	NA	0.488695
ACH-000019	PT-viJKnw	MCF7	MCF7	chr15	43330468	G	T	0.313	21	9	0/1	NA	SNP	MISSENSE	c.22C>A	p.R8S	LCMT2	leucine carboxyl methyltransferase 2	Seven-beta-strand methyltransferase motif containing	ENST00000567039.1	1	-	O60294	NA	NA	NA	NA	0.650873	NA	NA	NA	NA	NA	NA	NA	NA	NA	NA	NA	NA	NA	NA	7.3	NA	NA	NA	NA	0.631483	0.743222
ACH-000019	PT-viJKnw	MCF7	MCF7	chr19	54355339	G	C	0.222	30	7	0|1	54355334	SNP	MISSENSE	c.793C>G	p.R265G	LAIR1	leukocyte associated immunoglobulin like receptor 1	CD molecules Immunoglobulin like domain containing	ENST00000391742.7	10	-	Q6GTX8	NA	rs200218727	NA	as_specific	0.608479	NA	NA	NA	NA	NA	NA	NA	NA	NA	NA	NA	NA	NA	NA	4.61	NA	NA	NA	NA	0.465095	0.813955
ACH-000019	PT-viJKnw	MCF7	MCF7	chr3	53122550	C	T	0.952	0	19	1|1	NA	SNP	MISSENSE	c.163G>A	p.V55M	RFT1	RFT1 homolog	NA	ENST00000394738.7	3	-	Q96AA3	NA	rs151030461	NA	as_specific	0.408978	NA	NA	NA	NA	NA	NA	NA	NA	NA	NA	NA	NA	NA	NA	4.61	NA	NA	NA	NA	0.678653	0.413407
ACH-000019	PT-viJKnw	MCF7	MCF7	chr5	83203659	A	G	0.25	20	6	0/1	NA	SNP	MISSENSE	c.590A>G	p.K197R	XRCC4	X-ray repair cross complementing 4	NA	ENST00000511817.1	5	+	Q13426	NA	rs1458486332	NA	as_specific	0.326683	NA	NA	NA	NA	NA	NA	dna_repair;	NA	NA	NA	NA	NA	NA	NA	7.3	NA	NA	NA	NA	0.828264	0.599138
ACH-000019	PT-viJKnw	MCF7	MCF7	chr5	83539770	T	C	0.159	23	5	0/1	NA	SNP	MISSENSE	c.6767T>C	p.L2256P	VCAN	versican	Sushi domain containing Hyalectan proteoglycans V-set domain containing C-type lectin domain containing	ENST00000265077.8	8	+	P13611	NA	rs146630369	NA	as_specific	0.379052	NA	NA	NA	NA	NA	NA	NA	NA	NA	NA	NA	NA	NA	NA	3.19	NA	NA	NA	NA	0.306766	0.810894
ACH-000019	PT-viJKnw	MCF7	MCF7	chr5	98793295	G	A	0.759	7	21	0/1	NA	SNP	MISSENSE	c.979G>A	p.G327S	RGMB	repulsive guidance molecule family member b	NA	ENST00000308234.11	5	+	Q6NW40	NA	rs1324462998	NA	as_specific	0.603491	NA	NA	NA	NA	NA	NA	NA	NA	NA	NA	ENST00000308234;ENST00000513185;	NA	NA	NA	7.3	NA	NA	NA	NA	0.599859	0.69483
ACH-000019	PT-viJKnw	MCF7	MCF7	chr22	17655724	TC	T	0.357	19	10	0/1	NA	DEL	FRAME_SHIFT_DEL	c.14delC	p.S5fs	BCL2L13	BCL2 like 13	BCL2 family	ENST00000317582.10	2	+	Q9BXK5	NA	NA	NA	NA	0.381546	NA	NA	Y	NA	NA	NA	gene_function_loss;	NA	NA	NA	NA	NA	NA	NA	7.3	NA	Y	NA	NA	NA	NA
ACH-000019	PT-viJKnw	MCF7	MCF7	chr17	41460177	GG	AT	0.974	0	39	1|1	NA	DNP	MISSENSE	c.1279_1280CC>AT	p.P427I	KRT32	keratin 32	Keratins, type I	ENST00000225899.3	7	-	Q14532	NA	NA	NA	NA	0.621891	NA	NA	NA	NA	NA	NA	NA	NA	NA	NA	NA	NA	NA	NA	7.3	NA	NA	NA	NA	NA	NA
ACH-000019	PT-viJKnw	MCF7	MCF7	chr4	104676054	G	C	0.318	17	8	0/1	NA	SNP	SPLICE_SITE	c.e8+1G>C	NA	CXXC4-AS1	CXXC4 antisense RNA 1	NA	ENST00000500179.1	NA	+	NA	NA	NA	NA	NA	0.309227	NA	NA	NA	NA	NA	NA	NA	NA	NA	NA	NA	NA	NA	NA	7.3	NA	NA	NA	NA	0.748926	NA
ACH-000019	PT-viJKnw	MCF7	MCF7	chrX	48577046	G	A	0.909	0	10	1|1	NA	SNP	MISSENSE	c.434G>A	p.R145H	RBM3	RNA binding motif protein 3	RNA binding motif containing	ENST00000376759.8	6	+	P98179	NA	rs111680576	NA	as_specific	0.40399	NA	NA	NA	NA	NA	NA	NA	NA	NA	NA	NA	NA	NA	NA	4.01	NA	NA	NA	NA	NA	NA
ACH-000019	PT-viJKnw	MCF7	MCF7	chr19	52366539	T	C	0.333	26	12	0/1	NA	SNP	SILENT	c.1161T>C	p.L387L	ZNF610	zinc finger protein 610	Zinc fingers C2H2-type	ENST00000403906.8	6	+	Q8N9Z0	NA	NA	NA	NA	0.413965	NA	NA	NA	NA	NA	NA	NA	NA	NA	NA	NA	NA	NA	NA	7.3	NA	NA	NA	NA	0.10307	0.658785
ACH-000019	PT-viJKnw	MCF7	MCF7	chr15	40275958	G	A	0.659	13	27	0/1	NA	SNP	MISSENSE	c.1910G>A	p.R637Q	PAK6	p21 (RAC1) activated kinase 6	NA	ENST00000542403.3	9	+	Q9NQU5	NA	rs147232997	NA	as_specific	0.583541	NA	NA	NA	NA	NA	NA	gene_function_loss;	NA	NA	NA	NA	NA	NA	NA	7.3	NA	Y	NA	NA	0.753942	0.960604
ACH-000019	PT-viJKnw	MCF7	MCF7	chr15	40815730	T	C	0.667	8	16	0/1	NA	SNP	MISSENSE	c.404A>G	p.K135R	PPP1R14D	protein phosphatase 1 regulatory inhibitor subunit 14D	Protein phosphatase 1 regulatory subunits	ENST00000299174.10	4	-	Q9NXH3	NA	rs199678247	NA	as_specific	0.538653	NA	NA	NA	NA	NA	NA	NA	NA	NA	NA	NA	NA	NA	NA	7.3	NA	NA	NA	NA	0.729787	0.475118
ACH-000019	PT-viJKnw	MCF7	MCF7	chr13	50843261	G	A	0.648	5	11	0/1	NA	SNP	MISSENSE	c.386C>T	p.S129L	DLEU7	deleted in lymphocytic leukemia, 7	NA	ENST00000504404.1	1	-	Q6UYE1	NA	rs375022108	NA	as_specific	0.713217	NA	NA	NA	NA	NA	NA	NA	NA	NA	NA	NA	NA	NA	NA	7.3	NA	NA	NA	NA	0.612622	0.709998
ACH-000019	PT-viJKnw	MCF7	MCF7	chr19	54355334	AG	A	0.206	29	6	0|1	54355334	DEL	FRAME_SHIFT_DEL	c.797delC	p.A266fs	LAIR1	leukocyte associated immunoglobulin like receptor 1	CD molecules Immunoglobulin like domain containing	ENST00000391742.7	10	-	Q6GTX8	NA	NA	NA	NA	0.605985	NA	NA	Y	NA	NA	NA	gene_function_loss;	NA	NA	NA	NA	NA	NA	NA	7.3	NA	Y	NA	NA	NA	NA
ACH-000019	PT-viJKnw	MCF7	MCF7	chrM	9966	G	A	1	0	4898	1|1	NA	SNP	MISSENSE	c.760G>A	p.V254I	MT-CO3	mitochondrially encoded cytochrome c oxidase III	Mitochondrial complex IV: cytochrome c oxidase subunits	ENST00000362079.2	1	+	P00414	NA	rs200809063	NA	as_specific	0.386534	NA	NA	NA	NA	NA	NA	NA	NA	NA	NA	NA	NA	NA	NA	7.3	NA	NA	NA	NA	NA	NA
ACH-000019	PT-viJKnw	MCF7	MCF7	chr3	57368206	T	C	0.917	0	10	1|1	NA	SNP	SILENT	c.8814A>G	p.E2938E	DNAH12	dynein axonemal heavy chain 12	Dyneins, axonemal	ENST00000495027.5	56	-	Q6ZR08	NA	rs905856097	NA	as_specific	0.321696	NA	NA	NA	NA	NA	NA	NA	NA	NA	NA	NA	NA	NA	NA	7.3	NA	NA	NA	NA	NA	NA
ACH-000019	PT-viJKnw	MCF7	MCF7	chr3	57377088	A	G	0.933	0	13	1|1	NA	SNP	SILENT	c.8358T>C	p.L2786L	DNAH12	dynein axonemal heavy chain 12	Dyneins, axonemal	ENST00000495027.5	53	-	Q6ZR08	NA	rs36173105	NA	as_specific	0.371571	NA	NA	NA	NA	NA	NA	NA	NA	NA	NA	NA	NA	NA	NA	7.3	NA	NA	NA	NA	NA	0.942653
ACH-000019	PT-viJKnw	MCF7	MCF7	chr22	17503095	G	A	0.203	15	3	0/1	NA	SNP	MISSENSE	c.175G>A	p.E59K	CECR2	CECR2, histone acetyl-lysine reader	Bromodomain containing	ENST00000400585.6	6	+	Q9BXF3	NA	rs754013306	NA	as_specific	0.408978	NA	NA	NA	NA	NA	NA	NA	NA	NA	NA	NA	NA	NA	NA	7.3	NA	NA	NA	NA	0.873663	0.683381
ACH-000019	PT-viJKnw	MCF7	MCF7	chrX	53546493	G	A	0.375	15	8	0/1	NA	SNP	MISSENSE	c.10858C>T	p.L3620F	HUWE1	HECT, UBA and WWE domain containing 1, E3 ubiquitin protein ligase	NA	ENST00000342160.7	69	-	Q7Z6Z7	NA	NA	NA	NA	0.476309	NA	NA	NA	NA	NA	NA	NA	NA	NA	NA	NA	NA	NA	NA	7.3	NA	NA	NA	NA	NA	0.680981
ACH-000019	PT-viJKnw	MCF7	MCF7	chr19	54773534	C	A	0.186	37	8	0/1	NA	SNP	MISSENSE	c.272C>A	p.T91K	KIR2DL1	killer cell immunoglobulin like receptor, two Ig domains and long cytoplasmic tail 1	Killer cell immunoglobulin like receptors CD molecules	ENST00000336077.11	3	+	P43626	NA	rs687485	NA	as_specific	0.513716	NA	NA	NA	NA	NA	NA	NA	NA	NA	NA	NA	NA	NA	NA	7.3	NA	NA	NA	NA	0.6345	0.259143
ACH-000019	PT-viJKnw	MCF7	MCF7	chrX	1191089	G	A	0.957	0	21	1|1	NA	SNP	SILENT	c.924C>T	p.P308P	CRLF2	cytokine receptor like factor 2	Fibronectin type III domain containing Pseudoautosomal region 1	ENST00000400841.8	8	-	Q9HC73	NA	rs1310782840	NA	assembly_conflict	0.563591	L	Dom	NA	\P2RY8	IGH@\""	NA	NA	structural_relation;	NA	NA	NA	NA	NA	NA	NA	7.3	NA	NA	NA	NA	NA
ACH-000019	PT-viJKnw	MCF7	MCF7	chr15	40903024	C	T	0.232	32	9	0/1	NA	SNP	MISSENSE	c.2605C>T	p.L869F	VPS18	VPS18, CORVET/HOPS core subunit	CORVET complex HOPS complex	ENST00000220509.10	5	+	Q9P253	NA	NA	NA	NA	0.658354	NA	NA	NA	NA	NA	NA	NA	NA	NA	NA	NA	NA	NA	NA	7.3	NA	NA	NA	NA	NA	NA
ACH-000019	PT-viJKnw	MCF7	MCF7	chrX	53084565	T	A	0.954	0	20	1|1	NA	SNP	SILENT	c.828T>A	p.I276I	TSPYL2	TSPY like 2	NA	ENST00000375442.8	2	+	Q9H2G4	NA	NA	NA	NA	0.506234	NA	NA	NA	NA	NA	NA	NA	NA	NA	NA	NA	NA	NA	NA	7.3	NA	NA	NA	NA	NA	NA
ACH-000019	PT-viJKnw	MCF7	MCF7	chr19	54220739	C	A	0.875	0	7	0/1	NA	SNP	SILENT	c.1047G>T	p.G349G	LILRB3	leukocyte immunoglobulin like receptor B3	Inhibitory leukocyte immunoglobulin like receptors CD molecules	ENST00000391750.5	7	-	O75022	NA	rs1361275427	NA	as_specific	0.591022	NA	NA	NA	NA	NA	NA	NA	NA	NA	NA	NA	NA	NA	NA	7.3	NA	NA	NA	NA	NA	0.562608
ACH-000019	PT-viJKnw	MCF7	MCF7	chr4	184635341	ATCTCAGGATAATCCATTTTATAACTGTTGTCCAGGGATATTCCAGAG	A	0.956	0	27	1|1	NA	DEL	FRAME_SHIFT_DEL	c.84_130delCTCTGGAATATCCCTGGACAACAGTTATAAAATGGATTATCCTGAGA	p.S29fs	CASP3	caspase 3	Caspases	ENST00000308394.9	4	-	P42574	NA	rs750802459	NA	as_specific	0.324385	NA	NA	Y	NA	NA	NA	gene_function_loss;	NA	NA	NA	NA	NA	NA	NA	7.3	NA	Y	NA	NA	NA	NA
ACH-000019	PT-viJKnw	MCF7	MCF7	chr1	235753191	A	T	0.48	12	11	0/1	NA	SNP	MISSENSE	c.7313T>A	p.L2438Q	LYST	lysosomal trafficking regulator	BEACH domain containing WD repeat domain containing	ENST00000389793.7	26	-	Q99698	NA	NA	NA	NA	0.316708	NA	NA	NA	NA	NA	NA	NA	NA	NA	NA	NA	NA	NA	NA	7.3	NA	NA	NA	NA	0.722495	0.553458
ACH-000019	PT-viJKnw	MCF7	MCF7	chr3	69056228	G	C	0.741	6	19	0/1	NA	SNP	MISSENSE	c.1139C>G	p.A380G	UBA3	ubiquitin like modifier activating enzyme 3	Ubiquitin like modifier activating enzymes	ENST00000361055.9	15	-	Q8TBC4	NA	NA	NA	NA	0.306733	NA	NA	NA	NA	NA	NA	NA	NA	NA	NA	NA	NA	NA	NA	7.3	NA	NA	NA	NA	0.839865	0.429176
ACH-000019	PT-viJKnw	MCF7	MCF7	chr14	24324143	C	T	0.256	29	9	0/1	NA	SNP	SILENT	c.1965G>A	p.L655L	ADCY4	adenylate cyclase 4	Adenylate cyclases	ENST00000310677.8	17	-	Q8NFM4	NA	rs780023839	NA	as_specific	0.605985	NA	NA	NA	NA	NA	NA	NA	NA	NA	NA	NA	NA	NA	NA	4.61	NA	NA	NA	NA	0.14147	0.950046
ACH-000019	PT-viJKnw	MCF7	MCF7	chrM	13260	T	C	0.443	2607	2071	0/1	NA	SNP	SILENT	c.924T>C	p.S308S	MT-ND5	mitochondrially encoded NADH:ubiquinone oxidoreductase core subunit 5	NADH:ubiquinone oxidoreductase core subunits	ENST00000361567.2	1	+	P03915	NA	NA	NA	NA	0.451372	NA	NA	NA	NA	NA	NA	NA	NA	NA	NA	NA	NA	NA	NA	7.3	NA	NA	NA	NA	NA	NA
ACH-000019	PT-viJKnw	MCF7	MCF7	chr14	105250637	G	C	0.416	30	22	0/1	NA	SNP	MISSENSE	c.1423G>C	p.G475R	BTBD6	BTB domain containing 6	BTB domain containing	ENST00000392554.7	4	+	Q96KE9	NA	NA	NA	NA	0.55611	NA	NA	NA	NA	NA	NA	NA	NA	NA	NA	ENST00000536364;ENST00000392554;ENST00000463376;ENST00000327471;	NA	NA	NA	7.3	NA	NA	NA	NA	0.618695	0.659305
ACH-000019	PT-viJKnw	MCF7	MCF7	chrX	76428391	C	G	0.611	6	10	0/1	NA	SNP	MISSENSE	c.461C>G	p.P154R	MAGEE1	MAGE family member E1	MAGE family	ENST00000361470.4	1	+	Q9HCI5	NA	NA	NA	NA	0.685786	NA	NA	NA	NA	NA	NA	NA	NA	NA	NA	NA	NA	NA	NA	7.3	NA	NA	NA	NA	NA	0.350332
ACH-000019	PT-viJKnw	MCF7	MCF7	chr1	248203424	T	A	0.333	21	10	0/1	NA	SNP	SILENT	c.357T>A	p.A119A	OR2M3	olfactory receptor family 2 subfamily M member 3	Olfactory receptors, family 2	ENST00000641626.1	2	+	Q8NG83	NA	NA	NA	NA	0.486284	NA	NA	NA	NA	NA	NA	NA	NA	NA	NA	NA	NA	NA	NA	7.3	NA	NA	NA	NA	0.126177	0.762094
ACH-000019	PT-viJKnw	MCF7	MCF7	chr21	39264484	G	A	0.518	19	20	0|1	39264462	SNP	MISSENSE	c.1861C>T	p.P621S	BRWD1	bromodomain and WD repeat domain containing 1	DDB1 and CUL4 associated factors Bromodomain containing WD repeat domain containing	ENST00000380800.7	17	-	Q9NSI6	NA	NA	NA	NA	0.331671	NA	NA	NA	NA	NA	NA	NA	NA	NA	NA	ENST00000333229;ENST00000342449;ENST00000380800;	NA	NA	NA	7.3	NA	NA	NA	NA	0.920059	0.322985
ACH-000019	PT-viJKnw	MCF7	MCF7	chr4	81169736	G	A	0.299	14	5	0/1	NA	SNP	NONSENSE	c.775C>T	p.R259*	PRKG2	protein kinase, cGMP-dependent, type II	NA	ENST00000395578.3	5	-	Q13237	NA	rs779609767	NA	as_specific	0.314214	NA	NA	Y	NA	NA	NA	gene_function_loss;	NA	NA	NA	NA	NA	NA	NA	7.3	NA	Y	NA	NA	0.986227	0.483664
ACH-000019	PT-viJKnw	MCF7	MCF7	chr17	10638409	C	T	0.263	28	9	0/1	NA	SNP	SILENT	c.3363G>A	p.E1121E	MYH3	myosin heavy chain 3	Myosin heavy chains	ENST00000583535.6	27	-	P11055	NA	NA	NA	NA	0.583541	NA	NA	NA	NA	NA	NA	NA	NA	NA	NA	NA	NA	NA	NA	7.3	NA	NA	NA	NA	0.257588	0.699521
ACH-000019	PT-viJKnw	MCF7	MCF7	chr4	154332606	T	G	0.483	17	13	0/1	NA	SNP	MISSENSE	c.3602A>C	p.E1201A	DCHS2	dachsous cadherin-related 2	Cadherin related	ENST00000357232.10	5	-	Q6V1P9	NA	NA	NA	NA	0.411471	NA	NA	NA	NA	NA	NA	NA	NA	NA	NA	NA	NA	NA	NA	7.3	NA	NA	NA	NA	0.489671	0.528829
ACH-000019	PT-viJKnw	MCF7	MCF7	chrX	54042637	T	G	0.563	6	8	0/1	NA	SNP	MISSENSE	c.92A>C	p.H31P	PHF8	PHD finger protein 8	PHD finger proteins Lysine demethylases	ENST00000322659.12	2	-	Q9UPP1	NA	NA	NA	NA	0.583541	NA	NA	NA	NA	NA	NA	NA	NA	NA	NA	ENST00000338154;ENST00000357988;ENST00000338946;ENST00000322659;ENST00000425862;ENST00000437224;ENST00000415025;ENST00000453905;ENST00000433120;ENST00000445025;	NA	NA	NA	7.3	NA	NA	NA	NA	NA	NA
ACH-000019	PT-viJKnw	MCF7	MCF7	chrX	34130165	C	T	0.714	3	10	0/1	NA	SNP	NONSENSE	c.2114G>A	p.W705*	FAM47A	family with sequence similarity 47 member A	NA	ENST00000346193.4	1	-	Q5JRC9	NA	rs866327016	NA	as_specific	0.431421	NA	NA	Y	NA	NA	NA	gene_function_loss;	NA	NA	NA	NA	NA	NA	NA	7.3	NA	Y	NA	NA	NA	0.138285
ACH-000019	PT-viJKnw	MCF7	MCF7	chr4	169704098	G	A	0.316	26	11	0/1	NA	SNP	NONSENSE	c.1664G>A	p.W555*	CLCN3	chloride voltage-gated channel 3	Chloride voltage-gated channels	ENST00000347613.8	10	+	P51790	NA	NA	NA	NA	0.471322	NA	NA	Y	NA	NA	NA	gene_function_loss;	NA	NA	NA	NA	NA	NA	NA	7.3	NA	Y	NA	NA	0.98736	NA
ACH-000019	PT-viJKnw	MCF7	MCF7	chr1	241723365	C	T	0.275	30	10	0/1	NA	SNP	MISSENSE	c.1093C>T	p.H365Y	WDR64	WD repeat domain 64	WD repeat domain containing	ENST00000366552.6	9	+	B1ANS9	NA	NA	NA	NA	0.391521	NA	NA	NA	NA	NA	NA	NA	NA	NA	NA	NA	NA	NA	NA	7.3	NA	NA	NA	NA	0.788083	0.651795
ACH-000019	PT-viJKnw	MCF7	MCF7	chr15	41332549	G	A	0.656	9	18	0/1	NA	SNP	MISSENSE	c.13C>T	p.P5S	OIP5	Opa interacting protein 5	NA	ENST00000220514.8	1	-	O43482	NA	rs112727289	NA	as_specific	0.645885	NA	NA	NA	NA	NA	NA	NA	NA	NA	NA	NA	NA	NA	NA	7.3	NA	NA	NA	NA	0.346741	NA
ACH-000019	PT-viJKnw	MCF7	MCF7	chr4	168373711	C	G	0.307	19	8	0/1	NA	SNP	SILENT	c.4731G>C	p.S1577S	DDX60L	DExD/H-box 60 like	Ski2 like RNA helicases	ENST00000511577.5	35	-	Q5H9U9	NA	rs201273359	NA	as_specific	0.421446	NA	NA	NA	NA	NA	NA	NA	NA	NA	NA	NA	NA	NA	NA	7.3	NA	NA	NA	NA	0.233019	0.388592
ACH-000019	PT-viJKnw	MCF7	MCF7	chr19	54574902	GG	CA	0.183	29	11	0|1	54574902	DNP	MISSENSE	c.488_489GG>CA	p.W163S	LILRA2	leukocyte immunoglobulin like receptor A2	Activating leukocyte immunoglobulin like receptors CD molecules	ENST00000391737.3	3	+	Q8N149	NA	NA	NA	NA	0.572139	NA	NA	NA	NA	NA	NA	NA	NA	NA	NA	NA	NA	NA	NA	7.3	NA	NA	NA	NA	NA	NA
ACH-000019	PT-viJKnw	MCF7	MCF7	chrX	70297135	G	C	0.6	5	8	0/1	NA	SNP	MISSENSE	c.373G>C	p.E125Q	KIF4A	kinesin family member 4A	X-linked mental retardation Kinesins	ENST00000374403.4	4	+	O95239	NA	NA	NA	NA	0.354115	NA	NA	NA	NA	NA	NA	NA	NA	NA	NA	NA	NA	NA	NA	7.3	NA	NA	NA	NA	NA	0.879037
ACH-000019	PT-viJKnw	MCF7	MCF7	chr22	15690179	G	A	0.545	9	11	0/1	NA	SNP	NONSENSE	c.102G>A	p.W34*	POTEH	POTE ankyrin domain family member H	Ankyrin repeat domain containing POTE ankyrin domain containing	ENST00000343518.11	1	+	Q6S545	NA	rs200375190	NA	as_specific	0.566085	NA	NA	Y	NA	NA	NA	gene_function_loss;	NA	NA	NA	NA	NA	NA	NA	7.3	NA	Y	NA	NA	0.81033	NA
ACH-000019	PT-viJKnw	MCF7	MCF7	chr17	36212342	CG	GA	0.416	20	15	0|1	36212342	DNP	MISSENSE	c.200_201CG>GA	p.P67R	CCL4L2	C-C motif chemokine ligand 4 like 2	Chemokine ligands	ENST00000615418.4	3	+	Q8NHW4	NA	NA	NA	NA	0.527363	NA	NA	NA	NA	NA	NA	NA	NA	NA	NA	NA	NA	NA	NA	7.3	NA	NA	NA	NA	NA	NA
ACH-000019	PT-viJKnw	MCF7	MCF7	chr4	88938196	G	T	0.391	14	9	0/1	NA	SNP	MISSENSE	c.651C>A	p.N217K	FAM13A	family with sequence similarity 13 member A	Rho GTPase activating proteins	ENST00000264344.10	5	-	O94988	NA	NA	NA	NA	0.351621	NA	NA	NA	NA	NA	NA	NA	NA	NA	NA	NA	NA	NA	NA	7.3	NA	NA	NA	NA	0.777864	0.591329
ACH-000019	PT-viJKnw	MCF7	MCF7	chr5	81335822	GC	TT	0.184	31	6	0|1	81335822	DNP	MISSENSE	c.1207_1208GC>AA	p.A403N	ACOT12	acyl-CoA thioesterase 12	Acyl-CoA thioesterases StAR related lipid transfer domain containing	ENST00000307624.8	12	-	Q8WYK0	NA	NA	NA	NA	0.350746	NA	NA	NA	NA	NA	NA	NA	NA	NA	NA	NA	NA	NA	NA	7.3	NA	NA	NA	NA	NA	NA
ACH-000019	PT-viJKnw	MCF7	MCF7	chr17	17174060	C	G	0.417	20	14	0/1	NA	SNP	SILENT	c.2574C>G	p.L858L	MPRIP	myosin phosphatase Rho interacting protein	Pleckstrin homology domain containing	ENST00000341712.8	18	+	Q6WCQ1	NA	NA	NA	NA	0.633416	NA	NA	NA	NA	NA	NA	NA	NA	NA	NA	NA	NA	NA	NA	7.3	NA	NA	NA	NA	0.250646	0.680068
ACH-000019	PT-viJKnw	MCF7	MCF7	chr14	58508650	C	A	0.243	29	8	0/1	NA	SNP	MISSENSE	c.4132C>A	p.L1378I	KIAA0586	KIAA0586	NA	ENST00000423743.7	29	+	Q9BVV6	NA	NA	NA	NA	0.36409	NA	NA	NA	NA	NA	NA	NA	NA	NA	NA	NA	NA	NA	NA	7.3	NA	NA	NA	NA	0.531388	0.435832
ACH-000019	PT-viJKnw	MCF7	MCF7	chr19	54631552	G	A	0.27	36	12	0|1	54631531	SNP	SILENT	c.123G>A	p.Q41Q	LILRB1	leukocyte immunoglobulin like receptor B1	Inhibitory leukocyte immunoglobulin like receptors CD molecules	ENST00000396315.5	3	+	Q8NHL6	NA	rs1366459464	NA	as_specific	0.591022	NA	NA	NA	NA	NA	NA	NA	NA	NA	NA	NA	NA	NA	NA	4.61	NA	NA	NA	NA	0.226469	0.868366
ACH-000019	PT-viJKnw	MCF7	MCF7	chr4	47512782	A	C	0.667	7	16	0/1	NA	SNP	MISSENSE	c.242A>C	p.Y81S	ATP10D	ATPase phospholipid transporting 10D (putative)	ATPase phospholipid transporting	ENST00000273859.8	2	+	Q9P241	NA	rs908093392	NA	as_specific	0.396509	NA	NA	NA	NA	NA	NA	NA	NA	NA	NA	ENST00000273859;ENST00000504445;	NA	NA	NA	7.3	NA	NA	NA	NA	0.86383	0.482697
ACH-000019	PT-viJKnw	MCF7	MCF7	chr4	182792665	C	A	0.214	10	2	0/1	NA	SNP	MISSENSE	c.5993C>A	p.P1998H	TENM3	teneurin transmembrane protein 3	NA	ENST00000511685.6	26	+	Q9P273	NA	NA	NA	NA	0.411471	NA	NA	NA	NA	NA	NA	NA	NA	NA	NA	NA	NA	NA	NA	7.3	NA	NA	NA	NA	0.559832	0.545944
ACH-000019	PT-viJKnw	MCF7	MCF7	chr19	54631531	A	G	0.177	38	7	0|1	54631531	SNP	SILENT	c.102A>G	p.E34E	LILRB1	leukocyte immunoglobulin like receptor B1	Inhibitory leukocyte immunoglobulin like receptors CD molecules	ENST00000396315.5	3	+	Q8NHL6	NA	rs375114134	NA	as_specific	0.593516	NA	NA	NA	NA	NA	NA	NA	NA	NA	NA	NA	NA	NA	NA	4.31	NA	NA	NA	NA	0.395326	NA
ACH-000019	PT-viJKnw	MCF7	MCF7	chrX	9944896	G	A	0.935	0	14	1|1	NA	SNP	MISSENSE	c.4567G>A	p.A1523T	SHROOM2	shroom family member 2	PDZ domain containing	ENST00000380913.8	9	+	Q13796	NA	rs146420450	NA	as_specific	0.563591	NA	NA	NA	NA	NA	NA	NA	NA	NA	NA	NA	NA	NA	NA	3.91	NA	NA	NA	NA	NA	0.911746
ACH-000019	PT-viJKnw	MCF7	MCF7	chr14	54441262	G	A	0.219	32	8	0/1	NA	SNP	SILENT	c.66C>T	p.F22F	CNIH1	cornichon family AMPA receptor auxiliary protein 1	NA	ENST00000395573.8	1	-	O95406	NA	rs1398361423	NA	as_specific	0.733167	NA	NA	NA	NA	NA	NA	NA	NA	NA	NA	NA	NA	NA	NA	7.3	NA	NA	NA	NA	0.413843	NA
ACH-000019	PT-viJKnw	MCF7	MCF7	chr4	65324205	A	G	0.28	18	7	0/1	NA	SNP	MISSENSE	c.3023T>C	p.L1008P	EPHA5	EPH receptor A5	Sterile alpha motif domain containing Fibronectin type III domain containing EPH receptors	ENST00000273854.7	18	-	P54756	NA	NA	NA	NA	0.381546	NA	NA	NA	NA	NA	NA	NA	NA	NA	NA	NA	NA	NA	NA	7.3	NA	NA	NA	NA	0.804434	0.446978
ACH-000019	PT-viJKnw	MCF7	MCF7	chr4	68236224	A	C	0.458	13	10	0/1	NA	SNP	MISSENSE	c.167T>G	p.V56G	TMPRSS11B	transmembrane protease, serine 11B	Proteases, serine	ENST00000332644.6	3	-	Q86T26	NA	NA	NA	NA	0.304239	NA	NA	NA	NA	NA	NA	NA	NA	NA	NA	NA	NA	NA	NA	7.3	NA	NA	NA	NA	0.609432	0.50912
ACH-000223	PT-Vntr9y	HCC1937	HCC1937	chr19	54220739	C	A	0.35	53	31	0/1	NA	SNP	SILENT	c.1047G>T	p.G349G	LILRB3	leukocyte immunoglobulin like receptor B3	Inhibitory leukocyte immunoglobulin like receptors CD molecules	ENST00000391750.5	7	-	O75022	NA	rs1361275427	NA	as_specific	0.591022	NA	NA	NA	NA	NA	NA	NA	NA	NA	NA	NA	NA	NA	NA	7.3	NA	NA	NA	NA	NA	0.562608
ACH-000223	PT-Vntr9y	HCC1937	HCC1937	chr6	47878678	C	T	0.158	70	12	0/1	NA	SNP	SILENT	c.2166G>A	p.L722L	PTCHD4	patched domain containing 4	NA	ENST00000339488.8	3	-	Q6ZW05	NA	rs758975795	NA	as_specific	0.441397	NA	NA	NA	NA	NA	NA	NA	NA	NA	NA	NA	NA	NA	NA	7.3	NA	NA	NA	NA	0.204372	NA
ACH-000223	PT-Vntr9y	HCC1937	HCC1937	chr6	106971776	T	C	0.472	18	17	0/1	NA	SNP	MISSENSE	c.128A>G	p.N43S	CD24	CD24 molecule	CD molecules	ENST00000619133.4	3	-	P25063	NA	rs1484278472	NA	as_specific	0.426434	NA	NA	NA	NA	NA	NA	NA	NA	NA	NA	NA	NA	NA	NA	7.3	NA	NA	NA	NA	NA	0.442913
ACH-000223	PT-Vntr9y	HCC1937	HCC1937	chr7	76282753	C	A	0.249	20	6	0/1	NA	SNP	SILENT	c.1476C>A	p.P492P	SRRM3	serine/arginine repetitive matrix 3	NA	ENST00000611745.2	13	+	A6NNA2	NA	NA	NA	NA	0.78803	NA	NA	NA	NA	NA	NA	NA	NA	NA	NA	NA	NA	NA	NA	7.3	NA	NA	NA	NA	0.185901	0.72698
ACH-000223	PT-Vntr9y	HCC1937	HCC1937	chr10	68982702	C	T	0.952	0	20	1|1	NA	SNP	MISSENSE	c.2242C>T	p.R748W	DDX21	DExD-box helicase 21	DEAD-box helicases	ENST00000354185.9	15	+	Q9NR30	NA	rs61755356	NA	as_specific	0.453865	NA	NA	NA	NA	NA	NA	NA	NA	NA	NA	NA	NA	NA	NA	3.91	NA	NA	NA	NA	0.296344	NA
ACH-000223	PT-Vntr9y	HCC1937	HCC1937	chr19	51060462	C	A	0.187	65	15	0/1	NA	SNP	MISSENSE	c.210G>T	p.W70C	KLK13	kallikrein related peptidase 13	Kallikreins	ENST00000595793.6	2	-	Q9UKR3	NA	NA	NA	NA	0.551122	NA	NA	NA	NA	NA	NA	NA	NA	NA	NA	ENST00000595793;ENST00000595547;ENST00000596955;	NA	NA	NA	7.3	NA	NA	NA	NA	0.804007	0.959253
ACH-000223	PT-Vntr9y	HCC1937	HCC1937	chr7	74187710	G	A	0.363	20	12	0/1	NA	SNP	SILENT	c.159G>A	p.T53T	EIF4H	eukaryotic translation initiation factor 4H	RNA binding motif containing	ENST00000265753.12	2	+	Q15056	NA	rs199775069	NA	as_specific	0.478803	NA	NA	NA	NA	NA	NA	NA	NA	NA	NA	NA	NA	NA	NA	7.3	NA	NA	NA	NA	0.136322	0.793058
ACH-000223	PT-Vntr9y	HCC1937	HCC1937	chr11	64902382	G	A	0.17	44	9	0/1	NA	SNP	MISSENSE	c.3782C>T	p.S1261L	ATG2A	autophagy related 2A	Autophagy related	ENST00000377264.8	28	-	Q2TAZ0	NA	rs200413907	NA	as_specific	0.685786	NA	NA	NA	NA	NA	NA	NA	NA	NA	NA	NA	NA	NA	NA	3.1	NA	NA	NA	NA	0.778491	0.76863
ACH-000223	PT-Vntr9y	HCC1937	HCC1937	chr11	66058378	G	A	0.316	52	25	0/1	NA	SNP	SILENT	c.888G>A	p.E296E	SF3B2	splicing factor 3b subunit 2	SF3b complex	ENST00000528302.5	8	+	Q13435	NA	NA	NA	NA	0.481297	NA	NA	NA	NA	NA	p.E313E(1)	NA	NA	NA	NA	NA	NA	NA	NA	7.3	NA	NA	NA	NA	0.232868	0.550866
ACH-000223	PT-Vntr9y	HCC1937	HCC1937	chr4	78412994	C	T	0.952	0	19	1|1	NA	SNP	MISSENSE	c.4334C>T	p.T1445I	FRAS1	Fraser extracellular matrix complex subunit 1	NA	ENST00000512123.4	32	+	Q86XX4	NA	rs200123789	NA	as_specific	0.453865	NA	NA	NA	NA	NA	NA	NA	NA	NA	NA	NA	NA	NA	NA	3.53	NA	NA	NA	NA	0.467033	0.371087
ACH-000223	PT-Vntr9y	HCC1937	HCC1937	chr19	54783763	A	G	0.268	92	34	0/1	NA	SNP	MISSENSE	c.997A>G	p.T333A	KIR2DL1	killer cell immunoglobulin like receptor, two Ig domains and long cytoplasmic tail 1	Killer cell immunoglobulin like receptors CD molecules	ENST00000336077.11	8	+	P43626	NA	rs201644346	NA	as_specific	0.513716	NA	NA	NA	NA	NA	NA	gene_function_loss;	NA	NA	NA	NA	NA	NA	NA	3.18	NA	Y	NA	NA	0.684221	0.979921
ACH-000223	PT-Vntr9y	HCC1937	HCC1937	chr6	112139227	C	G	0.487	19	18	0/1	NA	SNP	MISSENSE	c.3154G>C	p.V1052L	LAMA4	laminin subunit alpha 4	Laminin subunits	ENST00000522006.5	24	-	Q16363	NA	rs373650093	NA	as_specific	0.438903	NA	NA	NA	NA	NA	NA	NA	NA	NA	NA	NA	NA	NA	NA	7.3	NA	NA	NA	NA	0.580093	0.746545
ACH-000223	PT-Vntr9y	HCC1937	HCC1937	chr19	56525158	A	T	0.443	48	41	0/1	NA	SNP	MISSENSE	c.670A>T	p.T224S	ZNF471	zinc finger protein 471	Zinc fingers C2H2-type	ENST00000591537.5	5	+	Q9BX82	NA	NA	NA	NA	0.428928	NA	NA	NA	NA	NA	NA	NA	NA	NA	NA	NA	NA	NA	NA	7.3	NA	NA	NA	NA	0.293903	0.814131
ACH-000223	PT-Vntr9y	HCC1937	HCC1937	chr2	218661113	A	G	0.964	0	25	1|1	NA	SNP	SILENT	c.126A>G	p.A42A	BCS1L	BCS1 homolog, ubiquinol-cytochrome c reductase complex chaperone	AAA ATPases Mitochondrial respiratory chain complex assembly factors	ENST00000431802.5	2	+	Q9Y276	NA	rs144200704	NA	as_specific	0.551122	NA	NA	NA	NA	NA	NA	NA	NA	NA	NA	NA	NA	NA	NA	3.19	NA	NA	NA	NA	0.141866	0.731147
ACH-000223	PT-Vntr9y	HCC1937	HCC1937	chr9	136286383	C	A	0.977	0	45	1|1	136286366	SNP	SILENT	c.2241G>T	p.L747L	CCDC187	coiled-coil domain containing 187	NA	ENST00000569961.5	8	-	A0A096LP49	NA	rs878980606	NA	as_specific	0.685786	NA	NA	NA	NA	NA	NA	NA	NA	NA	NA	NA	NA	NA	NA	7.3	NA	NA	NA	NA	NA	0.835649
ACH-000223	PT-Vntr9y	HCC1937	HCC1937	chr9	127714164	C	T	0.264	55	19	0/1	NA	SNP	MISSENSE	c.535G>A	p.E179K	PTRH1	peptidyl-tRNA hydrolase 1 homolog	NA	ENST00000423807.5	4	-	Q86Y79	NA	rs147912974	NA	as_specific	0.625935	NA	NA	NA	NA	NA	NA	NA	NA	NA	NA	NA	NA	NA	NA	3.23	NA	NA	NA	NA	0.69364	NA
ACH-000223	PT-Vntr9y	HCC1937	HCC1937	chr10	32287108	G	C	0.415	32	22	0/1	NA	SNP	MISSENSE	c.1142C>G	p.P381R	EPC1	enhancer of polycomb homolog 1	NA	ENST00000319778.11	7	-	Q9H2F5	NA	rs761483921	NA	as_specific	0.436409	NA	NA	NA	PHF1	NA	NA	structural_relation;	NA	NA	NA	NA	NA	NA	NA	7.3	NA	NA	NA	NA	0.903998	0.790417
ACH-000223	PT-Vntr9y	HCC1937	HCC1937	chr11	64623025	C	T	0.192	42	9	0/1	NA	SNP	MISSENSE	c.3901G>A	p.D1301N	NRXN2	neurexin 2	NA	ENST00000265459.11	21	-	P58401, Q9P2S2	NA	NA	NA	NA	0.638404	NA	NA	NA	NA	NA	NA	NA	NA	NA	NA	NA	NA	NA	NA	7.3	NA	NA	NA	NA	0.827802	0.834906
ACH-000223	PT-Vntr9y	HCC1937	HCC1937	chr4	55092623	C	T	0.979	0	48	1|1	NA	SNP	SILENT	c.3063G>A	p.S1021S	KDR	kinase insert domain receptor	I-set domain containing CD molecules V-set domain containing Immunoglobulin like domain containing Receptor Tyrosine Kinases	ENST00000263923.5	22	-	P35968	NA	rs56203006	NA	as_specific	0.421446	E	Dom	NA	NA	NA	NA	NA	NA	NA	NA	NA	NA	NA	NA	7.3	NA	NA	NA	NA	0.287947	NA
ACH-000223	PT-Vntr9y	HCC1937	HCC1937	chr17	36212342	CG	GA	0.979	0	48	1|1	NA	DNP	MISSENSE	c.200_201CG>GA	p.P67R	CCL4L2	C-C motif chemokine ligand 4 like 2	Chemokine ligands	ENST00000615418.4	3	+	Q8NHW4	NA	NA	NA	NA	0.527363	NA	NA	NA	NA	NA	NA	NA	NA	NA	NA	NA	NA	NA	NA	7.3	NA	NA	NA	NA	NA	NA
ACH-000223	PT-Vntr9y	HCC1937	HCC1937	chr9	136302874	G	A	0.98	0	49	1|1	136302868	SNP	MISSENSE	c.269C>T	p.T90M	CCDC187	coiled-coil domain containing 187	NA	ENST00000569961.5	2	-	A0A096LP49	NA	rs994265690	NA	as_specific	0.660848	NA	NA	NA	NA	NA	NA	NA	NA	NA	NA	NA	NA	NA	NA	7.3	NA	NA	NA	NA	NA	0.958847
ACH-000223	PT-Vntr9y	HCC1937	HCC1937	chr11	62146886	C	T	0.289	33	12	0/1	NA	SNP	MISSENSE	c.2176C>T	p.R726W	INCENP	inner centromere protein	Chromosomal passenger complex	ENST00000278849.4	14	+	Q9NQS7	NA	rs779421516	NA	as_specific	0.663342	NA	NA	NA	NA	NA	NA	NA	NA	NA	NA	NA	NA	NA	NA	4.61	NA	NA	NA	NA	0.535378	NA
ACH-000223	PT-Vntr9y	HCC1937	HCC1937	chr20	9518162	ACCATGATCCTGTCTGCGGT	A	0.234	65	18	0/1	NA	DEL	FRAME_SHIFT_DEL	c.599_617delCCATGATCCTGTCTGCGGT	p.M201fs	LAMP5	lysosomal associated membrane protein family member 5	NA	ENST00000246070.3	5	+	Q9UJQ1	NA	NA	NA	NA	0.484487	NA	NA	Y	NA	NA	NA	gene_function_loss;	NA	NA	NA	NA	NA	NA	NA	7.3	NA	Y	NA	NA	NA	NA
ACH-000223	PT-Vntr9y	HCC1937	HCC1937	chr19	50826950	C	T	0.161	85	16	0/1	NA	SNP	MISSENSE	c.406G>A	p.A136T	KLK15	kallikrein related peptidase 15	Kallikreins	ENST00000326856.8	4	-	Q9H2R5	NA	NA	NA	NA	0.65586	NA	NA	NA	NA	NA	p.A137T(1)	NA	NA	NA	NA	NA	NA	NA	NA	7.3	NA	NA	NA	NA	0.381625	0.822457
ACH-000223	PT-Vntr9y	HCC1937	HCC1937	chr19	54783517	A	G	0.16	103	18	0/1	NA	SNP	SILENT	c.849A>G	p.G283G	KIR2DL1	killer cell immunoglobulin like receptor, two Ig domains and long cytoplasmic tail 1	Killer cell immunoglobulin like receptors CD molecules	ENST00000336077.11	7	+	P43626	NA	rs586234	NA	as_specific	0.506234	NA	NA	NA	NA	NA	NA	NA	NA	NA	NA	NA	NA	NA	NA	7.3	NA	NA	NA	NA	0.351505	NA
ACH-000223	PT-Vntr9y	HCC1937	HCC1937	chr7	76483017	A	G	0.423	15	10	0/1	NA	SNP	MISSENSE	c.778A>G	p.R260G	DTX2	deltex E3 ubiquitin ligase 2	Ring finger proteins	ENST00000324432.9	5	+	Q86UW9	NA	NA	NA	NA	0.663342	NA	NA	NA	NA	NA	NA	NA	NA	NA	NA	NA	NA	NA	NA	7.3	NA	NA	NA	NA	0.6626	0.60026
ACH-000223	PT-Vntr9y	HCC1937	HCC1937	chr19	54778656	A	G	0.302	69	28	0/1	NA	SNP	MISSENSE	c.709A>G	p.K237E	KIR2DL1	killer cell immunoglobulin like receptor, two Ig domains and long cytoplasmic tail 1	Killer cell immunoglobulin like receptors CD molecules	ENST00000336077.11	5	+	P43626	NA	rs75232650	NA	as_specific	0.476309	NA	NA	NA	NA	NA	NA	gene_function_loss;	NA	NA	NA	NA	NA	NA	NA	4.09	NA	Y	NA	NA	0.764651	0.989674
ACH-000223	PT-Vntr9y	HCC1937	HCC1937	chr4	70409914	A	T	0.958	0	22	1|1	NA	SNP	MISSENSE	c.586A>T	p.T196S	OPRPN	opiorphin prepropeptide	NA	ENST00000399575.7	3	+	Q99935	NA	NA	NA	NA	0.441397	NA	NA	NA	NA	NA	NA	NA	NA	NA	NA	NA	NA	NA	NA	7.3	NA	NA	NA	NA	0.307264	0.162711
ACH-000223	PT-Vntr9y	HCC1937	HCC1937	chr2	216633601	C	A	0.286	4	2	0|1	216633601	SNP	SILENT	c.78C>A	p.G26G	IGFBP2	insulin like growth factor binding protein 2	Insulin like growth factor binding proteins	ENST00000233809.9	1	+	P18065	NA	NA	NA	NA	0.812968	NA	NA	NA	NA	NA	NA	NA	NA	NA	NA	NA	NA	NA	NA	7.3	NA	NA	NA	NA	0.184256	0.762959
ACH-000223	PT-Vntr9y	HCC1937	HCC1937	chr19	49932700	C	T	0.627	12	21	0/1	NA	SNP	MISSENSE	c.457C>T	p.P153S	ATF5	activating transcription factor 5	Basic leucine zipper proteins	ENST00000423777.7	3	+	Q9Y2D1	NA	rs1180200281	NA	as_specific	0.648379	NA	NA	NA	NA	NA	NA	NA	NA	NA	NA	NA	NA	NA	NA	7.3	NA	NA	NA	NA	0.239669	0.853059
ACH-000223	PT-Vntr9y	HCC1937	HCC1937	chr19	54221872	CA	TG	0.512	41	42	0/1	NA	DNP	MISSENSE	c.613_614TG>CA	p.W205Q	LILRB3	leukocyte immunoglobulin like receptor B3	Inhibitory leukocyte immunoglobulin like receptors CD molecules	ENST00000391750.5	5	-	O75022	NA	NA	NA	NA	0.58209	NA	NA	NA	NA	NA	NA	NA	NA	NA	NA	NA	NA	NA	NA	7.3	NA	NA	NA	NA	NA	NA
ACH-000223	PT-Vntr9y	HCC1937	HCC1937	chr17	7673704	G	A	0.973	0	36	1|1	NA	SNP	NONSENSE	c.916C>T	p.R306*	TP53	tumor protein p53	NA	ENST00000269305.8	8	-	P04637	NA	rs121913344	NA	as_specific	0.516209	\L	E	M	O\""	Rec	Y	NTRK1	Y	p.0(9) p.R306*(157) p.?(1) p.R306fs*39(2) p.R306fs*?(1) p.R306R(2) p.R306Q(2)	cancer;gene_function_loss;dna_repair;structural_relation;	NA	NA	Y	NA	NA	NA	NA	7.3	NA	Y	Y
ACH-000223	PT-Vntr9y	HCC1937	HCC1937	chr3	130385323	G	A	0.981	0	51	1|1	NA	SNP	MISSENSE	c.1820G>A	p.S607N	COL6A5	collagen type VI alpha 5 chain	Collagens	ENST00000265379.10	5	+	A8TX70	NA	rs1322717888	NA	as_specific	0.431421	NA	NA	NA	NA	NA	NA	NA	NA	NA	NA	NA	NA	NA	NA	7.3	NA	NA	NA	NA	0.505614	0.79152
ACH-000223	PT-Vntr9y	HCC1937	HCC1937	chr11	120480003	T	A	0.301	44	18	0/1	NA	SNP	SILENT	c.3810T>A	p.T1270T	ARHGEF12	Rho guanine nucleotide exchange factor 12	Rho guanine nucleotide exchange factors PDZ domain containing	ENST00000397843.7	38	+	Q9NZN5	NA	NA	NA	NA	0.391521	L	Dom	NA	MLL	NA	NA	structural_relation;	NA	NA	NA	NA	NA	NA	NA	7.3	NA	NA	NA	NA	0.168421	0.473718
ACH-000223	PT-Vntr9y	HCC1937	HCC1937	chr3	122437210	G	A	0.269	40	13	0/1	NA	SNP	MISSENSE	c.1082C>T	p.T361M	KPNA1	karyopherin subunit alpha 1	Importins Armadillo repeat containing	ENST00000344337.11	11	-	P52294	NA	rs192240632	NA	as_specific	0.374065	NA	NA	NA	NA	NA	NA	NA	NA	NA	NA	ENST00000344337;	NA	NA	NA	3.76	NA	NA	NA	NA	0.903364	0.844983
ACH-000223	PT-Vntr9y	HCC1937	HCC1937	chr9	127342284	G	C	0.25	41	13	0/1	NA	SNP	MISSENSE	c.1201G>C	p.D401H	GARNL3	GTPase activating Rap/RanGAP domain like 3	NA	ENST00000373387.9	14	+	Q5VVW2	NA	NA	NA	NA	0.418953	NA	NA	NA	NA	NA	NA	NA	NA	NA	NA	ENST00000435213;ENST00000373387;	NA	NA	NA	7.3	NA	NA	NA	NA	0.927182	0.407196
ACH-000223	PT-Vntr9y	HCC1937	HCC1937	chr11	119189003	A	C	0.444	41	32	0/1	NA	SNP	SPLICE_SITE	c.e10-2A>C	NA	PDZD3	PDZ domain containing 3	PDZ domain containing	ENST00000525131.5	NA	+	Q86UT5	NA	NA	NA	NA	0.608479	NA	NA	NA	NA	NA	p.?(1)	splicing;	NA	NA	NA	NA	NA	NA	NA	7.3	NA	NA	NA	NA	0.97258	0.568222
ACH-000223	PT-Vntr9y	HCC1937	HCC1937	chr19	54222756	T	C	0.613	53	85	0/1	NA	SNP	MISSENSE	c.61A>G	p.M21V	LILRB3	leukocyte immunoglobulin like receptor B3	Inhibitory leukocyte immunoglobulin like receptors CD molecules	ENST00000391750.5	3	-	O75022	NA	rs1132588	NA	as_specific	0.620948	NA	NA	NA	NA	NA	NA	NA	NA	NA	NA	NA	NA	NA	NA	7.3	NA	NA	NA	NA	NA	0.589209
ACH-000223	PT-Vntr9y	HCC1937	HCC1937	chr9	130391235	G	A	0.964	1	51	1|1	NA	SNP	SILENT	c.9696G>A	p.A3232A	HMCN2	hemicentin 2	Fibulins I-set domain containing Immunoglobulin like domain containing	ENST00000624552.3	64	+	Q8NDA2	NA	rs867061684	NA	as_specific	0.703242	NA	NA	NA	NA	NA	NA	NA	NA	NA	NA	NA	NA	NA	NA	4.31	NA	NA	NA	NA	0.637777	0.600712
ACH-000223	PT-Vntr9y	HCC1937	HCC1937	chr5	151545658	G	A	0.987	0	72	1|1	NA	SNP	SILENT	c.5469C>T	p.T1823T	FAT2	FAT atypical cadherin 2	Cadherin related	ENST00000261800.5	9	-	Q9NYQ8	NA	NA	NA	NA	0.431421	NA	NA	NA	NA	NA	NA	NA	NA	NA	NA	NA	NA	NA	NA	7.3	NA	NA	NA	NA	0.064346	0.736569
ACH-000223	PT-Vntr9y	HCC1937	HCC1937	chr7	66086761	C	G	0.425	24	16	0/1	NA	SNP	MISSENSE	c.542C>G	p.T181S	ASL	argininosuccinate lyase	NA	ENST00000304874.14	8	+	P04424	NA	NA	NA	NA	0.650873	NA	NA	NA	NA	NA	p.T181S(1)	NA	NA	NA	NA	NA	NA	NA	NA	7.3	NA	NA	NA	NA	0.67949	0.663625
ACH-000223	PT-Vntr9y	HCC1937	HCC1937	chr6	47533712	T	C	0.22	47	13	0/1	NA	SNP	SILENT	c.276T>C	p.A92A	CD2AP	CD2 associated protein	NA	ENST00000359314.5	3	+	Q9Y5K6	NA	rs138428273	NA	as_specific	0.331671	NA	NA	NA	NA	NA	NA	NA	NA	NA	NA	NA	NA	NA	NA	3.71	NA	NA	NA	NA	0.232033	NA
ACH-000223	PT-Vntr9y	HCC1937	HCC1937	chr7	44065402	T	C	0.977	0	44	1|1	NA	SNP	MISSENSE	c.128A>G	p.K43R	PGAM2	phosphoglycerate mutase 2	Phosphoglycerate mutases Bisphosphoglycerate phosphatases	ENST00000297283.4	1	-	P15259	NA	rs779792241	NA	as_specific	0.618454	NA	NA	NA	NA	NA	NA	NA	NA	NA	NA	NA	NA	NA	NA	7.3	NA	NA	NA	NA	0.349889	0.367012
ACH-000223	PT-Vntr9y	HCC1937	HCC1937	chr9	132400243	A	G	0.981	0	53	1|1	NA	SNP	SILENT	c.1383T>C	p.N461N	TTF1	transcription termination factor 1	Myb/SANT domain containing	ENST00000334270.3	3	-	Q15361	NA	NA	NA	NA	0.456359	NA	NA	NA	NA	NA	NA	NA	NA	NA	NA	NA	NA	NA	NA	7.3	NA	NA	NA	NA	0.131099	NA
ACH-000223	PT-Vntr9y	HCC1937	HCC1937	chr7	130550642	C	T	0.444	14	11	0/1	NA	SNP	SILENT	c.1656G>A	p.T552T	COPG2	coatomer protein complex subunit gamma 2	NA	ENST00000425248.5	17	-	Q9UBF2	NA	rs1037353875	NA	as_specific	0.329177	NA	NA	NA	NA	NA	NA	NA	NA	NA	NA	NA	NA	NA	NA	7.3	NA	NA	NA	NA	NA	0.786635
ACH-000223	PT-Vntr9y	HCC1937	HCC1937	chr7	112339870	A	T	0.323	23	10	0/1	NA	SNP	MISSENSE	c.994A>T	p.I332L	ZNF277	zinc finger protein 277	NA	ENST00000361822.8	10	+	Q9NRM2	NA	NA	NA	NA	0.356608	NA	NA	NA	NA	NA	p.I332L(1)	NA	NA	NA	NA	NA	NA	NA	NA	7.3	NA	NA	NA	NA	0.765163	NA
ACH-000223	PT-Vntr9y	HCC1937	HCC1937	chr7	130733917	A	T	0.751	4	14	0|1	130733894	SNP	SILENT	c.117T>A	p.A39A	KLF14	Kruppel like factor 14	Kruppel like factors Zinc fingers C2H2-type	ENST00000583337.3	1	-	Q8TD94	NA	rs111731678	NA	as_specific	0.798005	NA	NA	NA	NA	NA	NA	NA	NA	NA	NA	NA	NA	NA	NA	7.3	NA	NA	NA	NA	NA	0.628971
ACH-000223	PT-Vntr9y	HCC1937	HCC1937	chr19	46411456	T	A	0.178	46	9	0/1	NA	SNP	MISSENSE	c.1355A>T	p.Q452L	CCDC8	coiled-coil domain containing 8	Protein phosphatase 1 regulatory subunits	ENST00000307522.5	1	-	Q9H0W5	NA	NA	NA	NA	0.613466	NA	NA	NA	NA	NA	NA	NA	NA	NA	NA	NA	NA	NA	NA	7.3	NA	NA	NA	NA	0.220194	0.333376
ACH-000223	PT-Vntr9y	HCC1937	HCC1937	chr17	40818851	A	AGCTGCCGCCGCCGTATCCGCCGCCGGAGCT	0.933	0	18	1|1	NA	INS	IN_FRAME_INS	c.1683_1684insAGCTCCGGCGGCGGATACGGCGGCGGCAGC	p.561_562insGYGGGSSSGG	KRT10	keratin 10	Keratins, type I	ENST00000269576.6	7	-	P13645	Y	rs776920005	NA	as_specific	0.6225	NA	NA	NA	NA	NA	NA	NA	NA	NA	NA	NA	NA	NA	NA	7.3	NA	NA	NA	NA	NA	NA
ACH-000223	PT-Vntr9y	HCC1937	HCC1937	chr3	48593608	T	G	0.795	7	30	0/1	NA	SNP	MISSENSE	c.355A>C	p.T119P	COL7A1	collagen type VII alpha 1 chain	Collagens Fibronectin type III domain containing	ENST00000328333.12	3	-	Q02388	NA	NA	NA	NA	0.603491	NA	NA	NA	NA	NA	p.T119P(1)	NA	NA	NA	NA	ENST00000328333;	NA	NA	NA	7.3	NA	NA	NA	NA	0.929745	NA
ACH-000223	PT-Vntr9y	HCC1937	HCC1937	chr10	98252456	G	A	0.963	0	24	1|1	NA	SNP	SILENT	c.1848C>T	p.S616S	LOXL4	lysyl oxidase like 4	Scavenger receptor cysteine rich domain containing	ENST00000260702.4	12	-	Q96JB6	NA	NA	NA	NA	0.571072	NA	NA	NA	NA	NA	NA	NA	NA	NA	NA	NA	NA	NA	NA	7.3	NA	NA	NA	NA	0.186301	0.856041
ACH-000223	PT-Vntr9y	HCC1937	HCC1937	chr20	23048443	G	A	0.432	24	19	0/1	NA	SNP	SILENT	c.1062C>T	p.N354N	THBD	thrombomodulin	CD molecules C-type lectin domain containing	ENST00000377103.3	1	-	P07204	NA	NA	NA	NA	0.638404	NA	NA	NA	NA	NA	NA	NA	NA	NA	NA	NA	NA	NA	NA	7.3	NA	NA	NA	NA	0.070632	0.424824
ACH-000223	PT-Vntr9y	HCC1937	HCC1937	chr10	45789442	A	G	0.403	40	29	0/1	NA	SNP	MISSENSE	c.3596A>G	p.K1199R	WASHC2C	WASH complex subunit 2C	WASH complex	ENST00000374362.6	28	+	Q9Y4E1	NA	rs1369355526	NA	as_specific	0.406484	NA	NA	NA	NA	NA	NA	NA	NA	NA	NA	NA	NA	NA	NA	7.3	NA	NA	NA	NA	0.525457	0.643103
ACH-000223	PT-Vntr9y	HCC1937	HCC1937	chr7	44757500	C	G	0.614	16	24	0/1	NA	SNP	MISSENSE	c.491C>G	p.A164G	ZMIZ2	zinc finger MIZ-type containing 2	Zinc fingers MIZ-type	ENST00000309315.9	5	+	Q8NF64	NA	NA	NA	NA	0.643392	NA	NA	NA	NA	NA	p.A164G(1)	NA	NA	NA	NA	NA	NA	NA	NA	7.3	NA	NA	NA	NA	0.939545	0.292847
ACH-000223	PT-Vntr9y	HCC1937	HCC1937	chr3	148865504	G	T	0.414	58	43	0/1	NA	SNP	NONSENSE	c.100G>T	p.E34*	CPA3	carboxypeptidase A3	M14 carboxypeptidases	ENST00000296046.4	2	+	P15088	NA	NA	NA	NA	0.411471	NA	NA	Y	NA	NA	p.E34*(1)	gene_function_loss;	NA	NA	NA	NA	NA	NA	NA	7.3	NA	Y	NA	NA	0.97017	0.318875
ACH-000223	PT-Vntr9y	HCC1937	HCC1937	chr6	44000973	G	C	0.476	33	31	0/1	NA	SNP	SPLICE_SITE	c.e2-1G>C	NA	C6orf223	chromosome 6 open reading frame 223	NA	ENST00000439969.2	NA	+	Q8N319	NA	NA	NA	NA	0.561097	NA	NA	NA	NA	NA	NA	NA	NA	NA	NA	NA	NA	NA	NA	7.3	NA	NA	NA	NA	0.967283	0.551679
ACH-000223	PT-Vntr9y	HCC1937	HCC1937	chr3	142736395	TA	T	0.797	9	34	0/1	NA	DEL	FRAME_SHIFT_DEL	c.190delA	p.K65fs	TRPC1	transient receptor potential cation channel subfamily C member 1	Transient receptor potential cation channels	ENST00000273482.10	2	+	P48995	Y	NA	NA	NA	0.309227	NA	NA	Y	NA	NA	NA	gene_function_loss;	NA	NA	NA	NA	NA	NA	NA	7.3	NA	Y	NA	NA	NA	NA
ACH-000223	PT-Vntr9y	HCC1937	HCC1937	chr7	31087687	C	T	0.984	0	60	1|1	NA	SNP	SILENT	c.945C>T	p.G315G	ADCYAP1R1	ADCYAP receptor type I	Vasoactive intestinal peptide receptor family	ENST00000304166.8	12	+	P41586	NA	NA	NA	NA	0.523691	NA	NA	NA	NA	NA	NA	NA	NA	NA	NA	NA	NA	NA	NA	7.3	NA	NA	NA	NA	0.298078	0.787215
ACH-000223	PT-Vntr9y	HCC1937	HCC1937	chr10	19389469	G	A	0.361	22	13	0/1	NA	SNP	MISSENSE	c.4705G>A	p.E1569K	MALRD1	MAM and LDL receptor class A domain containing 1	NA	ENST00000454679.7	28	+	Q5VYJ5	NA	NA	NA	NA	0.436409	NA	NA	NA	NA	NA	NA	NA	NA	NA	NA	NA	NA	NA	NA	7.3	NA	NA	NA	NA	0.937785	0.171726
ACH-000223	PT-Vntr9y	HCC1937	HCC1937	chr17	1496371	G	C	0.152	40	6	0/1	NA	SNP	MISSENSE	c.1133C>G	p.S378C	INPP5K	inositol polyphosphate-5-phosphatase K	Phosphoinositide phosphatases	ENST00000421807.7	10	-	Q9BT40	NA	NA	NA	NA	0.603491	NA	NA	NA	NA	NA	NA	NA	NA	NA	NA	NA	NA	NA	NA	7.3	NA	NA	NA	NA	0.740276	0.535526
ACH-000223	PT-Vntr9y	HCC1937	HCC1937	chr7	139953397	C	A	0.27	26	9	0/1	NA	SNP	MISSENSE	c.480C>A	p.D160E	TBXAS1	thromboxane A synthase 1	Cytochrome P450 family 5	ENST00000336425.10	10	+	P24557	NA	rs5768	NA	as_specific	0.418953	NA	NA	NA	NA	NA	NA	NA	NA	NA	NA	NA	NA	NA	NA	7.3	NA	NA	NA	NA	NA	0.85388
ACH-000223	PT-Vntr9y	HCC1937	HCC1937	chr2	216633603	C	A	0.286	4	2	0|1	216633601	SNP	MISSENSE	c.80C>A	p.A27E	IGFBP2	insulin like growth factor binding protein 2	Insulin like growth factor binding proteins	ENST00000233809.9	1	+	P18065	NA	rs1334768408	NA	as_specific	0.812968	NA	NA	NA	NA	NA	NA	NA	NA	NA	NA	NA	NA	NA	NA	7.3	NA	NA	NA	NA	0.38037	NA
ACH-000223	PT-Vntr9y	HCC1937	HCC1937	chr7	77314426	C	T	0.751	8	24	0/1	NA	SNP	MISSENSE	c.2153G>A	p.C718Y	GSAP	gamma-secretase activating protein	NA	ENST00000257626.12	27	-	A4D1B5	NA	rs745988314	NA	as_specific	0.493766	NA	NA	NA	NA	NA	NA	NA	NA	NA	NA	NA	NA	NA	NA	4.61	NA	NA	NA	NA	0.6698	0.399239
ACH-000223	PT-Vntr9y	HCC1937	HCC1937	chr11	66294987	G	A	0.866	8	60	0/1	NA	SNP	SILENT	c.741G>A	p.E247E	TMEM151A	transmembrane protein 151A	NA	ENST00000327259.5	2	+	Q8N4L1	NA	rs749398656	NA	as_specific	0.705736	NA	NA	NA	NA	NA	NA	NA	NA	NA	NA	NA	NA	NA	NA	4.31	NA	NA	NA	NA	0.120045	NA
ACH-000223	PT-Vntr9y	HCC1937	HCC1937	chr4	20257932	G	A	0.239	20	5	0/1	NA	SNP	MISSENSE	c.316G>A	p.E106K	SLIT2	slit guidance ligand 2	NA	ENST00000504154.6	3	+	O94813	NA	rs1248010080	NA	as_specific	0.304239	NA	NA	NA	NA	NA	NA	NA	NA	NA	NA	NA	NA	NA	NA	7.3	NA	NA	NA	NA	0.959416	0.129715
ACH-000223	PT-Vntr9y	HCC1937	HCC1937	chr10	45727499	GC	TT	0.581	26	36	0/1	NA	DNP	MISSENSE	c.86_87GC>TT	p.R29L	WASHC2C	WASH complex subunit 2C	WASH complex	ENST00000374362.6	2	+	Q9Y4E1	NA	NA	NA	NA	0.731343	NA	NA	NA	NA	NA	NA	NA	NA	NA	NA	NA	NA	NA	NA	7.3	NA	NA	NA	NA	NA	NA
ACH-000223	PT-Vntr9y	HCC1937	HCC1937	chr3	184573061	G	A	0.473	50	43	0/1	NA	SNP	SILENT	c.741G>A	p.E247E	EPHB3	EPH receptor B3	Sterile alpha motif domain containing Fibronectin type III domain containing EPH receptors	ENST00000330394.3	3	+	P54753	NA	NA	NA	NA	0.65586	NA	NA	NA	NA	NA	NA	NA	NA	NA	NA	NA	NA	NA	NA	7.3	NA	NA	NA	NA	0.182455	NA
ACH-000223	PT-Vntr9y	HCC1937	HCC1937	chr6	33174011	C	A	0.519	25	26	0/1	NA	SNP	SPLICE_SITE	c.2271G>T	p.T757T	COL11A2	collagen type XI alpha 2 chain	Deafness associated genes Collagens	ENST00000374708.8	31	-	P13942	NA	NA	NA	NA	0.623441	NA	NA	NA	NA	NA	NA	NA	NA	NA	NA	NA	NA	NA	NA	7.3	NA	NA	NA	NA	0.297467	NA
ACH-000223	PT-Vntr9y	HCC1937	HCC1937	chr3	169927101	A	G	0.2	59	13	0/1	NA	SNP	MISSENSE	c.839A>G	p.E280G	SAMD7	sterile alpha motif domain containing 7	Sterile alpha motif domain containing	ENST00000428432.6	6	+	Q7Z3H4	NA	NA	NA	NA	0.478803	NA	NA	NA	NA	NA	NA	NA	NA	NA	NA	NA	NA	NA	NA	7.3	NA	NA	NA	NA	0.671632	0.468782
ACH-000223	PT-Vntr9y	HCC1937	HCC1937	chr5	33937499	C	A	0.481	43	38	0/1	NA	SNP	MISSENSE	c.759C>A	p.D253E	RXFP3	relaxin/insulin like family peptide receptor 3	Relaxin family peptide receptors	ENST00000330120.5	1	+	Q9NSD7	NA	NA	NA	NA	0.685786	NA	NA	NA	NA	NA	NA	gene_function_loss;	NA	NA	NA	NA	NA	NA	NA	7.3	NA	Y	NA	NA	0.266684	0.990883
ACH-000223	PT-Vntr9y	HCC1937	HCC1937	chr5	38959829	A	C	0.406	48	31	0/1	NA	SNP	SILENT	c.2001T>G	p.S667S	RICTOR	RPTOR independent companion of MTOR complex 2	MTOR complex 2	ENST00000357387.8	21	-	Q6R327	NA	rs61753519	NA	as_specific	0.311721	NA	NA	NA	NA	NA	NA	NA	NA	NA	NA	NA	NA	NA	NA	7.3	NA	NA	NA	NA	0.186767	NA
ACH-000223	PT-Vntr9y	HCC1937	HCC1937	chr5	75620320	C	T	0.978	0	44	1|1	NA	SNP	SILENT	c.303C>T	p.N101N	ANKDD1B	ankyrin repeat and death domain containing 1B	Ankyrin repeat domain containing	ENST00000601380.3	3	+	A6NHY2	NA	rs541289429	NA	as_specific	0.379052	NA	NA	NA	NA	NA	NA	NA	NA	NA	NA	NA	NA	NA	NA	3.35	NA	NA	NA	NA	0.185019	0.682703
ACH-000223	PT-Vntr9y	HCC1937	HCC1937	chr5	77077415	AG	GC	0.764	0	4	0/1	NA	DNP	MISSENSE	c.463_464CT>GC	p.L155A	ZBED3	zinc finger BED-type containing 3	Zinc fingers BED-type	ENST00000255198.3	3	-	Q96IU2	NA	NA	NA	NA	0.80597	NA	NA	NA	NA	NA	NA	NA	NA	NA	NA	NA	NA	NA	NA	7.3	NA	NA	NA	NA	NA	NA
ACH-000223	PT-Vntr9y	HCC1937	HCC1937	chr11	119114107	C	G	0.191	58	14	0/1	NA	SNP	MISSENSE	c.1654C>G	p.L552V	C2CD2L	C2CD2 like	NA	ENST00000336702.7	13	+	O14523	NA	NA	NA	NA	0.591022	NA	NA	NA	NA	NA	NA	NA	NA	NA	NA	NA	NA	NA	NA	7.3	NA	NA	NA	NA	0.698951	0.532974
ACH-000223	PT-Vntr9y	HCC1937	HCC1937	chr11	121588018	A	G	0.984	0	59	1|1	NA	SNP	SPLICE_SITE	c.e5-2A>G	NA	SORL1	sortilin related receptor 1	Fibronectin type III domain containing	ENST00000534286.5	NA	+	Q92673	NA	NA	NA	NA	0.533666	NA	NA	NA	NA	NA	NA	splicing;	NA	NA	NA	NA	NA	NA	NA	7.3	NA	NA	NA	NA	0.971122	0.593533
ACH-000223	PT-Vntr9y	HCC1937	HCC1937	chr3	14512828	G	A	0.625	22	38	0/1	NA	SNP	MISSENSE	c.1669C>T	p.H557Y	GRIP2	glutamate receptor interacting protein 2	PDZ domain containing	ENST00000621039.5	14	-	Q9C0E4	NA	NA	NA	NA	0.603491	NA	NA	NA	NA	NA	NA	NA	NA	NA	NA	NA	NA	NA	NA	7.3	NA	NA	NA	NA	0.774796	NA
ACH-000223	PT-Vntr9y	HCC1937	HCC1937	chr10	85723125	C	T	0.947	0	19	1|1	NA	SNP	SILENT	c.1875G>A	p.V625V	GRID1	glutamate ionotropic receptor delta type subunit 1	Glutamate ionotropic receptor delta type subunits	ENST00000327946.12	12	-	Q9ULK0	NA	rs144860942	NA	as_specific	0.566085	NA	NA	NA	NA	NA	NA	NA	NA	NA	NA	NA	NA	NA	NA	3.46	NA	NA	NA	NA	0.314344	NA
ACH-000223	PT-Vntr9y	HCC1937	HCC1937	chr15	64957167	T	C	0.968	0	28	1|1	NA	SNP	SILENT	c.1548T>C	p.L516L	ANKDD1A	ankyrin repeat and death domain containing 1A	Ankyrin repeat domain containing	ENST00000319580.13	15	+	Q495B1	NA	rs1261921303 rs111486986	NA	NA	0.399002	NA	NA	NA	NA	NA	NA	NA	NA	NA	NA	NA	NA	NA	NA	7.3	NA	NA	NA	NA	NA	NA
ACH-000223	PT-Vntr9y	HCC1937	HCC1937	chr6	43262942	C	T	0.155	48	9	0/1	NA	SNP	SILENT	c.1425C>T	p.A475A	TTBK1	tau tubulin kinase 1	NA	ENST00000304139.6	12	+	Q5TCY1	NA	rs1370564457	NA	as_specific	0.670823	NA	NA	NA	NA	NA	NA	NA	NA	NA	NA	NA	NA	NA	NA	7.3	NA	NA	NA	NA	0.140475	0.193309
ACH-000223	PT-Vntr9y	HCC1937	HCC1937	chr6	36138983	G	T	0.508	30	29	0/1	NA	SNP	NONSENSE	c.946G>T	p.E316*	MAPK13	mitogen-activated protein kinase 13	Mitogen-activated protein kinases	ENST00000211287.9	11	+	O15264	NA	NA	NA	NA	0.628429	NA	NA	Y	NA	NA	p.E316*(1)	gene_function_loss;	NA	NA	NA	NA	NA	NA	NA	7.3	NA	Y	NA	NA	0.982099	NA
ACH-000223	PT-Vntr9y	HCC1937	HCC1937	chr6	30702853	G	A	0.487	23	24	0/1	NA	SNP	MISSENSE	c.5890C>T	p.P1964S	MDC1	mediator of DNA damage checkpoint 1	NA	ENST00000376406.8	13	-	Q14676	NA	rs780241407	NA	as_specific	0.508728	NA	NA	NA	NA	NA	p.P1964S(1)	dna_repair;	NA	NA	NA	NA	NA	NA	NA	7.3	NA	NA	NA	NA	0.563277	0.852189
ACH-000223	PT-Vntr9y	HCC1937	HCC1937	chr6	32974577	GC	TG	0.477	23	22	0/1	NA	DNP	MISSENSE	c.145_146GC>TG	p.A49C	BRD2	bromodomain containing 2	Bromodomain containing, BET	ENST00000395287.5	2	+	P25440	NA	NA	NA	NA	0.532338	NA	NA	NA	NA	NA	NA	NA	NA	NA	NA	NA	NA	NA	NA	7.3	NA	NA	NA	NA	NA	NA
ACH-000223	PT-Vntr9y	HCC1937	HCC1937	chr19	49872956	C	A	0.302	38	16	0/1	NA	SNP	NONSENSE	c.340G>T	p.E114*	AKT1S1	AKT1 substrate 1	MTOR complex 1	ENST00000391833.5	1	-	Q96B36	NA	NA	NA	NA	0.668329	NA	NA	Y	NA	NA	NA	gene_function_loss;	NA	NA	NA	NA	NA	NA	NA	7.3	NA	Y	NA	NA	0.947374	0.547783
ACH-000223	PT-Vntr9y	HCC1937	HCC1937	chr11	56700972	AA	GT	0.442	80	59	0|1	56700927	DNP	MISSENSE	c.585_586AA>GT	p.I196F	OR9G1	olfactory receptor family 9 subfamily G member 1	Olfactory receptors, family 9	ENST00000642097.1	2	+	Q8NH87	NA	NA	NA	NA	0.482587	NA	NA	NA	NA	NA	NA	NA	NA	NA	NA	NA	NA	NA	NA	7.3	NA	NA	NA	NA	NA	NA
ACH-000223	PT-Vntr9y	HCC1937	HCC1937	chr9	109167140	CG	GC	0.925	0	12	1|1	NA	DNP	MISSENSE	c.151_152CG>GC	p.R51A	FRRS1L	ferric chelate reductase 1 like	NA	ENST00000561981.3	1	-	Q9P0K9	NA	NA	NA	NA	0.798507	NA	NA	NA	NA	NA	NA	NA	NA	NA	NA	NA	NA	NA	NA	7.3	NA	NA	NA	NA	NA	NA
ACH-000223	PT-Vntr9y	HCC1937	HCC1937	chr2	141020103	C	G	0.968	0	28	1|1	NA	SNP	SPLICE_SITE	c.e12+1G>C	NA	LRP1B	LDL receptor related protein 1B	Low density lipoprotein receptors	ENST00000389484.8	NA	-	Q9NZR2	NA	NA	NA	NA	0.339152	NA	NA	NA	NA	NA	NA	splicing;	NA	NA	NA	NA	NA	NA	NA	7.3	NA	NA	NA	NA	0.978473	0.547288
ACH-000223	PT-Vntr9y	HCC1937	HCC1937	chr9	124994931	CA	AG	0.843	7	46	0/1	NA	DNP	SPLICE_SITE	c.e14-3TG>CT	NA	SCAI	suppressor of cancer cell invasion	NA	ENST00000336505.11	NA	-	Q8N9R8	NA	NA	NA	NA	0.400498	NA	NA	NA	NA	NA	p.?(2)	NA	NA	NA	NA	NA	NA	NA	NA	7.3	NA	NA	NA	NA	NA	NA
ACH-000223	PT-Vntr9y	HCC1937	HCC1937	chr2	173020661	G	A	0.975	0	39	1|1	NA	SNP	SILENT	c.2199G>A	p.T733T	RAPGEF4	Rap guanine nucleotide exchange factor 4	NA	ENST00000397081.8	23	+	Q8WZA2	NA	rs61756295	NA	as_specific	0.426434	NA	NA	NA	NA	NA	NA	NA	NA	NA	NA	NA	NA	NA	NA	4.31	NA	NA	NA	NA	0.207518	NA
ACH-000223	PT-Vntr9y	HCC1937	HCC1937	chr11	126205579	C	T	0.988	0	82	1|1	NA	SNP	MISSENSE	c.685G>A	p.G229R	RPUSD4	RNA pseudouridylate synthase domain containing 4	RNA pseudouridylate synthase domain containing	ENST00000298317.9	5	-	Q96CM3	NA	NA	NA	NA	0.566085	NA	NA	NA	NA	NA	NA	NA	NA	NA	NA	NA	NA	NA	NA	7.3	NA	NA	NA	NA	0.634178	NA
ACH-000223	PT-Vntr9y	HCC1937	HCC1937	chr5	170720361	A	C	0.186	63	13	0/1	NA	SNP	MISSENSE	c.227A>C	p.Q76P	KCNIP1	potassium voltage-gated channel interacting protein 1	Potassium voltage-gated channel regulatory subunits EF-hand domain containing	ENST00000434108.5	3	+	Q9NZI2	NA	NA	NA	NA	0.551122	NA	NA	NA	NA	NA	NA	NA	NA	NA	NA	NA	NA	NA	NA	7.3	NA	NA	NA	NA	0.873866	0.596698
ACH-000223	PT-Vntr9y	HCC1937	HCC1937	chr20	47683128	C	T	0.754	14	46	0/1	NA	SNP	SILENT	c.930G>A	p.T310T	SULF2	sulfatase 2	Sulfatases	ENST00000359930.8	7	-	Q8IWU5	NA	rs368770942	NA	as_specific	0.605985	NA	NA	NA	NA	NA	NA	NA	NA	NA	NA	NA	NA	NA	NA	4.61	NA	NA	NA	NA	0.164663	0.555483
ACH-000223	PT-Vntr9y	HCC1937	HCC1937	chr11	71435593	G	A	0.24	38	12	0/1	NA	SNP	MISSENSE	c.1210C>T	p.R404C	DHCR7	7-dehydrocholesterol reductase	NA	ENST00000355527.8	9	-	Q9UBM7	NA	rs61757582	NA	as_specific	0.668329	NA	NA	NA	NA	NA	NA	NA	NA	NA	NA	ENST00000407721;ENST00000355527;ENST00000533800;	NA	NA	NA	4.13	NA	NA	NA	NA	0.396558	0.305083
ACH-000223	PT-Vntr9y	HCC1937	HCC1937	chr3	54846438	A	G	0.305	27	10	0/1	NA	SNP	MISSENSE	c.1597A>G	p.I533V	CACNA2D3	calcium voltage-gated channel auxiliary subunit alpha2delta 3	Calcium voltage-gated channel auxiliary alpha2delta subunits	ENST00000474759.6	17	+	Q8IZS8	NA	NA	NA	NA	0.351621	NA	NA	NA	NA	NA	p.I533V(1)	NA	NA	NA	NA	NA	NA	NA	NA	7.3	NA	NA	NA	NA	0.787706	0.860254
ACH-000223	PT-Vntr9y	HCC1937	HCC1937	chr3	52206579	G	A	0.297	26	10	0/1	NA	SNP	SILENT	c.993G>A	p.E331E	ALAS1	5'-aminolevulinate synthase 1	NA	ENST00000394965.6	8	+	P13196	NA	NA	NA	NA	0.433915	NA	NA	NA	NA	NA	NA	NA	NA	NA	NA	NA	NA	NA	NA	7.3	NA	NA	NA	NA	0.362487	NA
ACH-000223	PT-Vntr9y	HCC1937	HCC1937	chr7	6652892	C	T	0.977	0	44	1|1	NA	SNP	SILENT	c.1296C>T	p.A432A	ZNF316	zinc finger protein 316	Zinc fingers C2H2-type	ENST00000382252.6	9	+	A6NFI3	NA	NA	NA	NA	0.710723	NA	NA	NA	NA	NA	NA	NA	NA	NA	NA	NA	NA	NA	NA	7.3	NA	NA	NA	NA	0.757495	NA
ACH-000223	PT-Vntr9y	HCC1937	HCC1937	chr7	13935762	G	C	0.979	0	49	1|1	NA	SNP	MISSENSE	c.542C>G	p.A181G	ETV1	ETS variant 1	ETS transcription factor family	ENST00000405358.8	6	-	P50549	NA	rs772835188	NA	as_specific	0.448878	\M	E\""	Dom	NA	\EWSR1	TMPRSS2	SLC45A3	C15orf21	HNRNPA2B1. ACSL3\""	NA	p.P181S(1)	structural_relation;	NA	NA	NA	NA	NA	NA	NA	7.3	NA
ACH-000223	PT-Vntr9y	HCC1937	HCC1937	chr3	119866608	A	T	0.979	0	48	1|1	NA	SNP	MISSENSE	c.930T>A	p.H310Q	GSK3B	glycogen synthase kinase 3 beta	NA	ENST00000316626.5	9	-	P49841	NA	rs34009575	NA	as_specific	0.34414	NA	NA	NA	NA	NA	NA	NA	NA	NA	NA	NA	NA	NA	NA	3.71	NA	NA	NA	NA	0.803064	0.80611
ACH-000223	PT-Vntr9y	HCC1937	HCC1937	chr3	98133062	G	A	0.981	0	51	1|1	NA	SNP	MISSENSE	c.365G>A	p.R122H	OR5H1	olfactory receptor family 5 subfamily H member 1	Olfactory receptors, family 5	ENST00000641874.1	2	+	A6NKK0	NA	NA	NA	NA	0.379052	NA	NA	NA	NA	NA	p.R122H(1)	NA	NA	NA	NA	NA	NA	NA	NA	7.3	NA	NA	NA	NA	0.523584	0.305603
ACH-000223	PT-Vntr9y	HCC1937	HCC1937	chr19	54742155	G	A	0.171	96	18	0/1	NA	SNP	SILENT	c.246G>A	p.K82K	KIR2DL3	killer cell immunoglobulin like receptor, two Ig domains and long cytoplasmic tail 3	Killer cell immunoglobulin like receptors CD molecules	ENST00000342376.4	3	+	P43628	NA	rs614034	NA	as_specific	0.516209	NA	NA	NA	NA	NA	NA	NA	NA	NA	NA	NA	NA	NA	NA	7.3	NA	NA	NA	NA	0.266602	0.675042
ACH-000223	PT-Vntr9y	HCC1937	HCC1937	chr19	54743842	C	T	0.22	73	20	0/1	NA	SNP	SILENT	c.418C>T	p.L140L	KIR2DL3	killer cell immunoglobulin like receptor, two Ig domains and long cytoplasmic tail 3	Killer cell immunoglobulin like receptors CD molecules	ENST00000342376.4	4	+	P43628	NA	rs377026641	NA	as_specific	0.561097	NA	NA	NA	NA	NA	NA	NA	NA	NA	NA	NA	NA	NA	NA	3.98	NA	NA	NA	NA	0.309595	0.876736
ACH-000223	PT-Vntr9y	HCC1937	HCC1937	chr8	109575992	A	T	0.211	52	14	0/1	NA	SNP	SILENT	c.903T>A	p.L301L	SYBU	syntabulin	NA	ENST00000533895.5	9	-	Q9NX95	NA	NA	NA	NA	0.431421	NA	NA	NA	NA	NA	p.S301S(1)	NA	NA	NA	NA	NA	NA	NA	NA	7.3	NA	NA	NA	NA	0.203112	0.768334
ACH-000223	PT-Vntr9y	HCC1937	HCC1937	chr1	13224919	T	A	0.444	35	30	0/1	NA	SNP	MISSENSE	c.802A>T	p.N268Y	PRAMEF18	PRAME family member 18	PRAME family	ENST00000624297.2	2	-	Q5VWM3	NA	rs61780079	NA	as_specific	0.481297	NA	NA	NA	NA	NA	NA	NA	NA	NA	NA	NA	NA	NA	NA	7.3	NA	NA	NA	NA	0.62359	NA
ACH-000223	PT-Vntr9y	HCC1937	HCC1937	chr1	13225068	A	G	0.375	42	23	0/1	NA	SNP	MISSENSE	c.653T>C	p.L218P	PRAMEF18	PRAME family member 18	PRAME family	ENST00000624297.2	2	-	Q5VWM3	NA	rs983913117 rs61780078	NA	NA	0.451372	NA	NA	NA	NA	NA	NA	NA	NA	NA	NA	NA	NA	NA	NA	7.3	NA	NA	NA	NA	0.620547	NA
ACH-000223	PT-Vntr9y	HCC1937	HCC1937	chr3	47343899	G	GGGA	0.975	0	36	1|1	NA	INS	IN_FRAME_INS	c.1683_1684insGGA	p.561_562insG	KLHL18	kelch like family member 18	BTB domain containing Kelch like	ENST00000232766.6	10	+	O94889	Y	rs1277285575	NA	as_specific	0.6	NA	NA	NA	NA	NA	NA	NA	NA	NA	NA	NA	NA	NA	NA	7.3	NA	NA	NA	NA	NA	NA
ACH-000223	PT-Vntr9y	HCC1937	HCC1937	chr7	142750675	AC	GG	0.256	29	9	0|1	142750672	DNP	MISSENSE	c.161_162AC>GG	p.N54R	PRSS1	protease, serine 1	Proteases, serine	ENST00000311737.12	2	+	P07477	NA	NA	NA	NA	0.554726	NA	NA	NA	NA	NA	NA	NA	NA	NA	NA	NA	NA	NA	NA	7.3	NA	NA	NA	NA	NA	NA
ACH-000223	PT-Vntr9y	HCC1937	HCC1937	chr3	49118035	C	G	0.976	0	41	1|1	NA	SNP	SILENT	c.210G>C	p.G70G	USP19	ubiquitin specific peptidase 19	Ubiquitin specific peptidases Zinc fingers MYND-type	ENST00000398888.6	3	-	O94966	NA	rs374044689	NA	as_specific	0.521197	NA	NA	NA	NA	NA	NA	NA	NA	NA	NA	NA	NA	NA	NA	3.29	NA	NA	NA	NA	0.291385	0.775562
ACH-000223	PT-Vntr9y	HCC1937	HCC1937	chr10	100218798	T	C	0.959	0	24	1|1	NA	SNP	SILENT	c.717A>G	p.P239P	CHUK	conserved helix-loop-helix ubiquitous kinase	NA	ENST00000370397.8	8	-	O15111	NA	rs56255532	NA	as_specific	0.331671	NA	NA	NA	NA	NA	NA	NA	NA	NA	NA	NA	NA	NA	NA	4.61	NA	NA	NA	NA	0.188582	NA
ACH-000223	PT-Vntr9y	HCC1937	HCC1937	chr4	113354846	G	T	0.97	0	32	1|1	NA	SNP	MISSENSE	c.6066G>T	p.K2022N	ANK2	ankyrin 2	Ankyrin repeat domain containing	ENST00000503423.6	38	+	Q01484	NA	rs144848998	NA	as_specific	0.46384	NA	NA	NA	NA	NA	NA	NA	NA	NA	NA	NA	NA	NA	NA	3.05	NA	NA	NA	NA	0.330105	0.713913
ACH-000223	PT-Vntr9y	HCC1937	HCC1937	chr4	153635503	C	A	0.179	41	8	0/1	NA	SNP	MISSENSE	c.4486C>A	p.Q1496K	TMEM131L	transmembrane 131 like	NA	ENST00000409663.7	34	+	A2VDJ0	NA	NA	NA	NA	0.466334	NA	NA	NA	NA	NA	NA	NA	NA	NA	NA	NA	NA	NA	NA	7.3	NA	NA	NA	NA	0.456816	0.66552
ACH-000223	PT-Vntr9y	HCC1937	HCC1937	chr4	186287759	G	A	0.5	18	15	0/1	NA	SNP	MISSENSE	c.1652G>A	p.G551E	F11	coagulation factor XI	NA	ENST00000403665.7	14	+	P03951	NA	rs777115417	NA	as_specific	0.369077	NA	NA	NA	NA	NA	NA	NA	NA	NA	NA	NA	NA	NA	NA	7.3	NA	NA	NA	NA	0.507819	0.492769
ACH-000223	PT-Vntr9y	HCC1937	HCC1937	chr5	13944366	GACAACAGCACCTTACCGTTAAA	G	0.322	75	34	0/1	NA	DEL	SPLICE_SITE	c.e1-16TTTAACGGTAAGGTGCTGTTGTC>C	NA	DNAH5	dynein axonemal heavy chain 5	Dyneins, axonemal	ENST00000265104.4	NA	-	Q8TE73	NA	NA	NA	NA	0.405213	NA	NA	NA	NA	NA	NA	NA	NA	NA	NA	NA	NA	NA	NA	7.3	NA	NA	NA	NA	NA	NA
ACH-000223	PT-Vntr9y	HCC1937	HCC1937	chr17	76399709	T	G	0.981	0	52	1|1	NA	SNP	SILENT	c.1368A>C	p.A456A	UBE2O	ubiquitin conjugating enzyme E2 O	NA	ENST00000319380.12	9	-	Q9C0C9	NA	rs61758457	NA	as_specific	0.591022	NA	NA	NA	NA	NA	NA	gene_function_loss;	NA	NA	NA	NA	NA	NA	NA	7.3	NA	Y	NA	NA	0.146713	0.990074
ACH-000223	PT-Vntr9y	HCC1937	HCC1937	chr11	2918076	G	A	0.964	0	26	1|1	NA	SNP	SILENT	c.744G>A	p.V248V	SLC22A18	solute carrier family 22 member 18	Solute carriers	ENST00000380574.5	7	+	Q96BI1	NA	rs753669681	NA	as_specific	0.663342	NA	NA	NA	NA	NA	NA	NA	NA	NA	NA	NA	NA	NA	NA	4.31	NA	NA	NA	NA	0.166368	NA
ACH-000223	PT-Vntr9y	HCC1937	HCC1937	chr5	148827814	G	A	0.984	0	60	1|1	NA	SNP	MISSENSE	c.983G>A	p.R328Q	ADRB2	adrenoceptor beta 2	Adrenoceptors	ENST00000305988.5	1	+	P07550	NA	rs149939087	NA	as_specific	0.496259	NA	NA	NA	NA	NA	NA	NA	NA	NA	NA	NA	NA	NA	NA	7.3	NA	NA	NA	NA	0.694404	0.673961
ACH-000223	PT-Vntr9y	HCC1937	HCC1937	chr1	29112422	G	A	0.98	0	50	1|1	NA	SNP	MISSENSE	c.2470G>A	p.G824R	EPB41	erythrocyte membrane protein band 4.1	Erythrocyte membrane protein band 4.1 FERM domain containing	ENST00000373798.5	19	+	P11171	NA	rs1324804153	NA	as_specific	0.44389	NA	NA	NA	NA	NA	NA	NA	NA	NA	NA	ENST00000642260;ENST00000647103;ENST00000343067;ENST00000356093;ENST00000642937;ENST00000373800;ENST00000649717;ENST00000347529;ENST00000373798;ENST00000349460;	NA	NA	NA	4.13	NA	NA	NA	NA	0.910752	NA
ACH-000223	PT-Vntr9y	HCC1937	HCC1937	chr8	131970525	CAGCGTTGAATTCGAAGCAAATGATTTACAGGGGGG	C	0.216	88	28	0|1	131970525	DEL	FRAME_SHIFT_DEL	c.1042_1076delAGCGTTGAATTCGAAGCAAATGATTTACAGGGGGG	p.S348fs	EFR3A	EFR3 homolog A	NA	ENST00000254624.10	10	+	Q14156	NA	NA	NA	NA	0.328736	NA	NA	Y	NA	NA	p.S348fs*15(1)	gene_function_loss;	NA	NA	NA	NA	NA	NA	NA	7.3	NA	Y	NA	NA	NA	NA
ACH-000223	PT-Vntr9y	HCC1937	HCC1937	chr12	8749875	T	G	0.176	43	10	0/1	NA	SNP	MISSENSE	c.189T>G	p.N63K	RIMKLB	ribosomal modification protein rimK like family member B	NA	ENST00000538135.5	3	+	Q9ULI2	NA	NA	NA	NA	0.379052	NA	NA	NA	NA	NA	NA	NA	NA	NA	NA	NA	NA	NA	NA	7.3	NA	NA	NA	NA	0.800611	0.508867
ACH-000223	PT-Vntr9y	HCC1937	HCC1937	chr17	40884833	C	T	0.974	0	36	1|1	NA	SNP	MISSENSE	c.353G>A	p.S118N	KRT20	keratin 20	Keratins, type I	ENST00000167588.4	1	-	P35900	NA	rs760770162	NA	as_specific	0.456359	NA	NA	NA	NA	NA	NA	NA	NA	NA	NA	NA	NA	NA	NA	7.3	NA	NA	NA	NA	0.411091	0.515631
ACH-000223	PT-Vntr9y	HCC1937	HCC1937	chr17	41265692	TG	CT	0.75	0	2	0/1	NA	DNP	MISSENSE	c.315_316TG>CT	p.G106C	KRTAP9-6	keratin associated protein 9-6	Keratin associated proteins	ENST00000391355.1	1	+	A8MVA2	NA	NA	NA	NA	0.61194	NA	NA	NA	NA	NA	NA	NA	NA	NA	NA	NA	NA	NA	NA	7.3	NA	NA	NA	NA	NA	NA
ACH-000223	PT-Vntr9y	HCC1937	HCC1937	chr6	30656204	G	C	0.509	28	28	0/1	NA	SNP	MISSENSE	c.2492C>G	p.S831C	DHX16	DEAH-box helicase 16	Spliceosomal Bact complex Spliceosomal P complex DEAH-box helicases Spliceosomal C complex	ENST00000376442.8	16	-	O60231	NA	rs61757583	NA	as_specific	0.538653	NA	NA	NA	NA	NA	NA	NA	NA	NA	NA	NA	NA	NA	NA	7.3	NA	NA	NA	NA	0.912324	0.686496
ACH-000223	PT-Vntr9y	HCC1937	HCC1937	chr6	18122478	G	A	0.403	40	27	0/1	NA	SNP	SILENT	c.129C>T	p.N43N	NHLRC1	NHL repeat containing E3 ubiquitin protein ligase 1	NA	ENST00000340650.6	1	-	Q6VVB1	NA	NA	NA	NA	0.720698	NA	NA	NA	NA	NA	NA	NA	NA	NA	NA	NA	NA	NA	NA	7.3	NA	NA	NA	NA	0.145317	0.931298
ACH-000223	PT-Vntr9y	HCC1937	HCC1937	chr6	19837839	G	A	0.304	16	6	0/1	NA	SNP	MISSENSE	c.85G>A	p.A29T	ID4	inhibitor of DNA binding 4, HLH protein	Basic helix-loop-helix proteins	ENST00000378700.8	1	+	P47928	NA	NA	NA	NA	0.758105	NA	NA	NA	NA	NA	NA	NA	NA	NA	NA	NA	NA	NA	NA	7.3	NA	NA	NA	NA	0.345852	0.634931
ACH-000223	PT-Vntr9y	HCC1937	HCC1937	chr19	41625808	C	T	0.196	46	10	0/1	NA	SNP	MISSENSE	c.217G>A	p.A73T	CEACAM4	carcinoembryonic antigen related cell adhesion molecule 4	V-set domain containing Carcinoembryonic antigen related cell adhesion molecule family	ENST00000221954.6	2	-	O75871	NA	NA	NA	NA	0.508728	NA	NA	NA	NA	NA	NA	NA	NA	NA	NA	NA	NA	NA	NA	7.3	NA	NA	NA	NA	0.504079	NA
ACH-000223	PT-Vntr9y	HCC1937	HCC1937	chr11	56700571	AC	GT	0.993	0	132	1|1	56700568	DNP	MISSENSE	c.184_185AC>GT	p.T62V	OR9G1	olfactory receptor family 9 subfamily G member 1	Olfactory receptors, family 9	ENST00000642097.1	2	+	Q8NH87	NA	NA	NA	NA	0.512438	NA	NA	NA	NA	NA	NA	NA	NA	NA	NA	NA	NA	NA	NA	7.3	NA	NA	NA	NA	NA	NA
ACH-000223	PT-Vntr9y	HCC1937	HCC1937	chr7	100972914	GC	CT	0.228	45	14	0|1	100972900	DNP	MISSENSE	c.158_159GC>CT	p.S53T	MUC12	mucin 12, cell surface associated	Mucins	ENST00000379442.7	3	+	Q9UKN1	NA	NA	NA	NA	0.534826	NA	NA	NA	NA	NA	NA	NA	NA	NA	NA	NA	NA	NA	NA	7.3	NA	NA	NA	NA	NA	NA
ACH-000223	PT-Vntr9y	HCC1937	HCC1937	chr7	128837431	G	A	0.514	17	19	0/1	NA	SNP	MISSENSE	c.733G>A	p.V245M	FLNC	filamin C	NA	ENST00000346177.6	4	+	Q14315	NA	NA	NA	NA	0.61596	NA	NA	NA	NA	NA	NA	NA	NA	NA	NA	NA	NA	NA	NA	7.3	NA	NA	NA	NA	0.904271	0.89312
ACH-000223	PT-Vntr9y	HCC1937	HCC1937	chr7	103483748	T	C	0.656	10	21	0|1	103483748	SNP	SILENT	c.10086A>G	p.Q3362Q	RELN	reelin	NA	ENST00000343529.9	62	-	P78509	NA	rs765769069	NA	as_specific	0.471322	NA	NA	NA	NA	NA	NA	NA	NA	NA	NA	NA	NA	NA	NA	7.3	NA	NA	NA	NA	0.165033	NA
ACH-000223	PT-Vntr9y	HCC1937	HCC1937	chrX	1191074	T	C	0.959	0	23	1|1	NA	SNP	SILENT	c.939A>G	p.V313V	CRLF2	cytokine receptor like factor 2	Fibronectin type III domain containing Pseudoautosomal region 1	ENST00000400841.8	8	-	Q9HC73	NA	rs1480839877	NA	assembly_conflict	0.568579	L	Dom	NA	\P2RY8	IGH@\""	NA	NA	structural_relation;	NA	NA	NA	NA	NA	NA	NA	7.3	NA	NA	NA	NA	NA
ACH-000223	PT-Vntr9y	HCC1937	HCC1937	chr2	178770479	G	C	0.973	0	35	1|1	NA	SNP	MISSENSE	c.8313C>G	p.I2771M	TTN	titin	Fibronectin type III domain containing I-set domain containing Immunoglobulin like domain containing	ENST00000342992.10	35	-	Q8WZ42	NA	rs576644663	NA	as_specific	0.42394	NA	NA	NA	NA	NA	NA	NA	NA	NA	NA	NA	NA	NA	NA	4.61	NA	NA	NA	NA	0.659461	NA
ACH-000223	PT-Vntr9y	HCC1937	HCC1937	chr19	1481946	C	T	0.435	12	9	0/1	NA	SNP	MISSENSE	c.2081G>A	p.R694Q	PCSK4	proprotein convertase subtilisin/kexin type 4	Proprotein convertase subtilisin/kexin family	ENST00000300954.9	15	-	Q6UW60	NA	rs768583062	NA	as_specific	0.698254	NA	NA	NA	NA	NA	NA	NA	NA	NA	NA	NA	NA	NA	NA	7.3	NA	NA	NA	NA	0.355214	0.685985
ACH-000223	PT-Vntr9y	HCC1937	HCC1937	chr3	45095535	C	T	0.979	0	46	1|1	NA	SNP	MISSENSE	c.1058G>A	p.R353Q	CDCP1	CUB domain containing protein 1	CD molecules	ENST00000296129.6	5	-	Q9H5V8	NA	rs372469907	NA	as_specific	0.446384	NA	NA	NA	NA	NA	NA	NA	NA	NA	NA	NA	NA	NA	NA	3.65	NA	NA	NA	NA	0.806571	NA
ACH-000223	PT-Vntr9y	HCC1937	HCC1937	chrX	2934970	C	T	0.556	16	20	0/1	NA	SNP	SILENT	c.1632G>A	p.A544A	ARSL	NA	NA	ENST00000381134.9	11	-	NA	NA	rs751521450	NA	as_specific	0.55611	NA	NA	NA	NA	NA	NA	NA	NA	NA	NA	NA	NA	NA	NA	7.3	NA	NA	NA	NA	NA	0.40634
ACH-000223	PT-Vntr9y	HCC1937	HCC1937	chr7	142750699	GC	CT	0.151	27	4	0|1	142750691	DNP	MISSENSE	c.185_186GC>CT	p.G62A	PRSS1	protease, serine 1	Proteases, serine	ENST00000311737.12	2	+	P07477	NA	NA	NA	NA	0.557214	NA	NA	NA	NA	NA	NA	NA	NA	NA	NA	NA	NA	NA	NA	7.3	NA	NA	NA	NA	NA	NA
ACH-000223	PT-Vntr9y	HCC1937	HCC1937	chr15	82474752	A	G	0.925	0	11	1|1	NA	SNP	SPLICE_SITE	c.e10-1A>G	NA	CSPG4P10	chondroitin sulfate proteoglycan 4 pseudogene 10	NA	ENST00000612093.1	NA	+	NA	NA	rs75913910	NA	as_specific	0.588529	NA	NA	NA	NA	NA	NA	NA	NA	NA	NA	NA	NA	NA	NA	7.3	NA	NA	NA	NA	NA	0.841023
ACH-000223	PT-Vntr9y	HCC1937	HCC1937	chr9	136417039	A	C	0.976	0	42	1|1	NA	SNP	MISSENSE	c.722A>C	p.Y241S	PMPCA	peptidase, mitochondrial processing alpha subunit	M16 metallopeptidases	ENST00000371717.8	7	+	Q10713	NA	rs746463496	NA	as_specific	0.600998	NA	NA	NA	NA	NA	NA	NA	NA	NA	NA	NA	NA	NA	NA	4.31	NA	NA	NA	NA	0.771323	NA
ACH-000223	PT-Vntr9y	HCC1937	HCC1937	chr3	57368206	T	C	0.976	0	42	1|1	NA	SNP	SILENT	c.8814A>G	p.E2938E	DNAH12	dynein axonemal heavy chain 12	Dyneins, axonemal	ENST00000495027.5	56	-	Q6ZR08	NA	rs905856097	NA	as_specific	0.321696	NA	NA	NA	NA	NA	NA	NA	NA	NA	NA	NA	NA	NA	NA	7.3	NA	NA	NA	NA	NA	NA
ACH-000223	PT-Vntr9y	HCC1937	HCC1937	chr7	22167073	C	T	0.98	0	49	1|1	NA	SNP	MISSENSE	c.1280G>A	p.R427K	RAPGEF5	Rap guanine nucleotide exchange factor 5	NA	ENST00000665637.1	12	-	Q92565	NA	rs202018728	NA	as_specific	0.416459	NA	NA	NA	NA	NA	NA	NA	NA	NA	NA	NA	NA	NA	NA	3.76	NA	NA	NA	NA	0.928231	0.81408
ACH-000223	PT-Vntr9y	HCC1937	HCC1937	chr19	54742098	A	G	0.175	75	15	0|1	54742098	SNP	SILENT	c.189A>G	p.E63E	KIR2DL3	killer cell immunoglobulin like receptor, two Ig domains and long cytoplasmic tail 3	Killer cell immunoglobulin like receptors CD molecules	ENST00000342376.4	3	+	P43628	NA	rs34790392	NA	as_specific	0.516209	NA	NA	NA	NA	NA	NA	NA	NA	NA	NA	NA	NA	NA	NA	7.3	NA	NA	NA	NA	0.402741	0.164989
ACH-000223	PT-Vntr9y	HCC1937	HCC1937	chr10	17991292	C	A	0.621	10	18	0/1	NA	SNP	MISSENSE	c.1411C>A	p.P471T	SLC39A12	solute carrier family 39 member 12	Solute carriers	ENST00000377374.8	8	+	Q504Y0	NA	NA	NA	NA	0.336658	NA	NA	NA	NA	NA	p.P471T(1)	NA	NA	NA	NA	NA	NA	NA	NA	7.3	NA	NA	NA	NA	0.652084	NA
ACH-000223	PT-Vntr9y	HCC1937	HCC1937	chr16	75566863	G	A	0.451	41	32	0/1	NA	SNP	MISSENSE	c.46G>A	p.V16M	GABARAPL2	GABA type A receptor associated protein like 2	Autophagy related	ENST00000037243.7	2	+	P60520	NA	NA	NA	NA	0.67581	NA	NA	NA	NA	NA	NA	NA	NA	NA	NA	NA	NA	NA	NA	7.3	NA	NA	NA	NA	0.741609	0.847656
ACH-000223	PT-Vntr9y	HCC1937	HCC1937	chr1	27850214	G	C	0.97	0	31	1|1	NA	SNP	MISSENSE	c.824G>C	p.G275A	PPP1R8	protein phosphatase 1 regulatory subunit 8	Protein phosphatase 1 regulatory subunits	ENST00000311772.10	7	+	Q12972	NA	NA	NA	NA	0.55611	NA	NA	NA	NA	NA	NA	NA	NA	NA	NA	NA	NA	NA	NA	7.3	NA	NA	NA	NA	0.605156	0.833942
ACH-000223	PT-Vntr9y	HCC1937	HCC1937	chrX	105767195	C	T	0.227	19	5	0/1	NA	SNP	MISSENSE	c.1595C>T	p.S532F	IL1RAPL2	interleukin 1 receptor accessory protein like 2	Immunoglobulin like domain containing Interleukin receptors TIR domain containing	ENST00000372582.6	11	+	Q9NP60	NA	NA	NA	NA	0.416459	NA	NA	NA	NA	NA	NA	NA	NA	NA	NA	NA	NA	NA	NA	7.3	NA	NA	NA	NA	NA	0.289793
ACH-000223	PT-Vntr9y	HCC1937	HCC1937	chr15	57516796	C	T	0.973	0	36	1|1	NA	SNP	MISSENSE	c.2420C>T	p.A807V	CGNL1	cingulin like 1	NA	ENST00000281282.5	9	+	Q0VF96	NA	rs780359042	NA	as_specific	0.543641	NA	NA	NA	NA	NA	NA	NA	NA	NA	NA	NA	NA	NA	NA	4.01	NA	NA	NA	NA	0.752054	0.449158
ACH-000223	PT-Vntr9y	HCC1937	HCC1937	chr1	45018620	C	T	0.977	0	42	1|1	NA	SNP	MISSENSE	c.3392G>A	p.S1131N	ZSWIM5	zinc finger SWIM-type containing 5	Zinc fingers SWIM-type	ENST00000359600.6	14	-	Q9P217	NA	rs767539501	NA	as_specific	0.548628	NA	NA	NA	NA	NA	NA	NA	NA	NA	NA	NA	NA	NA	NA	4.61	NA	NA	NA	NA	0.593563	0.746946
ACH-000223	PT-Vntr9y	HCC1937	HCC1937	chr8	132929188	G	T	0.3	66	28	0/1	NA	SNP	MISSENSE	c.4812G>T	p.L1604F	TG	thyroglobulin	NA	ENST00000220616.9	23	+	P01266	NA	NA	NA	NA	0.396509	NA	NA	NA	NA	NA	NA	NA	NA	NA	NA	NA	NA	NA	NA	7.3	NA	NA	NA	NA	0.642084	NA
ACH-000223	PT-Vntr9y	HCC1937	HCC1937	chr12	9366690	TC	AA	0.746	15	42	0/1	NA	DNP	SPLICE_SITE	c.e4+1TC>AA	NA	LINC02367	long intergenic non-protein coding RNA 2367	NA	ENST00000652834.1	NA	+	NA	NA	NA	NA	NA	0.475124	NA	NA	NA	NA	NA	NA	NA	NA	NA	NA	NA	NA	NA	NA	7.3	NA	NA	NA	NA	NA	NA
ACH-000223	PT-Vntr9y	HCC1937	HCC1937	chr12	9694768	T	C	0.769	12	40	0/1	NA	SNP	MISSENSE	c.470T>C	p.I157T	CLEC2D	C-type lectin domain family 2 member D	C-type lectin domain containing	ENST00000290855.11	5	+	Q9UHP7	NA	rs150263662	NA	as_specific	0.379052	NA	NA	NA	NA	NA	NA	NA	NA	NA	NA	NA	NA	NA	NA	3.02	NA	NA	NA	NA	0.293239	NA
ACH-000223	PT-Vntr9y	HCC1937	HCC1937	chr4	87135678	C	A	0.315	36	16	0/1	NA	SNP	MISSENSE	c.3610C>A	p.Q1204K	AFF1	AF4/FMR2 family member 1	AF4/FMR2 family Super elongation complex	ENST00000307808.10	20	+	P51825	NA	NA	NA	NA	0.416459	NA	NA	NA	4332	NA	p.Q1204K(1)	structural_relation;	NA	NA	NA	NA	NA	NA	NA	7.3	NA	NA	NA	NA	0.480703	NA
ACH-000223	PT-Vntr9y	HCC1937	HCC1937	chr10	115286379	A	C	0.288	13	5	0/1	NA	SNP	SILENT	c.2397A>C	p.I799I	ATRNL1	attractin like 1	C-type lectin domain containing	ENST00000355044.8	15	+	Q5VV63	NA	NA	NA	NA	0.284289	NA	NA	NA	NA	NA	NA	NA	NA	NA	NA	NA	NA	NA	NA	7.3	NA	NA	NA	NA	0.315673	0.769581
ACH-000223	PT-Vntr9y	HCC1937	HCC1937	chr10	116601200	T	G	0.948	0	19	1|1	NA	SNP	SPLICE_SITE	c.1062T>G	p.A354A	PNLIPRP1	pancreatic lipase related protein 1	NA	ENST00000528052.5	10	+	P54315	NA	NA	NA	NA	0.408978	NA	NA	NA	NA	NA	NA	NA	NA	NA	NA	NA	NA	NA	NA	7.3	NA	NA	NA	NA	0.276213	0.349173
ACH-000223	PT-Vntr9y	HCC1937	HCC1937	chr5	171086	C	T	0.621	38	59	0/1	NA	SNP	MISSENSE	c.3773C>T	p.P1258L	PLEKHG4B	pleckstrin homology and RhoGEF domain containing G4B	Pleckstrin homology domain containing	ENST00000637938.1	15	+	Q96PX9	NA	rs61750332	NA	as_specific	0.628429	NA	NA	NA	NA	NA	NA	NA	NA	NA	NA	NA	NA	NA	NA	7.3	NA	NA	NA	NA	0.829518	0.792381
ACH-000223	PT-Vntr9y	HCC1937	HCC1937	chr5	1501569	C	T	0.161	79	14	0/1	NA	SNP	MISSENSE	c.170G>A	p.R57Q	LPCAT1	lysophosphatidylcholine acyltransferase 1	1-acylglycerol-3-phosphate O-acyltransferases EF-hand domain containing	ENST00000283415.4	2	-	Q8NF37	NA	rs1307070775	NA	as_specific	0.658354	NA	NA	NA	NA	NA	p.R57Q(1)	NA	NA	NA	NA	ENST00000283415;	NA	NA	NA	7.3	NA	NA	NA	NA	0.833885	0.599409
ACH-000223	PT-Vntr9y	HCC1937	HCC1937	chr17	74919578	G	C	0.978	0	45	1|1	NA	SNP	MISSENSE	c.1258C>G	p.L420V	USH1G	USH1 protein network component sans	Ankyrin repeat domain containing Sterile alpha motif domain containing	ENST00000614341.5	2	-	Q495M9	NA	rs139897506	NA	as_specific	0.658354	NA	NA	NA	USH1G	NA	NA	structural_relation;	NA	NA	NA	NA	NA	NA	NA	3.13	NA	NA	NA	NA	0.667282	NA
ACH-000223	PT-Vntr9y	HCC1937	HCC1937	chr5	134390326	T	A	0.981	0	54	1|1	NA	SNP	SILENT	c.432T>A	p.I144I	UBE2B	ubiquitin conjugating enzyme E2 B	Ubiquitin conjugating enzymes E2	ENST00000265339.7	6	+	P63146	NA	rs61749632	NA	as_specific	0.346633	NA	NA	NA	NA	NA	NA	NA	NA	NA	NA	NA	NA	NA	NA	7.3	NA	NA	NA	NA	NA	0.777038
ACH-000223	PT-Vntr9y	HCC1937	HCC1937	chr11	56122675	G	A	0.75	14	41	0/1	NA	SNP	MISSENSE	c.303G>A	p.M101I	OR8H3	olfactory receptor family 8 subfamily H member 3	Olfactory receptors, family 8	ENST00000313472.3	1	+	Q8N146	NA	rs745822526	NA	as_specific	0.44389	NA	NA	NA	NA	NA	NA	NA	NA	NA	NA	NA	NA	NA	NA	7.3	NA	NA	NA	NA	0.355357	0.421049
ACH-000223	PT-Vntr9y	HCC1937	HCC1937	chr8	123652481	T	G	0.195	75	18	0/1	NA	SNP	MISSENSE	c.446A>C	p.E149A	KLHL38	kelch like family member 38	BTB domain containing Kelch like	ENST00000325995.7	1	-	Q2WGJ6	NA	NA	NA	NA	0.57606	NA	NA	NA	NA	NA	NA	NA	NA	NA	NA	NA	NA	NA	NA	7.3	NA	NA	NA	NA	0.403636	0.844427
ACH-000223	PT-Vntr9y	HCC1937	HCC1937	chr18	49902665	C	T	0.94	0	16	1|1	NA	SNP	MISSENSE	c.2740G>A	p.E914K	MYO5B	myosin VB	Myosins, class V	ENST00000285039.12	21	-	Q9ULV0	NA	rs373285292	NA	as_specific	0.603491	NA	NA	NA	NA	NA	NA	NA	NA	NA	NA	NA	NA	NA	NA	7.3	NA	NA	NA	NA	0.651494	0.471774
ACH-000223	PT-Vntr9y	HCC1937	HCC1937	chr19	8889529	CA	AG	0.403	40	27	0/1	NA	DNP	MISSENSE	c.40551_40552TG>CT	p.V13518L	MUC16	mucin 16, cell surface associated	Mucins	ENST00000397910.8	55	-	Q8WXI7	NA	NA	NA	NA	0.562189	NA	NA	NA	NA	NA	NA	NA	NA	NA	NA	NA	NA	NA	NA	7.3	NA	NA	NA	NA	NA	NA
ACH-000223	PT-Vntr9y	HCC1937	HCC1937	chr6	7246866	C	G	0.404	29	20	0/1	NA	SNP	SILENT	c.4416C>G	p.R1472R	RREB1	ras responsive element binding protein 1	Zinc fingers C2H2-type	ENST00000379938.7	12	+	Q92766	NA	NA	NA	NA	0.713217	NA	NA	NA	NA	NA	p.R1417R(1)	NA	NA	NA	NA	NA	NA	NA	NA	7.3	NA	NA	NA	NA	0.106958	NA
ACH-000223	PT-Vntr9y	HCC1937	HCC1937	chr6	11104812	G	A	0.39	36	23	0/1	NA	SNP	MISSENSE	c.499C>T	p.R167C	ERVFRD-1	endogenous retrovirus group FRD member 1, envelope	NA	ENST00000472091.2	2	-	P60508	NA	rs776530304	NA	as_specific	0.438903	NA	NA	NA	NA	NA	NA	gene_function_loss;	NA	NA	NA	NA	NA	NA	NA	7.3	NA	Y	NA	NA	0.602263	0.995561
ACH-000223	PT-Vntr9y	HCC1937	HCC1937	chr19	10118946	C	T	0.358	33	18	0/1	NA	SNP	SILENT	c.162G>A	p.P54P	EIF3G	eukaryotic translation initiation factor 3 subunit G	RNA binding motif containing Eukaryotic translation initiation factor 3	ENST00000253108.9	4	-	O75821	NA	NA	NA	NA	0.600998	NA	NA	NA	NA	NA	NA	NA	NA	NA	NA	NA	NA	NA	NA	7.3	NA	NA	NA	NA	0.194519	0.781437
ACH-000223	PT-Vntr9y	HCC1937	HCC1937	chr19	19679961	C	G	0.207	46	10	0/1	NA	SNP	SILENT	c.972C>G	p.S324S	ZNF101	zinc finger protein 101	Zinc fingers C2H2-type	ENST00000592502.2	4	+	Q8IZC7	NA	rs533846981	NA	as_specific	0.42394	NA	NA	NA	NA	NA	NA	NA	NA	NA	NA	NA	NA	NA	NA	7.3	NA	NA	NA	NA	0.187943	NA
ACH-000223	PT-Vntr9y	HCC1937	HCC1937	chr19	23362182	T	C	0.355	28	15	0/1	NA	SNP	MISSENSE	c.797A>G	p.Y266C	ZNF91	zinc finger protein 91	Zinc fingers C2H2-type	ENST00000300619.12	4	-	Q05481	NA	rs777693008	NA	as_specific	0.366584	NA	NA	NA	NA	NA	NA	NA	NA	NA	NA	NA	NA	NA	NA	7.3	NA	NA	NA	NA	0.550338	0.396686
ACH-000223	PT-Vntr9y	HCC1937	HCC1937	chr7	130733862	G	A	0.641	8	15	0/1	NA	SNP	MISSENSE	c.172C>T	p.P58S	KLF14	Kruppel like factor 14	Kruppel like factors Zinc fingers C2H2-type	ENST00000583337.3	1	-	Q8TD94	NA	rs111400400	NA	as_specific	0.785536	NA	NA	NA	NA	NA	NA	NA	NA	NA	NA	NA	NA	NA	NA	7.3	NA	NA	NA	NA	NA	0.756902
ACH-000223	PT-Vntr9y	HCC1937	HCC1937	chr2	120077247	G	C	0.982	0	57	1|1	NA	SNP	MISSENSE	c.645G>C	p.Q215H	EPB41L5	erythrocyte membrane protein band 4.1 like 5	FERM domain containing	ENST00000443124.5	9	+	Q9HCM4	NA	rs141272714	NA	as_specific	0.349127	NA	NA	NA	NA	NA	NA	NA	NA	NA	NA	NA	NA	NA	NA	3.27	NA	NA	NA	NA	0.623591	0.380433
ACH-000223	PT-Vntr9y	HCC1937	HCC1937	chr2	127286793	T	G	0.209	51	12	0/1	NA	SNP	MISSENSE	c.1252A>C	p.K418Q	ERCC3	ERCC excision repair 3, TFIIH core complex helicase subunit	Xeroderma pigmentosum complementation groups General transcription factors ERCC excision repair associated DNA helicases	ENST00000285398.7	8	-	P19447	NA	NA	NA	NA	0.55611	E	Rec	NA	NA	NA	p.K418Q(1)	NA	NA	NA	NA	NA	NA	NA	NA	7.3	NA	NA	NA	NA	0.941225	0.472032
ACH-000223	PT-Vntr9y	HCC1937	HCC1937	chr2	140503032	A	T	0.186	38	8	0/1	NA	SNP	MISSENSE	c.8593T>A	p.C2865S	LRP1B	LDL receptor related protein 1B	Low density lipoprotein receptors	ENST00000389484.8	54	-	Q9NZR2	NA	rs1257118221	NA	as_specific	0.359102	NA	NA	NA	NA	NA	NA	NA	NA	NA	NA	ENST00000389484;	NA	NA	NA	7.3	NA	NA	NA	NA	0.905583	NA
ACH-000223	PT-Vntr9y	HCC1937	HCC1937	chr15	42691047	G	T	0.701	8	20	0/1	NA	SNP	MISSENSE	c.9469G>T	p.V3157L	STARD9	StAR related lipid transfer domain containing 9	StAR related lipid transfer domain containing Kinesins	ENST00000290607.12	23	+	Q9P2P6	NA	NA	NA	NA	0.501247	NA	NA	NA	NA	NA	NA	NA	NA	NA	NA	NA	NA	NA	NA	7.3	NA	NA	NA	NA	0.21128	0.398071
ACH-000223	PT-Vntr9y	HCC1937	HCC1937	chrX	1465949	T	G	0.58	22	29	0/1	NA	SNP	MISSENSE	c.610A>C	p.I204L	P2RY8	P2Y receptor family member 8	Pseudoautosomal region 1 G protein-coupled receptors, Class A orphans	ENST00000381297.10	2	-	Q86VZ1	NA	NA	NA	NA	0.658354	L	Dom	NA	CRLF2	NA	NA	structural_relation;	NA	NA	NA	NA	NA	NA	NA	7.3	NA	NA	NA	NA	NA	0.275796
ACH-000223	PT-Vntr9y	HCC1937	HCC1937	chr1	6445801	C	T	0.524	7	8	0/1	NA	SNP	MISSENSE	c.1330C>T	p.P444S	ESPN	espin	Deafness associated genes Ankyrin repeat domain containing	ENST00000645284.1	7	+	B1AK53	NA	NA	NA	NA	0.650873	NA	NA	NA	NA	NA	NA	NA	NA	NA	NA	NA	NA	NA	NA	7.3	NA	NA	NA	NA	0.26274	0.766231
ACH-000223	PT-Vntr9y	HCC1937	HCC1937	chr15	62819591	G	T	0.366	18	11	0/1	NA	SNP	NONSENSE	c.6847G>T	p.E2283*	TLN2	talin 2	FERM domain containing	ENST00000561311.5	52	+	Q9Y4G6	NA	NA	NA	NA	0.523691	NA	NA	Y	NA	NA	p.E2283*(1)	gene_function_loss;	NA	NA	NA	NA	NA	NA	NA	7.3	NA	Y	NA	NA	0.987579	0.594622
ACH-000223	PT-Vntr9y	HCC1937	HCC1937	chr8	132906818	C	T	0.161	79	14	0/1	NA	SNP	SILENT	c.3765C>T	p.S1255S	TG	thyroglobulin	NA	ENST00000220616.9	17	+	P01266	NA	rs150204986	NA	as_specific	0.628429	NA	NA	NA	NA	NA	NA	NA	NA	NA	NA	NA	NA	NA	NA	7.3	NA	NA	NA	NA	0.234427	0.611047
ACH-000223	PT-Vntr9y	HCC1937	HCC1937	chrX	64328893	C	T	0.75	7	25	0/1	NA	SNP	MISSENSE	c.1360G>A	p.E454K	MTMR8	myotubularin related protein 8	Myotubularins Phosphoinositide phosphatases	ENST00000374852.4	12	-	Q96EF0	NA	NA	NA	NA	0.391521	NA	NA	NA	NA	NA	p.E454K(1)	NA	NA	NA	NA	NA	NA	NA	NA	7.3	NA	NA	NA	NA	NA	NA
ACH-000223	PT-Vntr9y	HCC1937	HCC1937	chr7	143341988	G	A	0.283	39	14	0/1	NA	SNP	MISSENSE	c.1642G>A	p.E548K	CLCN1	chloride voltage-gated channel 1	Chloride voltage-gated channels	ENST00000343257.7	15	+	P35523	NA	rs546411827	NA	as_specific	0.516209	NA	NA	NA	NA	NA	p.E548K(1)	NA	NA	NA	NA	ENST00000343257;	NA	NA	NA	7.3	NA	NA	NA	NA	0.968153	0.763904
ACH-000223	PT-Vntr9y	HCC1937	HCC1937	chr19	54242117	T	C	0.176	44	10	0/1	NA	SNP	MISSENSE	c.264A>G	p.I88M	LILRA6	leukocyte immunoglobulin like receptor A6	Activating leukocyte immunoglobulin like receptors CD molecules	ENST00000396365.6	3	-	Q6PI73	NA	rs11673178	NA	as_specific	0.620948	NA	NA	NA	NA	NA	NA	NA	NA	NA	NA	NA	NA	NA	NA	7.3	NA	NA	NA	NA	NA	0.612174
ACH-000223	PT-Vntr9y	HCC1937	HCC1937	chr7	4877867	C	A	0.214	45	12	0/1	NA	SNP	MISSENSE	c.273G>T	p.E91D	RADIL	Rap associating with DIL domain	PDZ domain containing	ENST00000399583.4	2	-	Q96JH8	NA	NA	NA	NA	0.645885	NA	NA	NA	NA	NA	p.E91D(1)	NA	NA	NA	NA	NA	NA	NA	NA	7.3	NA	NA	NA	NA	0.519214	0.534545
ACH-000223	PT-Vntr9y	HCC1937	HCC1937	chr3	57377088	A	G	0.976	0	41	1|1	NA	SNP	SILENT	c.8358T>C	p.L2786L	DNAH12	dynein axonemal heavy chain 12	Dyneins, axonemal	ENST00000495027.5	53	-	Q6ZR08	NA	rs36173105	NA	as_specific	0.371571	NA	NA	NA	NA	NA	NA	NA	NA	NA	NA	NA	NA	NA	NA	7.3	NA	NA	NA	NA	NA	0.942653
ACH-000223	PT-Vntr9y	HCC1937	HCC1937	chr10	16913844	G	A	0.34	32	17	0/1	NA	SNP	SILENT	c.7500C>T	p.A2500A	CUBN	cubilin	NA	ENST00000377833.10	48	-	O60494	NA	NA	NA	NA	0.438903	NA	NA	NA	NA	NA	NA	NA	NA	NA	NA	NA	NA	NA	NA	7.3	NA	NA	NA	NA	0.147303	0.502798
ACH-000223	PT-Vntr9y	HCC1937	HCC1937	chr11	77211895	C	G	0.483	31	27	0/1	NA	SNP	MISSENSE	c.6198C>G	p.I2066M	MYO7A	myosin VIIA	Myosins, class VII A-kinase anchoring proteins Deafness associated genes FERM domain containing	ENST00000458637.6	46	+	Q13402	NA	NA	NA	NA	0.613466	NA	NA	NA	NA	NA	p.I2104M(1)	NA	NA	NA	NA	NA	NA	NA	NA	7.3	NA	NA	NA	NA	0.67457	0.604909
ACH-000223	PT-Vntr9y	HCC1937	HCC1937	chr11	85734275	G	A	0.674	17	34	0/1	NA	SNP	MISSENSE	c.1051C>T	p.R351W	SYTL2	synaptotagmin like 2	Synaptotagmin like tandem C2 proteins Protein phosphatase 1 regulatory subunits	ENST00000524452.5	6	-	Q9HCH5	NA	rs768108453	NA	as_specific	0.421446	NA	NA	NA	NA	NA	NA	NA	NA	NA	NA	NA	NA	NA	NA	7.3	NA	NA	NA	NA	0.575259	0.78348
ACH-000223	PT-Vntr9y	HCC1937	HCC1937	chr1	16970319	C	T	0.611	15	22	0/1	NA	SNP	MISSENSE	c.5518C>T	p.R1840W	CROCC	ciliary rootlet coiled-coil, rootletin	NA	ENST00000375541.10	34	+	Q5TZA2	NA	rs747608578	NA	as_specific	0.645885	NA	NA	NA	NA	NA	p.R1840W(1)	NA	NA	NA	NA	NA	NA	NA	NA	7.3	NA	NA	NA	NA	0.669199	0.481492
ACH-000223	PT-Vntr9y	HCC1937	HCC1937	chrX	101276084	T	C	0.918	1	22	1|1	NA	SNP	SILENT	c.1200A>G	p.K400K	TAF7L	TATA-box binding protein associated factor 7 like	NA	ENST00000372907.7	11	-	Q5H9L4	NA	rs748863874	NA	as_specific	0.371571	NA	NA	NA	NA	NA	NA	NA	NA	NA	NA	NA	NA	NA	NA	7.3	NA	NA	NA	NA	NA	0.944045
ACH-000223	PT-Vntr9y	HCC1937	HCC1937	chrX	111713277	G	C	0.237	15	4	0/1	NA	SNP	MISSENSE	c.985G>C	p.D329H	ALG13	ALG13, UDP-N-acetylglucosaminyltransferase subunit	UDP-N-acetylglucosaminyltransferase subunits OTU domain containing Tudor domain containing	ENST00000394780.8	8	+	Q9NP73	NA	NA	NA	NA	0.336658	NA	NA	NA	NA	NA	NA	NA	NA	NA	NA	NA	NA	NA	NA	7.3	NA	NA	NA	NA	NA	NA
ACH-000223	PT-Vntr9y	HCC1937	HCC1937	chrX	119469909	TG	CT	0.208	20	4	0|1	119469906	DNP	MISSENSE	c.360_361TG>CT	p.G121C	SLC25A5	solute carrier family 25 member 5	Solute carriers	ENST00000317881.9	2	+	P05141	NA	NA	NA	NA	0.512438	NA	NA	NA	NA	NA	NA	NA	NA	NA	NA	NA	NA	NA	NA	7.3	NA	NA	NA	NA	NA	NA
ACH-000223	PT-Vntr9y	HCC1937	HCC1937	chr12	11308619	T	C	0.356	19	17	0/1	NA	SNP	MISSENSE	c.364A>G	p.R122G	PRB4	proline rich protein BstNI subfamily 4	Proline rich proteins	ENST00000279575.7	3	-	P10163	NA	rs11054244	NA	as_specific	0.603491	NA	NA	NA	NA	NA	NA	NA	NA	NA	NA	NA	NA	NA	NA	7.3	NA	NA	NA	NA	0.724747	0.824971
ACH-000223	PT-Vntr9y	HCC1937	HCC1937	chr8	143054303	C	CA	0.78	2	9	0/1	NA	INS	SPLICE_SITE	c.e6+0C>CA	NA	C8orf31	chromosome 8 open reading frame 31 (putative)	NA	ENST00000395172.5	NA	+	Q8N9H6	Y	rs771405116	NA	as_specific	0.4775	NA	NA	NA	NA	NA	NA	NA	NA	NA	NA	NA	NA	NA	NA	7.3	NA	NA	NA	NA	NA	NA
ACH-000223	PT-Vntr9y	HCC1937	HCC1937	chr8	143571754	G	A	0.843	22	113	0/1	NA	SNP	MISSENSE	c.515C>T	p.A172V	MROH6	maestro heat like repeat family member 6	Maestro heat like repeat containing	ENST00000398882.8	3	-	A6NGR9	NA	rs770685682	NA	as_specific	0.690773	NA	NA	NA	NA	NA	NA	NA	NA	NA	NA	NA	NA	NA	NA	7.3	NA	NA	NA	NA	0.481745	0.320346
ACH-000223	PT-Vntr9y	HCC1937	HCC1937	chr10	104641604	C	A	0.955	0	22	1|1	NA	SNP	MISSENSE	c.277C>A	p.Q93K	SORCS3	sortilin related VPS10 domain containing receptor 3	NA	ENST00000369701.8	1	+	Q9UPU3	NA	NA	NA	NA	0.758105	NA	NA	NA	NA	NA	NA	NA	NA	NA	NA	NA	NA	NA	NA	7.3	NA	NA	NA	NA	0.283865	0.620787
ACH-000223	PT-Vntr9y	HCC1937	HCC1937	chr10	114220795	A	C	0.965	0	26	1|1	NA	SNP	SILENT	c.2722A>C	p.R908R	TDRD1	tudor domain containing 1	Tudor domain containing	ENST00000369280.1	19	+	Q9BXT4	NA	rs775168112	NA	as_specific	0.334165	NA	NA	NA	NA	NA	NA	NA	NA	NA	NA	NA	NA	NA	NA	7.3	NA	NA	NA	NA	0.176361	NA
ACH-000223	PT-Vntr9y	HCC1937	HCC1937	chr17	50538154	A	T	0.98	0	49	1|1	NA	SNP	MISSENSE	c.638A>T	p.Q213L	EPN3	epsin 3	NA	ENST00000268933.8	3	+	Q9H201	NA	rs772404311	NA	as_specific	0.628429	NA	NA	NA	NA	NA	NA	NA	NA	NA	NA	NA	NA	NA	NA	7.3	NA	NA	NA	NA	0.457763	NA
ACH-000223	PT-Vntr9y	HCC1937	HCC1937	chr10	127451377	C	T	0.261	52	17	0/1	NA	SNP	MISSENSE	c.5548C>T	p.P1850S	DOCK1	dedicator of cytokinesis 1	DOCK C2 domain containing	ENST00000280333.9	52	+	Q14185	NA	NA	NA	NA	0.55611	NA	NA	NA	NA	NA	p.P1850S(1)	NA	NA	NA	NA	NA	NA	NA	NA	7.3	NA	NA	NA	NA	0.849901	0.823159
ACH-000223	PT-Vntr9y	HCC1937	HCC1937	chr10	128110505	C	A	0.339	38	20	0/1	NA	SNP	SILENT	c.2289G>T	p.V763V	MKI67	marker of proliferation Ki-67	Protein phosphatase 1 regulatory subunits	ENST00000368654.8	12	-	P46013	NA	NA	NA	NA	0.391521	NA	NA	NA	NA	NA	NA	NA	NA	NA	NA	NA	NA	NA	NA	7.3	NA	NA	NA	NA	0.257304	0.312204
ACH-000223	PT-Vntr9y	HCC1937	HCC1937	chr11	211272	G	A	0.195	33	7	0/1	NA	SNP	MISSENSE	c.892G>A	p.D298N	RIC8A	RIC8 guanine nucleotide exchange factor A	NA	ENST00000526104.5	5	+	Q9NPQ8	NA	NA	NA	NA	0.55611	NA	NA	NA	NA	NA	NA	gene_function_loss;	NA	NA	NA	NA	NA	NA	NA	7.3	NA	Y	NA	NA	0.815655	0.985626
ACH-000223	PT-Vntr9y	HCC1937	HCC1937	chr11	3797872	T	G	0.291	11	4	0|1	3797872	SNP	MISSENSE	c.29T>G	p.V10G	PGAP2	post-GPI attachment to proteins 2	NA	ENST00000300730.10	1	+	Q9UHJ9	NA	rs761538212	NA	as_specific	0.65586	NA	NA	NA	NA	NA	NA	NA	NA	NA	NA	NA	NA	NA	NA	7.3	NA	NA	NA	NA	0.797647	0.398687
ACH-000223	PT-Vntr9y	HCC1937	HCC1937	chr11	47425208	G	C	0.352	35	19	0/1	NA	SNP	SILENT	c.198C>G	p.L66L	PSMC3	proteasome 26S subunit, ATPase 3	AAA ATPases Proteasome	ENST00000298852.7	3	-	P17980	NA	NA	NA	NA	0.531172	NA	NA	NA	NA	NA	NA	NA	NA	NA	NA	NA	NA	NA	NA	7.3	NA	NA	NA	NA	0.200905	0.775591
ACH-000223	PT-Vntr9y	HCC1937	HCC1937	chr19	8889493	CA	TG	0.231	43	13	0/1	NA	DNP	MISSENSE	c.40587_40588TG>CA	p.G13530S	MUC16	mucin 16, cell surface associated	Mucins	ENST00000397910.8	55	-	Q8WXI7	NA	NA	NA	NA	0.567164	NA	NA	NA	NA	NA	NA	NA	NA	NA	NA	NA	NA	NA	NA	7.3	NA	NA	NA	NA	NA	NA
ACH-000223	PT-Vntr9y	HCC1937	HCC1937	chr7	100952147	CA	TG	0.415	48	34	0/1	NA	DNP	MISSENSE	c.368_369CA>TG	p.S123L	MUC3A	mucin 3A, cell surface associated	Mucins	ENST00000379458.9	2	+	Q02505	NA	NA	NA	NA	0.542289	NA	NA	NA	NA	NA	NA	NA	NA	NA	NA	NA	NA	NA	NA	7.3	NA	NA	NA	NA	NA	NA
ACH-000223	PT-Vntr9y	HCC1937	HCC1937	chrX	37572056	G	A	0.286	25	9	0/1	NA	SNP	SILENT	c.186G>A	p.Q62Q	LANCL3	LanC like 3	NA	ENST00000378619.4	1	+	Q6ZV70	NA	NA	NA	NA	0.718204	NA	NA	NA	NA	NA	NA	NA	NA	NA	NA	NA	NA	NA	NA	7.3	NA	NA	NA	NA	NA	NA
ACH-000223	PT-Vntr9y	HCC1937	HCC1937	chr11	56375749	CT	TC	0.449	66	53	0|1	56375722	DNP	SILENT	c.126_127CT>TC	p.N42N	OR8U1	olfactory receptor family 8 subfamily U member 1	Olfactory receptors, family 8	ENST00000302270.1	1	+	Q8NH10	NA	NA	NA	NA	0.402985	NA	NA	NA	NA	NA	NA	NA	NA	NA	NA	NA	NA	NA	NA	7.3	NA	NA	NA	NA	NA	NA
ACH-000223	PT-Vntr9y	HCC1937	HCC1937	chr19	8914179	GT	AG	0.237	46	13	0|1	8914166	DNP	MISSENSE	c.37006_37007AC>CT	p.T12336L	MUC16	mucin 16, cell surface associated	Mucins	ENST00000397910.8	16	-	Q8WXI7	NA	NA	NA	NA	0.517413	NA	NA	NA	NA	NA	NA	NA	NA	NA	NA	NA	NA	NA	NA	7.3	NA	NA	NA	NA	NA	NA
ACH-000223	PT-Vntr9y	HCC1937	HCC1937	chr9	41924056	A	G	0.321	73	33	0/1	NA	SNP	SILENT	c.2403T>C	p.T801T	CNTNAP3B	contactin associated protein like 3B	NA	ENST00000377561.7	16	-	Q96NU0	NA	rs1385353682	NA	as_specific	0.40399	NA	NA	NA	NA	NA	NA	NA	NA	NA	NA	NA	NA	NA	NA	7.3	NA	NA	NA	NA	0.753861	0.321514
ACH-000223	PT-Vntr9y	HCC1937	HCC1937	chr11	56376013	AT	GA	0.375	56	30	0/1	NA	DNP	MISSENSE	c.390_391AT>GA	p.L131M	OR8U1	olfactory receptor family 8 subfamily U member 1	Olfactory receptors, family 8	ENST00000302270.1	1	+	Q8NH10	NA	NA	NA	NA	0.427861	NA	NA	NA	NA	NA	NA	NA	NA	NA	NA	NA	NA	NA	NA	7.3	NA	NA	NA	NA	NA	NA
ACH-000223	PT-Vntr9y	HCC1937	HCC1937	chr11	56376085	AA	GG	0.478	59	53	0|1	56376080	DNP	MISSENSE	c.462_463AA>GG	p.M155V	OR8U1	olfactory receptor family 8 subfamily U member 1	Olfactory receptors, family 8	ENST00000302270.1	1	+	Q8NH10	NA	NA	NA	NA	0.435323	NA	NA	NA	NA	NA	NA	NA	NA	NA	NA	NA	NA	NA	NA	7.3	NA	NA	NA	NA	NA	NA
ACH-000223	PT-Vntr9y	HCC1937	HCC1937	chr9	108896567	C	G	0.338	42	23	0/1	NA	SNP	MISSENSE	c.2665G>C	p.E889Q	ELP1	elongator complex protein 1	Elongator acetyltransferase complex	ENST00000374647.10	25	-	O95163	NA	NA	NA	NA	0.38404	NA	NA	NA	NA	NA	NA	NA	NA	NA	NA	NA	NA	NA	NA	7.3	NA	NA	NA	NA	0.899944	0.753953
ACH-000223	PT-Vntr9y	HCC1937	HCC1937	chr22	41873971	T	A	0.278	26	10	0/1	NA	SNP	MISSENSE	c.1041T>A	p.N347K	SREBF2	sterol regulatory element binding transcription factor 2	Basic helix-loop-helix proteins	ENST00000361204.9	5	+	Q12772	NA	NA	NA	NA	0.483791	NA	NA	NA	NA	NA	p.N347K(1)	NA	NA	NA	NA	ENST00000612482;ENST00000361204;	NA	NA	NA	7.3	NA	NA	NA	NA	0.655103	NA
ACH-000223	PT-Vntr9y	HCC1937	HCC1937	chr22	46637897	T	A	0.421	21	15	0/1	NA	SNP	MISSENSE	c.220T>A	p.F74I	GRAMD4	GRAM domain containing 4	GRAM domain containing	ENST00000406902.6	3	+	Q6IC98	NA	NA	NA	NA	0.568579	NA	NA	NA	NA	NA	NA	NA	NA	NA	NA	NA	NA	NA	NA	7.3	NA	NA	NA	NA	0.717781	0.640236
ACH-000223	PT-Vntr9y	HCC1937	HCC1937	chrX	318607	C	G	0.596	4	6	0/1	NA	SNP	MISSENSE	c.181G>C	p.G61R	GTPBP6	GTP binding protein 6 (putative)	Pseudoautosomal region 1	ENST00000326153.9	1	-	O43824	NA	rs1348836510	NA	assembly_conflict	0.755611	NA	NA	NA	NA	NA	NA	NA	NA	NA	NA	NA	NA	NA	NA	7.3	NA	NA	NA	NA	NA	NA
ACH-000223	PT-Vntr9y	HCC1937	HCC1937	chr1	3412127	G	A	0.968	0	30	1|1	NA	SNP	MISSENSE	c.1930G>A	p.E644K	PRDM16	PR/SET domain 16	Lysine methyltransferases PR/SET domain family Zinc fingers C2H2-type	ENST00000270722.10	9	+	Q9HAZ2	NA	rs61756438	NA	as_specific	0.653367	L	Dom	NA	EVI1	NA	NA	structural_relation;	NA	NA	NA	NA	NA	NA	NA	4.31	NA	NA	NA	NA	0.812798	0.654013
ACH-000223	PT-Vntr9y	HCC1937	HCC1937	chr2	157299624	C	T	0.5	22	21	0/1	NA	SNP	MISSENSE	c.2074C>T	p.L692F	GALNT5	polypeptide N-acetylgalactosaminyltransferase 5	Polypeptide N-acetylgalactosaminyltransferases	ENST00000259056.5	6	+	Q7Z7M9	NA	NA	NA	NA	0.379052	NA	NA	NA	NA	NA	p.L692F(1)	NA	NA	NA	NA	NA	NA	NA	NA	7.3	NA	NA	NA	NA	0.938686	NA
ACH-000223	PT-Vntr9y	HCC1937	HCC1937	chr2	166443590	A	T	0.195	38	8	0/1	NA	SNP	SILENT	c.1713T>A	p.I571I	SCN7A	sodium voltage-gated channel alpha subunit 7	NA	ENST00000643258.1	14	-	Q01118	NA	NA	NA	NA	0.346633	NA	NA	NA	NA	NA	NA	NA	NA	NA	NA	NA	NA	NA	NA	7.3	NA	NA	NA	NA	0.165594	NA
ACH-000223	PT-Vntr9y	HCC1937	HCC1937	chr9	33797993	GC	AT	0.196	62	18	0|1	33797964	DNP	MISSENSE	c.365_366GC>AT	p.R122H	PRSS3	protease, serine 3	Proteases, serine	ENST00000379405.3	3	+	P35030	NA	NA	NA	NA	0.547264	NA	NA	NA	NA	NA	NA	NA	NA	NA	NA	NA	NA	NA	NA	7.3	NA	NA	NA	NA	NA	NA
ACH-000223	PT-Vntr9y	HCC1937	HCC1937	chr1	35095890	T	C	0.969	0	32	1|1	NA	SNP	SPLICE_SITE	c.168T>C	p.S56S	ZMYM1	zinc finger MYM-type containing 1	Zinc fingers MYM-type	ENST00000650449.1	6	+	Q5SVZ6	NA	rs780235584	NA	as_specific	0.354115	NA	NA	NA	NA	NA	NA	NA	NA	NA	NA	NA	NA	NA	NA	4.61	NA	NA	NA	NA	0.279982	0.945724
ACH-000223	PT-Vntr9y	HCC1937	HCC1937	chr12	101649313	G	A	0.968	0	28	1|1	NA	SNP	MISSENSE	c.1250G>A	p.R417K	MYBPC1	myosin binding protein C, slow type	I-set domain containing Myosin binding proteins Fibronectin type III domain containing	ENST00000361466.7	15	+	Q00872	NA	rs138048478	NA	as_specific	0.341646	NA	NA	NA	NA	NA	NA	NA	NA	NA	NA	NA	NA	NA	NA	3.01	NA	NA	NA	NA	0.833108	0.498629
ACH-000223	PT-Vntr9y	HCC1937	HCC1937	chr1	13225325	T	C	0.396	26	16	0/1	NA	SNP	SILENT	c.396A>G	p.R132R	PRAMEF18	PRAME family member 18	PRAME family	ENST00000624297.2	2	-	Q5VWM3	NA	rs61780077	NA	as_specific	0.478803	NA	NA	NA	NA	NA	NA	NA	NA	NA	NA	NA	NA	NA	NA	7.3	NA	NA	NA	NA	NA	NA
ACH-000223	PT-Vntr9y	HCC1937	HCC1937	chr15	83263752	T	C	0.869	0	6	0/1	NA	SNP	MISSENSE	c.1478A>G	p.E493G	BNC1	basonuclin 1	Zinc fingers C2H2-type	ENST00000569704.1	4	-	Q01954	NA	NA	NA	NA	0.503741	NA	NA	NA	NA	NA	NA	NA	NA	NA	NA	NA	NA	NA	NA	7.3	NA	NA	NA	NA	0.888807	0.555664
ACH-000223	PT-Vntr9y	HCC1937	HCC1937	chr16	21067342	C	T	0.292	29	12	0/1	NA	SNP	SILENT	c.3459G>A	p.L1153L	DNAH3	dynein axonemal heavy chain 3	Dyneins, axonemal	ENST00000261383.3	24	-	Q8TD57	NA	NA	NA	NA	0.433915	NA	NA	NA	NA	NA	NA	NA	NA	NA	NA	NA	NA	NA	NA	7.3	NA	NA	NA	NA	0.150236	0.828943
ACH-000223	PT-Vntr9y	HCC1937	HCC1937	chr19	54631552	G	A	0.283	96	35	0|1	54631531	SNP	SILENT	c.123G>A	p.Q41Q	LILRB1	leukocyte immunoglobulin like receptor B1	Inhibitory leukocyte immunoglobulin like receptors CD molecules	ENST00000396315.5	3	+	Q8NHL6	NA	rs1366459464	NA	as_specific	0.591022	NA	NA	NA	NA	NA	NA	NA	NA	NA	NA	NA	NA	NA	NA	4.61	NA	NA	NA	NA	0.226469	0.868366
ACH-000223	PT-Vntr9y	HCC1937	HCC1937	chr11	75422752	G	C	0.983	0	57	1|1	NA	SNP	MISSENSE	c.920C>G	p.T307S	KLHL35	kelch like family member 35	BTB domain containing Kelch like	ENST00000376292.8	6	-	Q6PF15	NA	rs201073930	NA	as_specific	0.566085	NA	NA	NA	NA	NA	NA	NA	NA	NA	NA	NA	NA	NA	NA	3.71	NA	NA	NA	NA	0.761507	0.221721
ACH-000223	PT-Vntr9y	HCC1937	HCC1937	chr8	99820054	C	G	0.291	59	22	0/1	NA	SNP	MISSENSE	c.9001C>G	p.L3001V	VPS13B	vacuolar protein sorting 13 homolog B	NA	ENST00000358544.6	49	+	Q7Z7G8	NA	NA	NA	NA	0.351621	NA	NA	NA	NA	NA	p.L3001V(1)	NA	NA	NA	NA	NA	NA	NA	NA	7.3	NA	NA	NA	NA	0.902393	0.675811
ACH-000223	PT-Vntr9y	HCC1937	HCC1937	chr16	64156574	C	CAAAAA	0.824	4	20	0/1	NA	INS	SPLICE_SITE	c.e1+0C>CAAAAA	NA	AC093536.2	NA	NA	ENST00000565257.1	NA	+	NA	Y	rs67792312	NA	as_specific	0.35	NA	NA	NA	NA	NA	NA	NA	NA	NA	NA	NA	NA	NA	NA	7.3	NA	NA	NA	NA	NA	NA
ACH-000223	PT-Vntr9y	HCC1937	HCC1937	chr12	130155784	T	C	0.281	23	9	0/1	NA	SNP	SPLICE_SITE	c.e2+2A>G	NA	FZD10-AS1	FZD10 antisense RNA 1 (head to head)	NA	ENST00000505807.6	NA	-	NA	NA	NA	NA	NA	0.491272	NA	NA	NA	NA	NA	NA	NA	NA	NA	NA	NA	NA	NA	NA	7.3	NA	NA	NA	NA	0.424716	0.819657
ACH-000223	PT-Vntr9y	HCC1937	HCC1937	chr18	34818233	AGTGT	A	0.925	0	11	1|1	NA	DEL	FRAME_SHIFT_DEL	c.780_783delGTGT	p.Q260fs	DTNA	dystrobrevin alpha	Zinc fingers ZZ-type	ENST00000315456.10	9	+	Q9Y4J8	NA	NA	NA	NA	0.457921	NA	NA	Y	NA	NA	NA	gene_function_loss;	NA	NA	NA	NA	NA	NA	NA	7.3	NA	Y	NA	NA	NA	NA
ACH-000223	PT-Vntr9y	HCC1937	HCC1937	chr12	132582102	C	T	0.959	0	23	1|1	NA	SNP	SILENT	c.2166C>T	p.S722S	FBRSL1	fibrosin like 1	NA	ENST00000434748.2	16	+	Q9HCM7	NA	rs1034488379	NA	as_specific	0.67581	NA	NA	NA	NA	NA	NA	NA	NA	NA	NA	NA	NA	NA	NA	7.3	NA	NA	NA	NA	0.135049	NA
ACH-000223	PT-Vntr9y	HCC1937	HCC1937	chr15	51400222	C	T	0.973	0	36	1|1	NA	SNP	MISSENSE	c.848C>T	p.T283I	GLDN	gliomedin	NA	ENST00000335449.11	7	+	Q6ZMI3	NA	rs151045681	NA	as_specific	0.421446	NA	NA	NA	NA	NA	NA	NA	NA	NA	NA	NA	NA	NA	NA	3.02	NA	NA	NA	NA	0.848315	0.539186
ACH-000223	PT-Vntr9y	HCC1937	HCC1937	chr9	27212766	A	G	0.174	35	6	0/1	NA	SNP	MISSENSE	c.2302A>G	p.K768E	TEK	TEK receptor tyrosine kinase	Fibronectin type III domain containing CD molecules Immunoglobulin like domain containing Receptor Tyrosine Kinases	ENST00000519097.5	15	+	Q02763	NA	NA	NA	NA	0.521197	NA	NA	NA	NA	NA	NA	NA	NA	NA	NA	ENST00000519097;ENST00000380036;ENST00000406359;	NA	NA	NA	7.3	NA	NA	NA	NA	0.930875	NA
ACH-000223	PT-Vntr9y	HCC1937	HCC1937	chr1	84184116	G	A	0.983	0	57	1|1	NA	SNP	MISSENSE	c.458G>A	p.R153Q	PRKACB	protein kinase cAMP-activated catalytic subunit beta	NA	ENST00000370685.7	4	+	P22694	NA	rs36117118	NA	as_specific	0.264339	NA	NA	NA	NA	NA	NA	NA	NA	NA	NA	NA	NA	NA	NA	3.71	NA	NA	NA	NA	0.905258	0.708867
ACH-000223	PT-Vntr9y	HCC1937	HCC1937	chr1	99870792	C	G	0.179	57	11	0|1	99870792	SNP	MISSENSE	c.881C>G	p.P294R	AGL	amylo-alpha-1, 6-glucosidase, 4-alpha-glucanotransferase	NA	ENST00000294724.8	7	+	P35573	NA	NA	NA	NA	0.274314	NA	NA	NA	NA	NA	NA	NA	NA	NA	NA	ENST00000361915;ENST00000294724;ENST00000370165;ENST00000370163;ENST00000370161;	NA	NA	NA	7.3	NA	NA	NA	NA	0.825296	NA
ACH-000223	PT-Vntr9y	HCC1937	HCC1937	chr17	42423058	G	T	0.588	16	22	0/1	NA	SNP	MISSENSE	c.40C>A	p.P14T	CAVIN1	caveolae associated protein 1	Cavins	ENST00000357037.6	1	-	Q6NZI2	NA	NA	NA	NA	0.685786	NA	NA	NA	NA	NA	NA	NA	NA	NA	NA	NA	NA	NA	NA	7.3	NA	NA	NA	NA	0.322086	0.868064
ACH-000223	PT-Vntr9y	HCC1937	HCC1937	chr17	43057062	T	TG	0.981	0	57	1|1	NA	INS	FRAME_SHIFT_INS	c.5329_5330insC	p.Q1777fs	BRCA1	BRCA1, DNA repair associated	Ring finger proteins Protein phosphatase 1 regulatory subunits BRCA1 A complex BRCA1 B complex BRCA1 C complex Fanconi anemia complementation groups	ENST00000471181.7	20	-	P38398	Y	rs1217805587 rs80357906	NA	NA	0.4425	E	Rec	Y	NA	NA	NA	gene_function_loss;dna_repair;	NA	NA	NA	NA	NA	NA	NA	3.76	NA	Y	NA	NA	NA	0.661998
ACH-000223	PT-Vntr9y	HCC1937	HCC1937	chr17	45468543	C	G	0.255	39	12	0/1	NA	SNP	MISSENSE	c.974G>C	p.G325A	PLEKHM1	pleckstrin homology and RUN domain containing M1	Pleckstrin homology domain containing	ENST00000430334.8	5	-	Q9Y4G2	NA	NA	NA	NA	0.543641	NA	NA	NA	NA	NA	NA	NA	NA	NA	NA	NA	NA	NA	NA	7.3	NA	NA	NA	NA	0.54628	NA
ACH-000223	PT-Vntr9y	HCC1937	HCC1937	chr17	56904281	T	A	0.459	20	17	0/1	NA	SNP	NONSENSE	c.901A>T	p.K301*	TRIM25	tripartite motif containing 25	Tripartite motif containing Ring finger proteins	ENST00000316881.9	3	-	Q14258	NA	NA	NA	NA	0.468828	NA	NA	Y	NA	NA	p.K301*(1)	gene_function_loss;	NA	NA	NA	NA	NA	NA	NA	7.3	NA	Y	NA	NA	0.924522	NA
ACH-000223	PT-Vntr9y	HCC1937	HCC1937	chr17	58169953	C	G	0.978	0	47	1|1	NA	SNP	MISSENSE	c.298C>G	p.Q100E	OR4D2	olfactory receptor family 4 subfamily D member 2	Olfactory receptors, family 4	ENST00000641866.1	1	+	P58180	NA	NA	NA	NA	0.528678	NA	NA	NA	NA	NA	p.Q100E(1)	NA	NA	NA	NA	NA	NA	NA	NA	7.3	NA	NA	NA	NA	0.552802	0.68927
ACH-000223	PT-Vntr9y	HCC1937	HCC1937	chr17	67114335	C	G	0.162	33	6	0/1	NA	SNP	MISSENSE	c.3907G>C	p.E1303Q	HELZ	helicase with zinc finger	UPF1 like RNA helicases Zinc fingers CCCH-type	ENST00000358691.10	28	-	P42694	NA	NA	NA	NA	0.336658	NA	NA	NA	NA	NA	NA	NA	NA	NA	NA	NA	NA	NA	NA	7.3	NA	NA	NA	NA	0.846983	0.886527
ACH-000223	PT-Vntr9y	HCC1937	HCC1937	chr18	7050797	C	T	0.719	15	40	0/1	NA	SNP	MISSENSE	c.485G>A	p.R162H	LAMA1	laminin subunit alpha 1	Laminin subunits	ENST00000389658.4	4	-	P25391	NA	rs759415734	NA	as_specific	0.466334	NA	NA	NA	NA	NA	NA	gene_function_loss;	NA	NA	NA	NA	NA	NA	NA	4.31	NA	Y	NA	NA	0.450369	0.998263
ACH-000223	PT-Vntr9y	HCC1937	HCC1937	chr15	28257244	T	C	0.971	0	33	1|1	NA	SNP	SILENT	c.2334A>G	p.S778S	HERC2	HECT and RLD domain containing E3 ubiquitin protein ligase 2	Zinc fingers ZZ-type	ENST00000261609.13	17	-	O95714	NA	rs61754659	NA	as_specific	0.516209	NA	NA	NA	NA	NA	NA	NA	NA	NA	NA	NA	NA	NA	NA	3.91	NA	NA	NA	NA	0.15843	0.77116
ACH-000223	PT-Vntr9y	HCC1937	HCC1937	chr19	6713440	C	G	0.224	46	13	0/1	NA	SNP	MISSENSE	c.843G>C	p.R281S	C3	complement C3	Endogenous ligands Complement system C3 and PZP like, alpha-2-macroglobulin domain containing	ENST00000245907.11	8	-	P01024	NA	NA	NA	NA	0.61596	NA	NA	NA	NA	NA	NA	NA	NA	NA	NA	NA	NA	NA	NA	7.3	NA	NA	NA	NA	0.633442	NA
ACH-000223	PT-Vntr9y	HCC1937	HCC1937	chr12	132508199	G	A	0.962	0	25	1|1	NA	SNP	MISSENSE	c.338G>A	p.R113H	FBRSL1	fibrosin like 1	NA	ENST00000434748.2	2	+	Q9HCM7	NA	rs766229188	NA	as_specific	0.658354	NA	NA	NA	NA	NA	NA	NA	NA	NA	NA	NA	NA	NA	NA	4.31	NA	NA	NA	NA	0.562984	0.438579
ACH-000223	PT-Vntr9y	HCC1937	HCC1937	chr12	80377891	T	C	0.237	29	8	0/1	NA	SNP	MISSENSE	c.6905T>C	p.I2302T	OTOGL	otogelin like	NA	ENST00000547103.6	59	+	Q3ZCN5	NA	rs1393249230	NA	as_specific	0.374065	NA	NA	NA	NA	NA	NA	NA	NA	NA	NA	NA	NA	NA	NA	7.3	NA	NA	NA	NA	0.775829	0.682552
ACH-000223	PT-Vntr9y	HCC1937	HCC1937	chr7	100958409	C	T	0.202	100	24	0/1	NA	SNP	SILENT	c.6630C>T	p.T2210T	MUC3A	mucin 3A, cell surface associated	Mucins	ENST00000379458.9	2	+	Q02505	NA	NA	NA	NA	0.518703	NA	NA	NA	NA	NA	NA	NA	NA	NA	NA	NA	NA	NA	NA	7.3	NA	NA	NA	NA	NA	0.753333
ACH-000223	PT-Vntr9y	HCC1937	HCC1937	chr22	20429285	G	A	0.422	25	19	0/1	NA	SNP	MISSENSE	c.1495C>T	p.R499C	SCARF2	scavenger receptor class F member 2	Scavenger receptors	ENST00000623402.1	9	-	Q96GP6	NA	NA	NA	NA	0.665835	NA	NA	NA	NA	NA	NA	gene_function_loss;	NA	NA	NA	NA	NA	NA	NA	7.3	NA	Y	NA	NA	0.667279	0.973729
ACH-000223	PT-Vntr9y	HCC1937	HCC1937	chr7	100959241	AG	TC	0.472	37	35	0|1	100959241	DNP	SILENT	c.7462_7463AG>TC	p.S2488S	MUC3A	mucin 3A, cell surface associated	Mucins	ENST00000379458.9	2	+	Q02505	NA	NA	NA	NA	0.504975	NA	NA	NA	NA	NA	NA	NA	NA	NA	NA	NA	NA	NA	NA	7.3	NA	NA	NA	NA	NA	NA
ACH-000223	PT-Vntr9y	HCC1937	HCC1937	chr9	92332285	G	T	0.2	48	10	0/1	NA	SNP	MISSENSE	c.223G>T	p.G75C	CENPP	centromere protein P	Constitutive centromere associated network	ENST00000375587.8	2	+	Q6IPU0	NA	rs200822051	NA	as_specific	0.321696	NA	NA	NA	NA	NA	NA	NA	NA	NA	NA	NA	NA	NA	NA	4.31	NA	NA	NA	NA	0.647234	NA
ACH-000223	PT-Vntr9y	HCC1937	HCC1937	chr9	98826777	T	C	0.712	19	50	0/1	NA	SNP	SILENT	c.567T>C	p.N189N	GALNT12	polypeptide N-acetylgalactosaminyltransferase 12	Polypeptide N-acetylgalactosaminyltransferases	ENST00000375011.4	3	+	Q8IXK2	NA	rs150417178	NA	as_specific	0.61596	NA	NA	NA	NA	NA	NA	NA	NA	NA	NA	NA	NA	NA	NA	3.08	NA	NA	NA	NA	0.154306	0.759491
ACH-000223	PT-Vntr9y	HCC1937	HCC1937	chr7	100972904	CA	TG	0.241	42	14	0|1	100972900	DNP	NONSENSE	c.148_149CA>TG	p.Q50*	MUC12	mucin 12, cell surface associated	Mucins	ENST00000379442.7	3	+	Q9UKN1	NA	NA	NA	NA	0.529851	NA	NA	Y	NA	NA	NA	gene_function_loss;	NA	NA	NA	NA	NA	NA	NA	7.3	NA	Y	NA	NA	NA	NA
ACH-000223	PT-Vntr9y	HCC1937	HCC1937	chr14	105460360	C	A	0.163	47	8	0/1	NA	SNP	MISSENSE	c.656C>A	p.S219Y	MTA1	metastasis associated 1	GATA zinc finger domain containing NuRD complex Myb/SANT domain containing	ENST00000331320.12	9	+	Q13330	NA	NA	NA	NA	0.695761	NA	NA	NA	NA	NA	NA	NA	NA	NA	NA	NA	NA	NA	NA	7.3	NA	NA	NA	NA	0.918019	0.472962
ACH-000223	PT-Vntr9y	HCC1937	HCC1937	chr2	68465063	T	C	0.97	0	33	1|1	NA	SNP	MISSENSE	c.83A>G	p.N28S	FBXO48	F-box protein 48	F-boxes other	ENST00000377957.4	3	-	Q5FWF7	NA	rs762735874	NA	as_specific	0.369077	NA	NA	NA	NA	NA	NA	NA	NA	NA	NA	NA	NA	NA	NA	3.91	NA	NA	NA	NA	0.264102	0.932926
ACH-000223	PT-Vntr9y	HCC1937	HCC1937	chr15	21652711	A	G	0.864	0	5	0/1	NA	SNP	MISSENSE	c.777A>G	p.I259M	LINC02203	long intergenic non-protein coding RNA 2203	NA	ENST00000628444.1	7	+	NA	NA	rs1253322343	NA	as_specific	0.44389	NA	NA	NA	NA	NA	NA	NA	NA	NA	NA	NA	NA	NA	NA	7.3	NA	NA	NA	NA	NA	NA
ACH-000223	PT-Vntr9y	HCC1937	HCC1937	chr12	122200207	T	C	0.975	0	40	1|1	NA	SNP	SILENT	c.1368T>C	p.T456T	LRRC43	leucine rich repeat containing 43	NA	ENST00000339777.5	8	+	Q8N309	NA	rs377630216	NA	as_specific	0.643392	NA	NA	NA	NA	NA	NA	NA	NA	NA	NA	NA	NA	NA	NA	4.13	NA	NA	NA	NA	0.204433	0.543605
ACH-000223	PT-Vntr9y	HCC1937	HCC1937	chr15	40290654	C	G	0.285	30	11	0/1	NA	SNP	MISSENSE	c.3132G>C	p.K1044N	PLCB2	phospholipase C beta 2	Phospholipases C2 domain containing phospholipases	ENST00000260402.8	29	-	Q00722	NA	NA	NA	NA	0.571072	NA	NA	NA	NA	NA	p.K1044N(1)	NA	NA	NA	NA	NA	NA	NA	NA	7.3	NA	NA	NA	NA	0.839057	0.543665
ACH-000223	PT-Vntr9y	HCC1937	HCC1937	chr18	46812517	A	G	0.909	0	12	1|1	NA	SNP	SILENT	c.1782T>C	p.H594H	PIAS2	protein inhibitor of activated STAT 2	Zinc fingers MIZ-type	ENST00000585916.6	14	-	O75928	NA	rs61760984	NA	as_specific	0.38404	NA	NA	NA	NA	NA	NA	NA	NA	NA	NA	NA	NA	NA	NA	7.3	NA	NA	NA	NA	0.14587	NA
ACH-000223	PT-Vntr9y	HCC1937	HCC1937	chr12	11092131	AA	GG	0.943	0	15	1|1	11092122	DNP	MISSENSE	c.98_99TT>CC	p.I33T	TAS2R45	taste 2 receptor member 45	Taste 2 receptors	ENST00000531678.1	1	-	P59539	NA	NA	NA	NA	0.402985	NA	NA	NA	NA	NA	NA	NA	NA	NA	NA	NA	NA	NA	NA	7.3	NA	NA	NA	NA	NA	NA
ACH-000223	PT-Vntr9y	HCC1937	HCC1937	chr1	228259640	C	A	0.984	0	62	1|1	NA	SNP	MISSENSE	c.5001C>A	p.S1667R	OBSCN	obscurin, cytoskeletal calmodulin and titin-interacting RhoGEF	Fibronectin type III domain containing Rho guanine nucleotide exchange factors I-set domain containing	ENST00000570156.6	17	+	Q5VST9	NA	rs750441308	NA	as_specific	0.605985	NA	NA	NA	NA	NA	NA	NA	NA	NA	NA	NA	NA	NA	NA	7.3	NA	NA	NA	NA	0.35881	0.318308
ACH-000223	PT-Vntr9y	HCC1937	HCC1937	chr1	46408541	C	A	0.63	10	17	0/1	NA	SNP	MISSENSE	c.1034C>A	p.A345D	FAAH	fatty acid amide hydrolase	NA	ENST00000243167.9	8	+	O00519	NA	rs772931153	NA	as_specific	0.593516	NA	NA	NA	NA	NA	p.A345D(1)	NA	NA	NA	NA	ENST00000243167;	NA	NA	NA	7.3	NA	NA	NA	NA	0.797793	NA
ACH-000223	PT-Vntr9y	HCC1937	HCC1937	chrX	17801608	T	C	0.668	8	18	0/1	NA	SNP	MISSENSE	c.403A>G	p.N135D	RAI2	retinoic acid induced 2	NA	ENST00000360011.5	3	-	Q9Y5P3	NA	NA	NA	NA	0.63591	NA	NA	NA	NA	NA	NA	NA	NA	NA	NA	NA	NA	NA	NA	7.3	NA	NA	NA	NA	NA	0.545457
ACH-000223	PT-Vntr9y	HCC1937	HCC1937	chr1	13225408	T	A	0.447	20	16	0/1	NA	SNP	MISSENSE	c.313A>T	p.M105L	PRAMEF18	PRAME family member 18	PRAME family	ENST00000624297.2	2	-	Q5VWM3	NA	rs71279237	NA	as_specific	0.513716	NA	NA	NA	NA	NA	NA	NA	NA	NA	NA	NA	NA	NA	NA	7.3	NA	NA	NA	NA	NA	NA
ACH-000223	PT-Vntr9y	HCC1937	HCC1937	chr1	15495405	C	T	0.471	17	17	0/1	NA	SNP	MISSENSE	c.916G>A	p.E306K	CASP9	caspase 9	Caspase recruitment domain containing Protein phosphatase 1 regulatory subunits Caspases Apoptosome	ENST00000333868.10	7	-	P55211	NA	rs976089242	NA	as_specific	0.506234	NA	NA	NA	NA	NA	NA	NA	NA	NA	NA	NA	NA	NA	NA	7.3	NA	NA	NA	NA	0.691602	0.747648
ACH-000223	PT-Vntr9y	HCC1937	HCC1937	chr10	11997755	T	C	0.204	34	8	0/1	NA	SNP	SILENT	c.1761A>G	p.A587A	UPF2	UPF2, regulator of nonsense mediated mRNA decay	NA	ENST00000356352.6	7	-	Q9HAU5	NA	NA	NA	NA	0.32419	NA	NA	NA	NA	NA	NA	NA	NA	NA	NA	NA	NA	NA	NA	7.3	NA	NA	NA	NA	0.277506	0.885547
ACH-000223	PT-Vntr9y	HCC1937	HCC1937	chr11	72221700	C	A	0.543	29	32	0/1	NA	SNP	MISSENSE	c.583C>A	p.H195N	FOLR2	folate receptor beta	NA	ENST00000454954.6	4	+	P14207	NA	NA	NA	NA	0.568579	NA	NA	NA	NA	NA	p.H236N(1)	NA	NA	NA	NA	NA	NA	NA	NA	7.3	NA	NA	NA	NA	0.378769	NA
ACH-000223	PT-Vntr9y	HCC1937	HCC1937	chr16	55812982	A	G	0.164	115	22	0/1	NA	SNP	MISSENSE	c.1007T>C	p.L336P	CES1	carboxylesterase 1	Carboxylesterases	ENST00000360526.8	9	-	P23141	NA	NA	NA	NA	0.553616	NA	NA	NA	NA	NA	NA	NA	NA	NA	NA	NA	NA	NA	NA	7.3	NA	NA	NA	NA	0.727575	0.475487
ACH-000223	PT-Vntr9y	HCC1937	HCC1937	chr8	90065916	G	A	0.715	25	67	0/1	NA	SNP	SILENT	c.432C>T	p.A144A	CALB1	calbindin 1	EF-hand domain containing	ENST00000265431.7	6	-	P05937	NA	rs202030356	NA	as_specific	0.369077	NA	NA	NA	NA	NA	NA	NA	NA	NA	NA	NA	NA	NA	NA	3.65	NA	NA	NA	NA	0.177932	NA
ACH-000223	PT-Vntr9y	HCC1937	HCC1937	chr17	68600662	G	A	0.988	0	85	1|1	NA	SNP	MISSENSE	c.5C>T	p.P2L	FAM20A	FAM20A, golgi associated secretory pathway pseudokinase	NA	ENST00000592554.2	1	-	Q96MK3	NA	rs528874230	NA	as_specific	0.750623	NA	NA	NA	NA	NA	NA	NA	NA	NA	NA	NA	NA	NA	NA	3.49	NA	NA	NA	NA	0.421362	0.475406
ACH-000223	PT-Vntr9y	HCC1937	HCC1937	chr7	100951952	TT	AA	0.477	34	31	0|1	100951933	DNP	MISSENSE	c.173_174TT>AA	p.L58Q	MUC3A	mucin 3A, cell surface associated	Mucins	ENST00000379458.9	2	+	Q02505	NA	NA	NA	NA	0.537313	NA	NA	NA	NA	NA	NA	NA	NA	NA	NA	NA	NA	NA	NA	7.3	NA	NA	NA	NA	NA	NA
ACH-000223	PT-Vntr9y	HCC1937	HCC1937	chr12	64541640	A	C	0.973	0	37	1|1	NA	SNP	MISSENSE	c.229A>C	p.N77H	RASSF3	Ras association domain family member 3	Ras association domain family	ENST00000637125.1	2	+	Q86WH2	NA	rs540304072	NA	as_specific	0.448878	NA	NA	NA	NA	NA	NA	NA	NA	NA	NA	NA	NA	NA	NA	3.25	NA	NA	NA	NA	0.675979	0.793781
ACH-000223	PT-Vntr9y	HCC1937	HCC1937	chr12	42087868	CA	TG	0.199	41	10	0/1	NA	DNP	MISSENSE	c.1240_1241TG>CA	p.C414H	GXYLT1	glucoside xylosyltransferase 1	Glycosyltransferase family 8	ENST00000398675.8	8	-	Q4G148	NA	NA	NA	NA	0.303483	NA	NA	NA	NA	NA	NA	NA	NA	NA	NA	NA	NA	NA	NA	7.3	NA	NA	NA	NA	NA	NA
ACH-000223	PT-Vntr9y	HCC1937	HCC1937	chr15	56095975	C	T	0.966	0	28	1|1	NA	SNP	MISSENSE	c.1462G>A	p.E488K	RFX7	regulatory factor X7	Regulatory factor X family	ENST00000674082.1	12	-	Q2KHR2	NA	rs140370063	NA	as_specific	0.466334	NA	NA	NA	NA	NA	NA	NA	NA	NA	NA	NA	NA	NA	NA	3.61	NA	NA	NA	NA	0.54399	0.478799
ACH-000223	PT-Vntr9y	HCC1937	HCC1937	chr2	26277074	C	T	0.316	42	18	0/1	NA	SNP	SPLICE_SITE	c.356C>T	p.A119V	HADHB	hydroxyacyl-CoA dehydrogenase trifunctional multienzyme complex subunit beta	NA	ENST00000317799.10	7	+	P55084	NA	NA	NA	NA	0.359102	NA	NA	NA	NA	NA	p.A119V(1)	NA	NA	NA	NA	ENST00000448743;ENST00000537713;ENST00000317799;ENST00000405867;ENST00000425035;ENST00000545822;	NA	NA	NA	7.3	NA	NA	NA	NA	0.880134	0.206193
ACH-000223	PT-Vntr9y	HCC1937	HCC1937	chr1	69986272	C	A	0.971	0	32	1|1	NA	SNP	MISSENSE	c.718C>A	p.L240M	LRRC7	leucine rich repeat containing 7	PDZ domain containing	ENST00000310961.9	11	+	Q96NW7	NA	NA	NA	NA	0.329177	NA	NA	NA	NA	NA	p.L235M(1) p.N240fs*3(1)	NA	NA	NA	NA	NA	NA	NA	NA	7.3	NA	NA	NA	NA	0.762437	NA
ACH-000223	PT-Vntr9y	HCC1937	HCC1937	chr1	111982406	G	A	0.403	40	26	0/1	NA	SNP	SILENT	c.321C>T	p.R107R	KCND3	potassium voltage-gated channel subfamily D member 3	Potassium voltage-gated channels	ENST00000315987.6	2	-	Q9UK17	NA	rs746952612	NA	as_specific	0.618454	NA	NA	NA	NA	NA	NA	NA	NA	NA	NA	NA	NA	NA	NA	7.3	NA	NA	NA	NA	0.151475	0.712792
ACH-000223	PT-Vntr9y	HCC1937	HCC1937	chr20	49018979	G	A	0.437	52	37	0/1	NA	SNP	NONSENSE	c.4605G>A	p.W1535*	ARFGEF2	ADP ribosylation factor guanine nucleotide exchange factor 2	A-kinase anchoring proteins	ENST00000371917.5	34	+	Q9Y6D5	NA	NA	NA	NA	0.431421	NA	NA	Y	NA	NA	p.W1535*(1)	gene_function_loss;	NA	NA	NA	NA	NA	NA	NA	7.3	NA	Y	NA	NA	0.985814	0.387177
ACH-000223	PT-Vntr9y	HCC1937	HCC1937	chr7	92225720	T	C	0.406	18	13	0/1	NA	SNP	SPLICE_SITE	c.1254A>G	p.P418P	AC000120.4	NA	NA	ENST00000650585.1	12	-	NA	NA	NA	NA	NA	0.376559	NA	NA	NA	NA	NA	NA	NA	NA	NA	NA	NA	NA	NA	NA	7.3	NA	NA	NA	NA	0.300402	0.660461
ACH-000223	PT-Vntr9y	HCC1937	HCC1937	chr17	44251264	C	A	0.429	24	17	0/1	NA	SNP	SILENT	c.2550G>T	p.V850V	SLC4A1	solute carrier family 4 member 1 (Diego blood group)	Solute carriers CD molecules Blood group antigens	ENST00000262418.12	19	-	P02730	NA	NA	NA	NA	0.625935	NA	NA	NA	NA	NA	NA	NA	NA	NA	NA	NA	NA	NA	NA	7.3	NA	NA	NA	NA	0.217656	0.859232
ACH-000223	PT-Vntr9y	HCC1937	HCC1937	chr7	93102812	T	A	0.228	26	9	0/1	NA	SNP	NONSENSE	c.3286A>T	p.K1096*	SAMD9	sterile alpha motif domain containing 9	Sterile alpha motif domain containing	ENST00000379958.3	3	-	Q5K651	NA	NA	NA	NA	0.386534	NA	NA	Y	NA	NA	p.K1096*(1)	gene_function_loss;	NA	NA	NA	NA	NA	NA	NA	7.3	NA	Y	NA	NA	0.894664	NA
ACH-000223	PT-Vntr9y	HCC1937	HCC1937	chr7	100951907	TG	CC	0.362	45	26	0|1	100951887	DNP	MISSENSE	c.128_129TG>CC	p.V43A	MUC3A	mucin 3A, cell surface associated	Mucins	ENST00000379458.9	2	+	Q02505	NA	NA	NA	NA	0.539801	NA	NA	NA	NA	NA	NA	NA	NA	NA	NA	NA	NA	NA	NA	7.3	NA	NA	NA	NA	NA	NA
ACH-000223	PT-Vntr9y	HCC1937	HCC1937	chr12	56044117	A	T	0.316	25	12	0/1	NA	SNP	SPLICE_SITE	c.e5-2A>T	NA	RPS26	ribosomal protein S26	S ribosomal proteins	ENST00000356464.10	NA	+	P62854	NA	NA	NA	NA	0.421446	NA	NA	NA	NA	NA	p.?(1)	splicing;expression;	NA	NA	NA	NA	NA	NA	NA	7.3	NA	NA	NA	NA	0.96957	0.694162
ACH-000223	PT-Vntr9y	HCC1937	HCC1937	chr12	64481900	A	G	0.96	0	25	1|1	NA	SNP	MISSENSE	c.871A>G	p.K291E	TBK1	TANK binding kinase 1	NA	ENST00000331710.10	8	+	Q9UHD2	NA	rs34774243	NA	as_specific	0.294264	NA	NA	NA	NA	NA	NA	NA	NA	NA	NA	NA	NA	NA	NA	3.71	NA	NA	NA	NA	0.873253	0.325055
ACH-000223	PT-Vntr9y	HCC1937	HCC1937	chr12	11091653	GT	TC	0.787	0	2	0|1	11091635	DNP	MISSENSE	c.576_577AC>GA	p.L193I	TAS2R45	taste 2 receptor member 45	Taste 2 receptors	ENST00000531678.1	1	-	P59539	NA	NA	NA	NA	0.383085	NA	NA	NA	NA	NA	NA	NA	NA	NA	NA	NA	NA	NA	NA	7.3	NA	NA	NA	NA	NA	NA
ACH-000223	PT-Vntr9y	HCC1937	HCC1937	chr12	11091770	GC	AT	0.961	0	22	1|1	11091770	DNP	MISSENSE	c.459_460GC>AT	p.R154W	TAS2R45	taste 2 receptor member 45	Taste 2 receptors	ENST00000531678.1	1	-	P59539	NA	NA	NA	NA	0.383085	NA	NA	NA	NA	NA	NA	NA	NA	NA	NA	NA	NA	NA	NA	7.3	NA	NA	NA	NA	NA	NA
ACH-000223	PT-Vntr9y	HCC1937	HCC1937	chr9	33466090	G	A	0.98	0	48	1|1	NA	SNP	MISSENSE	c.2345C>T	p.T782M	NOL6	nucleolar protein 6	UTPc subcomplex	ENST00000379471.3	18	-	Q9H6R4	NA	rs138543416	NA	as_specific	0.59601	NA	NA	NA	NA	NA	NA	NA	NA	NA	NA	NA	NA	NA	NA	3.06	NA	NA	NA	NA	0.483546	0.634649
ACH-000223	PT-Vntr9y	HCC1937	HCC1937	chr1	204228742	G	C	0.986	0	73	1|1	NA	SNP	SILENT	c.2931C>G	p.L977L	PLEKHA6	pleckstrin homology domain containing A6	Pleckstrin homology domain containing	ENST00000414478.1	20	-	Q9Y2H5	NA	rs61755453	NA	as_specific	0.588529	NA	NA	NA	NA	NA	NA	NA	NA	NA	NA	NA	NA	NA	NA	7.3	NA	NA	NA	NA	0.230971	NA
ACH-000223	PT-Vntr9y	HCC1937	HCC1937	chr2	26927349	G	A	0.173	44	9	0/1	NA	SNP	MISSENSE	c.517G>A	p.E173K	DPYSL5	dihydropyrimidinase like 5	NA	ENST00000288699.11	4	+	Q9BPU6	NA	NA	NA	NA	0.551122	NA	NA	NA	NA	NA	NA	splicing;	NA	NA	NA	ENST00000288699;ENST00000401478;ENST00000431402;ENST00000614712;ENST00000434719;	NA	NA	NA	7.3	NA	NA	NA	NA	0.956285	0.721411
ACH-000223	PT-Vntr9y	HCC1937	HCC1937	chr9	34662594	A	G	0.969	0	31	1|1	NA	SNP	MISSENSE	c.40T>C	p.S14P	CCL27	C-C motif chemokine ligand 27	Endogenous ligands Chemokine ligands	ENST00000259631.5	1	-	Q9Y4X3	NA	rs759823376	NA	as_specific	0.548628	NA	NA	NA	NA	NA	NA	NA	NA	NA	NA	NA	NA	NA	NA	4.13	NA	NA	NA	NA	0.681782	NA
ACH-000223	PT-Vntr9y	HCC1937	HCC1937	chr9	76710563	C	G	0.208	37	9	0/1	NA	SNP	MISSENSE	c.1711G>C	p.V571L	PRUNE2	prune homolog 2	BCH domain containing	ENST00000376718.8	8	-	Q8WUY3	NA	NA	NA	NA	0.471322	NA	NA	NA	NA	NA	NA	NA	NA	NA	NA	NA	NA	NA	NA	7.3	NA	NA	NA	NA	0.308037	NA
ACH-000223	PT-Vntr9y	HCC1937	HCC1937	chr9	84867389	C	G	0.292	47	18	0/1	NA	SNP	MISSENSE	c.1591C>G	p.Q531E	NTRK2	neurotrophic receptor tyrosine kinase 2	I-set domain containing Receptor Tyrosine Kinases	ENST00000277120.7	14	+	Q16620	NA	rs768879622	NA	as_specific	0.461347	NA	NA	NA	NTRK2	NA	NA	structural_relation;	NA	NA	NA	NA	NA	NA	NA	7.3	NA	NA	NA	NA	0.928808	0.608274
ACH-000223	PT-Vntr9y	HCC1937	HCC1937	chr2	55212673	C	T	0.978	0	47	1|1	NA	SNP	SPLICE_SITE	c.499G>A	p.G167S	CLHC1	clathrin heavy chain linker domain containing 1	NA	ENST00000401408.6	5	-	Q8NHS4	NA	rs144567094	NA	as_specific	0.336658	NA	NA	NA	NA	NA	NA	splicing;	NA	NA	NA	NA	NA	NA	NA	4.13	NA	NA	NA	NA	0.798929	NA
ACH-000223	PT-Vntr9y	HCC1937	HCC1937	chr7	100965753	CT	TC	0.44	43	33	0/1	NA	DNP	SILENT	c.9498_9499CT>TC	p.P3166P	MUC3A	mucin 3A, cell surface associated	Mucins	ENST00000379458.9	8	+	Q02505	NA	NA	NA	NA	0.634328	NA	NA	NA	NA	NA	NA	NA	NA	NA	NA	NA	NA	NA	NA	7.3	NA	NA	NA	NA	NA	NA
ACH-000223	PT-Vntr9y	HCC1937	HCC1937	chr12	52949481	CC	AT	0.211	38	10	0|1	52949473	DNP	MISSENSE	c.308_309CC>AT	p.T103N	KRT18	keratin 18	Keratins, type I	ENST00000388835.4	1	+	P05783	NA	NA	NA	NA	0.604478	NA	NA	NA	NA	NA	NA	NA	NA	NA	NA	NA	NA	NA	NA	7.3	NA	NA	NA	NA	NA	NA
ACH-000223	PT-Vntr9y	HCC1937	HCC1937	chr8	23022867	G	A	0.958	0	21	1|1	NA	SNP	MISSENSE	c.1127C>T	p.A376V	TNFRSF10B	TNF receptor superfamily member 10b	CD molecules Tumor necrosis factor receptor superfamily	ENST00000276431.9	9	-	O14763	NA	rs61756237	NA	as_specific	0.533666	NA	NA	NA	NA	NA	NA	NA	NA	NA	NA	NA	NA	NA	NA	4.31	NA	NA	NA	NA	0.396478	NA
ACH-000223	PT-Vntr9y	HCC1937	HCC1937	chr21	37166080	A	T	0.617	17	29	0/1	NA	SNP	MISSENSE	c.3866A>T	p.K1289M	TTC3	tetratricopeptide repeat domain 3	Tetratricopeptide repeat domain containing Ring finger proteins	ENST00000399017.6	33	+	P53804	NA	NA	NA	NA	0.458853	NA	NA	NA	NA	NA	p.K1289M(1)	NA	NA	NA	NA	NA	NA	NA	NA	7.3	NA	NA	NA	NA	0.295503	NA
ACH-000223	PT-Vntr9y	HCC1937	HCC1937	chr12	45851340	C	T	0.792	11	42	0/1	NA	SNP	MISSENSE	c.3217C>T	p.P1073S	ARID2	AT-rich interaction domain 2	AT-rich interaction domain containing	ENST00000334344.11	15	+	Q68CP9	NA	rs748677570	NA	as_specific	0.523691	E	Rec	NA	NA	NA	p.P1073A(1)	NA	NA	NA	NA	NA	NA	NA	NA	4.61	NA	NA	NA	NA	0.531157	NA
ACH-000223	PT-Vntr9y	HCC1937	HCC1937	chr12	47798799	C	T	0.588	15	20	0/1	NA	SNP	MISSENSE	c.244G>A	p.V82M	HDAC7	histone deacetylase 7	Histone deacetylases, class IIA	ENST00000080059.12	3	-	Q8WUI4	NA	rs1165948169	NA	as_specific	0.665835	NA	NA	NA	NA	NA	p.V43M(1)	NA	NA	NA	NA	NA	NA	NA	NA	7.3	NA	NA	NA	NA	0.60465	0.785349
ACH-000223	PT-Vntr9y	HCC1937	HCC1937	chr9	14797516	T	C	0.235	26	7	0/1	NA	SNP	MISSENSE	c.3821A>G	p.E1274G	FREM1	FRAS1 related extracellular matrix 1	C-type lectin domain containing	ENST00000380880.3	21	-	Q5H8C1	NA	NA	NA	NA	0.396509	NA	NA	NA	NA	NA	p.E1274G(1)	gene_function_loss;	NA	NA	NA	NA	NA	NA	NA	7.3	NA	Y	NA	NA	0.925507	0.994295
ACH-000223	PT-Vntr9y	HCC1937	HCC1937	chr9	21077378	C	A	0.5	16	15	0/1	NA	SNP	MISSENSE	c.492G>T	p.W164C	IFNB1	interferon beta 1	Interferons	ENST00000380232.4	1	-	P01574	NA	NA	NA	NA	0.426434	NA	NA	NA	NA	NA	p.W164C(1)	gene_function_loss;	NA	NA	NA	NA	NA	NA	NA	7.3	NA	Y	NA	NA	0.395001	0.987363
ACH-000223	PT-Vntr9y	HCC1937	HCC1937	chr12	11092145	GT	AC	0.937	0	13	1|1	NA	DNP	SILENT	c.84_85AC>GT	p.A28A	TAS2R45	taste 2 receptor member 45	Taste 2 receptors	ENST00000531678.1	1	-	P59539	NA	NA	NA	NA	0.405473	NA	NA	NA	NA	NA	NA	NA	NA	NA	NA	NA	NA	NA	NA	7.3	NA	NA	NA	NA	NA	NA
ACH-000223	PT-Vntr9y	HCC1937	HCC1937	chr1	44139048	T	TCTGGTTACCAGTGGAGGTCATCATATTCTGCCCCCCGTAGAGGGC	0.968	9	29	1|1	NA	INS	IN_FRAME_INS	c.2583_2584insGCCCTCTACGGGGGGCAGAATATGATGACCTCCACTGGTAACCAG	p.861_862insALYGGQNMMTSTGNQ	KLF18	Kruppel like factor 18	Kruppel like factors	ENST00000634670.1	1	-	NA	NA	rs368966417	NA	as_specific	0.55	NA	NA	NA	NA	NA	NA	NA	NA	NA	NA	NA	NA	NA	NA	7.3	NA	NA	NA	NA	NA	NA
ACH-000223	PT-Vntr9y	HCC1937	HCC1937	chr12	106239384	G	A	0.967	0	28	1|1	NA	SNP	SILENT	c.1449C>T	p.Y483Y	CKAP4	cytoskeleton associated protein 4	NA	ENST00000378026.5	2	-	Q07065	NA	rs145284636	NA	as_specific	0.648379	NA	NA	NA	NA	NA	NA	NA	NA	NA	NA	NA	NA	NA	NA	3.1	NA	NA	NA	NA	0.076185	0.637026
ACH-000223	PT-Vntr9y	HCC1937	HCC1937	chr12	109783632	C	T	0.97	0	31	1|1	NA	SNP	MISSENSE	c.2605G>A	p.A869T	TRPV4	transient receptor potential cation channel subfamily V member 4	Ankyrin repeat domain containing Transient receptor potential cation channels	ENST00000418703.6	15	-	Q9HBA0	NA	rs138396764	NA	as_specific	0.663342	NA	NA	NA	NA	NA	NA	NA	NA	NA	NA	NA	NA	NA	NA	4.31	NA	NA	NA	NA	0.553177	NA
ACH-000223	PT-Vntr9y	HCC1937	HCC1937	chr19	54631531	A	G	0.228	89	25	0|1	54631531	SNP	SILENT	c.102A>G	p.E34E	LILRB1	leukocyte immunoglobulin like receptor B1	Inhibitory leukocyte immunoglobulin like receptors CD molecules	ENST00000396315.5	3	+	Q8NHL6	NA	rs375114134	NA	as_specific	0.593516	NA	NA	NA	NA	NA	NA	NA	NA	NA	NA	NA	NA	NA	NA	4.31	NA	NA	NA	NA	0.395326	NA
ACH-000223	PT-Vntr9y	HCC1937	HCC1937	chr8	69068327	C	T	0.653	16	32	0/1	NA	SNP	SPLICE_SITE	c.e2-1G>A	NA	LINC01592	long intergenic non-protein coding RNA 1592	NA	ENST00000518540.5	NA	-	NA	NA	NA	NA	NA	0.433915	NA	NA	NA	NA	NA	NA	NA	NA	NA	NA	NA	NA	NA	NA	7.3	NA	NA	NA	NA	0.642107	0.740742
ACH-000223	PT-Vntr9y	HCC1937	HCC1937	chr8	81694117	A	C	0.233	46	13	0/1	NA	SNP	MISSENSE	c.856T>G	p.S286A	SLC10A5	solute carrier family 10 member 5	Solute carriers	ENST00000518568.3	1	-	Q5PT55	NA	NA	NA	NA	0.371571	NA	NA	NA	NA	NA	NA	NA	NA	NA	NA	NA	NA	NA	NA	7.3	NA	NA	NA	NA	0.466415	NA
ACH-000223	PT-Vntr9y	HCC1937	HCC1937	chr21	34792472	G	A	0.965	0	26	1|1	NA	SNP	MISSENSE	c.1106C>T	p.S369L	RUNX1	runt related transcription factor 1	NA	ENST00000300305.7	8	-	Q01196	NA	rs755073984	NA	as_specific	0.700748	L	Dom	NA	\RPL22	MDS1	EVI1	CBFA2T3	CBFA2T1	ETV6	LAF4\""	NA	NA	structural_relation;	NA	NA	NA	NA	NA	NA	NA	7.3
ACH-000223	PT-Vntr9y	HCC1937	HCC1937	chr12	49051731	G	A	0.966	0	28	1|1	NA	SNP	MISSENSE	c.1952C>T	p.S651L	KMT2D	lysine methyltransferase 2D	PHD finger proteins SET domain containing Lysine methyltransferases Trinucleotide repeat containing	ENST00000301067.11	10	-	O14686	NA	rs1356632640	NA	as_specific	0.628429	NA	NA	NA	NA	NA	NA	NA	NA	NA	NA	NA	NA	NA	NA	7.3	NA	NA	NA	NA	0.333399	0.786164
ACH-000223	PT-Vntr9y	HCC1937	HCC1937	chr12	11091497	TG	CA	0.953	0	20	1|1	11091492	DNP	MISSENSE	c.732_733CA>TG	p.I245V	TAS2R45	taste 2 receptor member 45	Taste 2 receptors	ENST00000531678.1	1	-	P59539	NA	NA	NA	NA	0.39801	NA	NA	NA	NA	NA	NA	NA	NA	NA	NA	NA	NA	NA	NA	7.3	NA	NA	NA	NA	NA	NA
ACH-000223	PT-Vntr9y	HCC1937	HCC1937	chr8	144521341	G	C	0.168	118	24	0/1	NA	SNP	MISSENSE	c.1345G>C	p.E449Q	LRRC14	leucine rich repeat containing 14	NA	ENST00000292524.6	4	+	Q15048	NA	NA	NA	NA	0.613466	NA	NA	NA	NA	NA	NA	NA	NA	NA	NA	NA	NA	NA	NA	7.3	NA	NA	NA	NA	0.612569	NA
ACH-000223	PT-Vntr9y	HCC1937	HCC1937	chr12	31983232	G	C	0.274	31	11	0/1	NA	SNP	MISSENSE	c.2277G>C	p.Q759H	RESF1	NA	NA	ENST00000312561.9	4	+	NA	NA	rs756855377	NA	as_specific	0.389027	NA	NA	NA	NA	NA	NA	NA	NA	NA	NA	NA	NA	NA	NA	7.3	NA	NA	NA	NA	0.377888	0.682059
ACH-000223	PT-Vntr9y	HCC1937	HCC1937	chr13	72781753	T	C	0.983	0	58	1|1	NA	SNP	MISSENSE	c.80A>G	p.D27G	DIS3	DIS3 homolog, exosome endoribonuclease and 3'-5' exoribonuclease	Exosome complex	ENST00000377780.8	1	-	Q9Y2L1	NA	NA	NA	NA	0.638404	NA	NA	NA	NA	NA	NA	NA	NA	NA	NA	NA	NA	NA	NA	7.3	NA	NA	NA	NA	0.854292	0.730107
ACH-000223	PT-Vntr9y	HCC1937	HCC1937	chr1	203083972	C	T	0.982	0	53	1|1	NA	SNP	MISSENSE	c.613G>A	p.V205M	MYOG	myogenin	Basic helix-loop-helix proteins	ENST00000241651.5	3	-	P15173	NA	rs1224599564	NA	as_specific	0.573566	NA	NA	NA	NA	NA	NA	NA	NA	NA	NA	ENST00000241651;	NA	NA	NA	4.61	NA	NA	NA	NA	0.803	NA
ACH-000223	PT-Vntr9y	HCC1937	HCC1937	chr1	235775035	T	C	0.281	55	20	0/1	NA	SNP	MISSENSE	c.5512A>G	p.I1838V	LYST	lysosomal trafficking regulator	BEACH domain containing WD repeat domain containing	ENST00000389793.7	18	-	Q99698	NA	NA	NA	NA	0.309227	NA	NA	NA	NA	NA	p.I1838V(1)	NA	NA	NA	NA	NA	NA	NA	NA	7.3	NA	NA	NA	NA	0.654887	0.627716
ACH-000223	PT-Vntr9y	HCC1937	HCC1937	chrM	6480	G	A	0.999	4	4844	1|1	NA	SNP	MISSENSE	c.577G>A	p.V193I	MT-CO1	mitochondrially encoded cytochrome c oxidase I	Mitochondrial complex IV: cytochrome c oxidase subunits	ENST00000361624.2	1	+	P00395	NA	rs199476128	NA	as_specific	0.481297	NA	NA	NA	NA	NA	NA	NA	NA	NA	NA	NA	NA	NA	NA	7.3	NA	NA	NA	NA	NA	NA
ACH-000223	PT-Vntr9y	HCC1937	HCC1937	chr1	115663741	C	T	0.986	0	69	1|1	NA	SNP	SILENT	c.285C>T	p.I95I	VANGL1	VANGL planar cell polarity protein 1	NA	ENST00000355485.7	4	+	Q8TAA9	NA	rs140451005	NA	as_specific	0.531172	NA	NA	NA	NA	NA	NA	gene_function_loss;	NA	NA	NA	NA	NA	NA	NA	3.31	NA	Y	NA	NA	0.248496	0.962775
ACH-000223	PT-Vntr9y	HCC1937	HCC1937	chr8	143693925	G	A	0.157	125	21	0/1	NA	SNP	MISSENSE	c.511G>A	p.A171T	ZNF707	zinc finger protein 707	Zinc fingers C2H2-type	ENST00000532205.5	8	+	Q96C28	NA	rs782630520	NA	as_specific	0.650873	NA	NA	NA	NA	NA	NA	NA	NA	NA	NA	NA	NA	NA	NA	4.61	NA	NA	NA	NA	0.45933	0.841886
ACH-000223	PT-Vntr9y	HCC1937	HCC1937	chr7	93101501	G	A	0.667	11	20	0/1	NA	SNP	NONSENSE	c.4597C>T	p.R1533*	SAMD9	sterile alpha motif domain containing 9	Sterile alpha motif domain containing	ENST00000379958.3	3	-	Q5K651	NA	rs375396225	NA	as_specific	0.371571	NA	NA	Y	NA	NA	NA	gene_function_loss;	NA	NA	NA	NA	NA	NA	NA	7.3	NA	Y	NA	NA	0.941153	0.712256
ACH-000223	PT-Vntr9y	HCC1937	HCC1937	chr21	33252714	A	G	0.966	0	27	1|1	NA	SNP	MISSENSE	c.593A>G	p.D198G	IFNAR2	interferon alpha and beta receptor subunit 2	Interferon receptors	ENST00000342136.9	7	+	P48551	NA	rs200536427	NA	as_specific	0.351621	NA	NA	NA	NA	NA	NA	NA	NA	NA	NA	NA	NA	NA	NA	3.4	NA	NA	NA	NA	0.657338	0.673205
ACH-000223	PT-Vntr9y	HCC1937	HCC1937	chr22	40405708	C	T	0.317	28	13	0/1	NA	SNP	SILENT	c.678C>T	p.A226A	SGSM3	small G protein signaling modulator 3	Small G protein signaling modulators	ENST00000248929.14	8	+	Q96HU1	NA	rs1330558344	NA	as_specific	0.620948	NA	NA	NA	NA	NA	NA	NA	NA	NA	NA	NA	NA	NA	NA	7.3	NA	NA	NA	NA	0.172553	0.685428
ACH-000223	PT-Vntr9y	HCC1937	HCC1937	chr1	15742875	C	A	0.703	10	27	0/1	NA	SNP	SILENT	c.129C>A	p.L43L	TMEM82	transmembrane protein 82	NA	ENST00000375782.2	2	+	A0PJX8	NA	NA	NA	NA	0.673317	NA	NA	NA	NA	NA	p.L43L(1)	NA	NA	NA	NA	NA	NA	NA	NA	7.3	NA	NA	NA	NA	0.195399	0.398588
ACH-000223	PT-Vntr9y	HCC1937	HCC1937	chr12	31982948	G	C	0.333	28	13	0/1	NA	SNP	MISSENSE	c.1993G>C	p.D665H	RESF1	NA	NA	ENST00000312561.9	4	+	NA	NA	NA	NA	NA	0.381546	NA	NA	NA	NA	NA	NA	NA	NA	NA	NA	NA	NA	NA	NA	7.3	NA	NA	NA	NA	0.487336	NA
ACH-000223	PT-Vntr9y	HCC1937	HCC1937	chr12	31983181	G	A	0.199	32	8	0/1	NA	SNP	MISSENSE	c.2226G>A	p.M742I	RESF1	NA	NA	ENST00000312561.9	4	+	NA	NA	NA	NA	NA	0.381546	NA	NA	NA	NA	NA	NA	NA	NA	NA	NA	NA	NA	NA	NA	7.3	NA	NA	NA	NA	0.226	0.757797
ACH-000223	PT-Vntr9y	HCC1937	HCC1937	chr13	61412532	C	T	0.537	24	28	0/1	NA	SNP	MISSENSE	c.1567G>A	p.V523M	AL592490.1	NA	NA	ENST00000409186.1	5	-	NA	NA	NA	NA	NA	0.408978	NA	NA	NA	NA	NA	NA	NA	NA	NA	NA	NA	NA	NA	NA	7.3	NA	NA	NA	NA	0.361502	NA
ACH-000223	PT-Vntr9y	HCC1937	HCC1937	chr14	77327990	G	A	0.983	0	58	1|1	NA	SNP	MISSENSE	c.214G>A	p.V72M	GSTZ1	glutathione S-transferase zeta 1	Soluble glutathione S-transferases	ENST00000556627.5	4	+	O43708	NA	rs140540096	NA	as_specific	0.600998	NA	NA	NA	NA	NA	NA	NA	NA	NA	NA	NA	NA	NA	NA	3.27	NA	NA	NA	NA	0.794958	NA
ACH-000223	PT-Vntr9y	HCC1937	HCC1937	chr13	72783528	C	T	0.692	25	57	0/1	NA	SNP	MISSENSE	c.59C>T	p.S20F	PIBF1	progesterone immunomodulatory binding factor 1	NA	ENST00000326291.11	2	+	Q8WXW3	NA	NA	NA	NA	0.304239	NA	NA	NA	NA	NA	p.S20F(1)	NA	NA	NA	NA	NA	NA	NA	NA	7.3	NA	NA	NA	NA	0.9119	NA
ACH-000223	PT-Vntr9y	HCC1937	HCC1937	chr1	244730761	A	C	0.942	0	15	1|1	NA	SNP	MISSENSE	c.163T>G	p.C55G	AL451007.3	NA	NA	ENST00000640271.2	1	-	NA	NA	NA	NA	NA	0.778055	NA	NA	NA	NA	NA	NA	NA	NA	NA	NA	NA	NA	NA	NA	7.3	NA	NA	NA	NA	0.646427	0.684395
ACH-000223	PT-Vntr9y	HCC1937	HCC1937	chr21	44558627	G	T	0.962	0	25	1|1	44558605	SNP	MISSENSE	c.89C>A	p.P30H	KRTAP10-3	keratin associated protein 10-3	Keratin associated proteins	ENST00000391620.2	1	-	P60369	NA	rs377599185	NA	as_specific	0.663342	NA	NA	NA	NA	NA	NA	NA	NA	NA	NA	NA	NA	NA	NA	4.61	NA	NA	NA	NA	0.353028	0.546813
ACH-000223	PT-Vntr9y	HCC1937	HCC1937	chr8	22109243	T	G	0.953	0	20	1|1	NA	SNP	MISSENSE	c.58A>C	p.S20R	NUDT18	nudix hydrolase 18	Nudix hydrolase family	ENST00000611621.2	1	-	Q6ZVK8	NA	rs576023621	NA	as_specific	0.76808	NA	NA	NA	NA	NA	NA	NA	NA	NA	NA	NA	NA	NA	NA	3.43	NA	NA	NA	NA	0.593454	0.872843
ACH-000223	PT-Vntr9y	HCC1937	HCC1937	chr2	37068928	C	T	0.979	0	45	1|1	NA	SNP	SILENT	c.930G>A	p.A310A	HEATR5B	HEAT repeat containing 5B	NA	ENST00000233099.6	8	-	Q9P2D3	NA	rs147136022	NA	as_specific	0.40399	NA	NA	NA	NA	NA	NA	NA	NA	NA	NA	NA	NA	NA	NA	3.49	NA	NA	NA	NA	0.256949	NA
ACH-000223	PT-Vntr9y	HCC1937	HCC1937	chr2	45579881	C	T	0.96	0	25	1|1	NA	SNP	MISSENSE	c.1066G>A	p.V356I	SRBD1	S1 RNA binding domain 1	NA	ENST00000263736.5	7	-	Q8N5C6	NA	rs949411249	NA	as_specific	0.341646	NA	NA	NA	NA	NA	NA	NA	NA	NA	NA	NA	NA	NA	NA	7.3	NA	NA	NA	NA	0.543578	NA
ACH-000223	PT-Vntr9y	HCC1937	HCC1937	chr14	104174215	G	T	0.488	22	21	0/1	NA	SNP	MISSENSE	c.2098G>T	p.A700S	KIF26A	kinesin family member 26A	Kinesins	ENST00000423312.6	11	+	Q9ULI4	NA	NA	NA	NA	0.698254	NA	NA	NA	NA	NA	NA	NA	NA	NA	NA	NA	NA	NA	NA	7.3	NA	NA	NA	NA	0.675624	0.682886
ACH-000223	PT-Vntr9y	HCC1937	HCC1937	chr13	46692576	C	T	0.937	0	14	1|1	NA	SNP	MISSENSE	c.1055C>T	p.S352L	LRCH1	leucine rich repeats and calponin homology domain containing 1	NA	ENST00000389797.8	8	+	Q9Y2L9	NA	rs202211483	NA	as_specific	0.371571	NA	NA	NA	NA	NA	NA	NA	NA	NA	NA	NA	NA	NA	NA	3.23	NA	NA	NA	NA	0.921782	NA
ACH-000223	PT-Vntr9y	HCC1937	HCC1937	chr12	11091409	AT	GC	0.889	0	7	0|1	11091402	DNP	MISSENSE	c.820_821AT>GC	p.I274A	TAS2R45	taste 2 receptor member 45	Taste 2 receptors	ENST00000531678.1	1	-	P59539	NA	NA	NA	NA	0.39801	NA	NA	NA	NA	NA	NA	NA	NA	NA	NA	NA	NA	NA	NA	7.3	NA	NA	NA	NA	NA	NA
ACH-000223	PT-Vntr9y	HCC1937	HCC1937	chrX	78139570	T	C	0.946	0	17	1|1	NA	SNP	SILENT	c.42A>G	p.R14R	TAF9B	TATA-box binding protein associated factor 9b	NA	ENST00000341864.6	1	-	Q9HBM6	NA	rs140567380	NA	as_specific	0.67581	NA	NA	NA	NA	NA	NA	NA	NA	NA	NA	NA	NA	NA	NA	3.46	NA	NA	NA	NA	NA	0.424375
ACH-000223	PT-Vntr9y	HCC1937	HCC1937	chr1	196918321	A	C	0.969	0	31	1|1	NA	SNP	MISSENSE	c.1649A>C	p.K550T	CFHR4	complement factor H related 4	Sushi domain containing Complement system	ENST00000367416.6	10	+	Q92496	NA	rs201727614	NA	as_specific	0.319202	NA	NA	NA	NA	NA	NA	NA	NA	NA	NA	NA	NA	NA	NA	3.4	NA	NA	NA	NA	0.40209	NA
ACH-000223	PT-Vntr9y	HCC1937	HCC1937	chr1	228308171	T	C	0.979	0	44	1|1	NA	SNP	MISSENSE	c.15398T>C	p.V5133A	OBSCN	obscurin, cytoskeletal calmodulin and titin-interacting RhoGEF	Fibronectin type III domain containing Rho guanine nucleotide exchange factors I-set domain containing	ENST00000570156.6	58	+	Q5VST9	NA	rs56147302	NA	as_specific	0.605985	NA	NA	NA	NA	NA	NA	NA	NA	NA	NA	NA	NA	NA	NA	7.3	NA	NA	NA	NA	0.539472	0.557184
ACH-000223	PT-Vntr9y	HCC1937	HCC1937	chr12	103943245	G	A	0.965	0	29	1|1	NA	SNP	MISSENSE	c.1816G>A	p.E606K	HSP90B1	heat shock protein 90 beta family member 1	Heat shock 90kDa proteins	ENST00000299767.10	13	+	P14625	NA	rs141744749	NA	as_specific	0.369077	NA	NA	NA	NA	NA	NA	NA	NA	NA	NA	NA	NA	NA	NA	3.35	NA	NA	NA	NA	0.939526	0.823079
ACH-000223	PT-Vntr9y	HCC1937	HCC1937	chrM	8251	G	A	0.999	3	2279	1|1	NA	SNP	SILENT	c.666G>A	p.G222G	MT-CO2	mitochondrially encoded cytochrome c oxidase II	Mitochondrial complex IV: cytochrome c oxidase subunits	ENST00000361739.1	1	+	P00403	NA	rs3021089	NA	as_specific	0.436409	NA	NA	NA	NA	NA	NA	NA	NA	NA	NA	NA	NA	NA	NA	7.3	NA	NA	NA	NA	NA	NA
ACH-000223	PT-Vntr9y	HCC1937	HCC1937	chr16	3532827	G	C	0.486	18	16	0/1	NA	SNP	MISSENSE	c.1078G>C	p.D360H	CLUAP1	clusterin associated protein 1	Intraflagellar transport proteins Cilia and flagella associated	ENST00000576634.6	11	+	Q96AJ1	NA	NA	NA	NA	0.531172	NA	NA	NA	NA	NA	p.D360H(1)	NA	NA	NA	NA	NA	NA	NA	NA	7.3	NA	NA	NA	NA	0.868616	NA
ACH-000223	PT-Vntr9y	HCC1937	HCC1937	chr8	6643040	G	T	0.955	0	23	1|1	NA	SNP	MISSENSE	c.2499G>T	p.L833F	MCPH1	microcephalin 1	NA	ENST00000344683.10	14	+	Q8NEM0	NA	rs34009706	NA	as_specific	0.426434	NA	NA	NA	MCPH1	NA	NA	structural_relation;	NA	NA	NA	NA	NA	NA	NA	3.71	NA	NA	NA	NA	0.480103	0.909099
ACH-000223	PT-Vntr9y	HCC1937	HCC1937	chr12	10435956	C	T	0.216	47	14	0/1	NA	SNP	MISSENSE	c.31G>A	p.V11M	AC068775.1	NA	NA	ENST00000539033.1	1	-	NA	NA	rs775228151	NA	as_specific	0.379052	NA	NA	NA	NA	NA	NA	NA	NA	NA	NA	NA	NA	NA	NA	7.3	NA	NA	NA	NA	0.426686	0.66437
ACH-000223	PT-Vntr9y	HCC1937	HCC1937	chr12	12975366	T	C	0.188	50	12	0/1	NA	SNP	MISSENSE	c.512A>G	p.Y171C	HEBP1	heme binding protein 1	Endogenous ligands	ENST00000014930.9	4	-	Q9NRV9	NA	NA	NA	NA	0.531172	NA	NA	NA	NA	NA	p.Y171C(1)	NA	NA	NA	NA	ENST00000014930;ENST00000647702;	NA	NA	NA	7.3	NA	NA	NA	NA	0.696588	0.664473
ACH-000223	PT-Vntr9y	HCC1937	HCC1937	chr8	144333835	C	A	0.293	29	11	0/1	NA	SNP	MISSENSE	c.397G>T	p.A133S	SCRT1	scratch family transcriptional repressor 1	SNAG transcriptional repressors Zinc fingers C2H2-type	ENST00000569446.3	2	-	Q9BWW7	NA	rs7013127	NA	as_specific	0.790524	NA	NA	NA	NA	NA	NA	NA	NA	NA	NA	NA	NA	NA	NA	7.3	NA	NA	NA	NA	NA	NA
ACH-000223	PT-Vntr9y	HCC1937	HCC1937	chrM	15758	A	G	1	0	4894	1|1	NA	SNP	MISSENSE	c.1012A>G	p.I338V	MT-CYB	mitochondrially encoded cytochrome b	Mitochondrial complex III: ubiquinol-cytochrome c reductase complex subunits	ENST00000361789.2	1	+	P00156	NA	rs527236193	NA	as_specific	0.408978	NA	NA	NA	NA	NA	NA	NA	NA	NA	NA	NA	NA	NA	NA	7.3	NA	NA	NA	NA	NA	NA
ACH-000223	PT-Vntr9y	HCC1937	HCC1937	chr13	44160635	G	A	0.976	0	39	1|1	NA	SNP	MISSENSE	c.221C>T	p.A74V	SMIM2	small integral membrane protein 2	NA	ENST00000400419.2	2	-	Q9BVW6	NA	NA	NA	NA	0.468828	NA	NA	NA	NA	NA	NA	NA	NA	NA	NA	NA	NA	NA	NA	7.3	NA	NA	NA	NA	0.383033	0.513607
ACH-000223	PT-Vntr9y	HCC1937	HCC1937	chrX	153276450	G	A	0.857	0	5	0/1	NA	SNP	SILENT	c.4833G>A	p.S1611S	AC236972.4	NA	NA	ENST00000458091.4	1	+	NA	NA	rs781911855	NA	as_specific	0.603491	NA	NA	NA	NA	NA	NA	NA	NA	NA	NA	NA	NA	NA	NA	7.3	NA	NA	NA	NA	NA	0.488695
ACH-000223	PT-Vntr9y	HCC1937	HCC1937	chr22	20446675	A	G	0.473	28	26	0/1	NA	SNP	SPLICE_SITE	c.1307T>C	p.V436A	KLHL22	kelch like family member 22	BTB domain containing Kelch like	ENST00000328879.9	6	-	Q53GT1	NA	rs749466536	NA	as_specific	0.578554	NA	NA	NA	NA	NA	NA	NA	NA	NA	NA	NA	NA	NA	NA	7.3	NA	NA	NA	NA	0.874755	NA
ACH-000223	PT-Vntr9y	HCC1937	HCC1937	chrM	12501	G	A	0.996	21	4913	1|1	NA	SNP	SILENT	c.165G>A	p.M55M	MT-ND5	mitochondrially encoded NADH:ubiquinone oxidoreductase core subunit 5	NADH:ubiquinone oxidoreductase core subunits	ENST00000361567.2	1	+	P03915	NA	rs28397767	NA	as_specific	0.399002	NA	NA	NA	NA	NA	NA	NA	NA	NA	NA	NA	NA	NA	NA	7.3	NA	NA	NA	NA	NA	NA
ACH-000223	PT-Vntr9y	HCC1937	HCC1937	chr1	222540061	T	A	0.166	51	9	0/1	NA	SNP	NONSENSE	c.1399A>T	p.K467*	HHIPL2	HHIP like 2	NA	ENST00000343410.7	4	-	Q6UWX4	NA	NA	NA	NA	0.518703	NA	NA	Y	NA	NA	NA	gene_function_loss;	NA	NA	NA	NA	NA	NA	NA	7.3	NA	Y	NA	NA	0.971629	NA
ACH-000223	PT-Vntr9y	HCC1937	HCC1937	chr22	36265468	G	T	0.418	17	12	0/1	NA	SNP	MISSENSE	c.680G>T	p.G227V	APOL1	apolipoprotein L1	Apolipoproteins	ENST00000319136.8	7	+	O14791	NA	NA	NA	NA	0.523691	NA	NA	NA	NA	NA	NA	NA	NA	NA	NA	NA	NA	NA	NA	7.3	NA	NA	NA	NA	0.318417	0.840071
ACH-000223	PT-Vntr9y	HCC1937	HCC1937	chr7	152181059	C	A	0.667	20	40	0/1	NA	SNP	MISSENSE	c.6801G>T	p.R2267S	KMT2C	lysine methyltransferase 2C	PHD finger proteins SET domain containing Lysine methyltransferases	ENST00000262189.11	36	-	Q8NEZ4	NA	rs767068791	NA	as_specific	0.513716	NA	NA	NA	NA	NA	NA	NA	NA	NA	NA	NA	NA	NA	NA	7.3	NA	NA	NA	NA	0.395793	0.290611
ACH-000223	PT-Vntr9y	HCC1937	HCC1937	chr12	120312618	C	T	0.974	0	37	1|1	NA	SNP	SILENT	c.660C>T	p.C220C	SIRT4	sirtuin 4	Sirtuins	ENST00000202967.4	3	+	Q9Y6E7	NA	rs61761941	NA	as_specific	0.55611	NA	NA	NA	NA	NA	NA	NA	NA	NA	NA	NA	NA	NA	NA	3.83	NA	NA	NA	NA	0.151167	0.62903
ACH-000223	PT-Vntr9y	HCC1937	HCC1937	chr17	44321224	G	A	0.981	0	52	1|1	NA	SNP	SILENT	c.501C>T	p.T167T	SLC25A39	solute carrier family 25 member 39	Solute carriers	ENST00000225308.12	8	-	Q9BZJ4	NA	rs146803643	NA	as_specific	0.625935	NA	NA	NA	NA	NA	NA	NA	NA	NA	NA	NA	NA	NA	NA	3.12	NA	NA	NA	NA	0.129928	0.0959424
ACH-000223	PT-Vntr9y	HCC1937	HCC1937	chr7	100959263	CG	TA	0.5	38	38	0|1	100959241	DNP	MISSENSE	c.7484_7485CG>TA	p.S2495L	MUC3A	mucin 3A, cell surface associated	Mucins	ENST00000379458.9	2	+	Q02505	NA	NA	NA	NA	0.502488	NA	NA	NA	NA	NA	NA	NA	NA	NA	NA	NA	NA	NA	NA	7.3	NA	NA	NA	NA	NA	NA
ACH-000223	PT-Vntr9y	HCC1937	HCC1937	chr14	21155562	T	C	0.23	53	15	0/1	NA	SNP	MISSENSE	c.311A>G	p.Y104C	OR5AU1	olfactory receptor family 5 subfamily AU member 1	Olfactory receptors, family 5	ENST00000641039.1	2	-	Q8NGC0	NA	rs755434142	NA	as_specific	0.518703	NA	NA	NA	NA	NA	NA	NA	NA	NA	NA	NA	NA	NA	NA	4.31	NA	NA	NA	NA	0.23655	NA
ACH-000223	PT-Vntr9y	HCC1937	HCC1937	chrX	119470436	CT	GG	0.628	19	32	0|1	119470436	DNP	MISSENSE	c.662_663CT>GG	p.T221R	SLC25A5	solute carrier family 25 member 5	Solute carriers	ENST00000317881.9	3	+	P05141	NA	NA	NA	NA	0.462687	NA	NA	NA	NA	NA	NA	NA	NA	NA	NA	NA	NA	NA	NA	7.3	NA	NA	NA	NA	NA	NA
ACH-000223	PT-Vntr9y	HCC1937	HCC1937	chr22	30002983	G	C	0.648	11	21	0/1	NA	SNP	MISSENSE	c.661G>C	p.V221L	MTMR3	myotubularin related protein 3	Myotubularins Zinc fingers FYVE-type Phosphoinositide phosphatases	ENST00000401950.7	9	+	Q13615	NA	NA	NA	NA	0.496259	NA	NA	NA	NA	NA	p.V221L(1)	NA	NA	NA	NA	NA	NA	NA	NA	7.3	NA	NA	NA	NA	0.886641	0.769631
ACH-000223	PT-Vntr9y	HCC1937	HCC1937	chrM	4529	A	T	0.999	2	2062	1|1	NA	SNP	SILENT	c.60A>T	p.T20T	MT-ND2	mitochondrially encoded NADH:ubiquinone oxidoreductase core subunit 2	NADH:ubiquinone oxidoreductase core subunits	ENST00000361453.3	1	+	P03891	NA	NA	NA	NA	0.44389	NA	NA	NA	NA	NA	NA	NA	NA	NA	NA	NA	NA	NA	NA	7.3	NA	NA	NA	NA	NA	NA
ACH-000223	PT-Vntr9y	HCC1937	HCC1937	chr7	152145201	G	A	0.434	24	19	0/1	NA	SNP	MISSENSE	c.14126C>T	p.A4709V	KMT2C	lysine methyltransferase 2C	PHD finger proteins SET domain containing Lysine methyltransferases	ENST00000262189.11	54	-	Q8NEZ4	NA	rs10265966	NA	as_specific	0.468828	NA	NA	NA	NA	NA	NA	NA	NA	NA	NA	NA	NA	NA	NA	7.3	NA	NA	NA	NA	0.911795	NA
ACH-000223	PT-Vntr9y	HCC1937	HCC1937	chr8	143865354	GGGC	G	0.913	0	7	1|1	NA	DEL	IN_FRAME_DEL	c.7897_7899delGCC	p.A2633del	EPPK1	epiplakin 1	Plakins	ENST00000615648.2	2	-	P58107	Y	rs1241288753	NA	as_specific	0.781638	NA	NA	NA	NA	NA	NA	NA	NA	NA	NA	NA	NA	NA	NA	7.3	NA	NA	NA	NA	NA	NA
ACH-000223	PT-Vntr9y	HCC1937	HCC1937	chrM	13780	A	G	1	4	4705	1|1	NA	SNP	MISSENSE	c.1444A>G	p.I482V	MT-ND5	mitochondrially encoded NADH:ubiquinone oxidoreductase core subunit 5	NADH:ubiquinone oxidoreductase core subunits	ENST00000361567.2	1	+	P03915	NA	rs41358152	NA	as_specific	0.468828	NA	NA	NA	NA	NA	NA	NA	NA	NA	NA	NA	NA	NA	NA	7.3	NA	NA	NA	NA	NA	NA
ACH-000223	PT-Vntr9y	HCC1937	HCC1937	chr13	32224335	C	G	0.972	0	34	1|1	NA	SNP	SILENT	c.4866C>G	p.P1622P	FRY	FRY microtubule binding protein	NA	ENST00000542859.6	37	+	Q5TBA9	NA	rs371353662	NA	as_specific	0.473815	NA	NA	NA	NA	NA	NA	NA	NA	NA	NA	NA	NA	NA	NA	3.83	NA	NA	NA	NA	0.175222	0.374659
ACH-000223	PT-Vntr9y	HCC1937	HCC1937	chr12	113095197	C	G	0.741	7	25	0/1	NA	SNP	SILENT	c.1542C>G	p.G514G	DTX1	deltex E3 ubiquitin ligase 1	NA	ENST00000257600.3	7	+	Q86Y01	NA	NA	NA	NA	0.630923	NA	NA	NA	NA	NA	NA	NA	NA	NA	NA	NA	NA	NA	NA	7.3	NA	NA	NA	NA	0.315921	0.768478
ACH-000223	PT-Vntr9y	HCC1937	HCC1937	chr13	87677454	T	C	0.302	44	18	0|1	87677451	SNP	MISSENSE	c.2066T>C	p.M689T	SLITRK5	SLIT and NTRK like family member 5	NA	ENST00000325089.7	2	+	O94991	NA	NA	NA	NA	0.65586	NA	NA	NA	NA	NA	NA	NA	NA	NA	NA	NA	NA	NA	NA	7.3	NA	NA	NA	NA	0.430004	0.651489
ACH-000223	PT-Vntr9y	HCC1937	HCC1937	chr13	102738127	A	G	0.981	0	51	1|1	NA	SNP	SILENT	c.12570T>C	p.T4190T	CCDC168	coiled-coil domain containing 168	NA	ENST00000322527.4	4	-	Q8NDH2	NA	rs374795092	NA	as_specific	0.426434	NA	NA	NA	NA	NA	NA	NA	NA	NA	NA	NA	NA	NA	NA	3.27	NA	NA	NA	NA	0.49178	NA
ACH-000223	PT-Vntr9y	HCC1937	HCC1937	chr13	77185890	A	G	0.204	70	17	0/1	NA	SNP	SILENT	c.4425T>C	p.C1475C	MYCBP2	MYC binding protein 2, E3 ubiquitin protein ligase	NA	ENST00000544440.7	31	-	O75592	NA	NA	NA	NA	0.374065	NA	NA	NA	NA	NA	p.C1437C(1)	NA	NA	NA	NA	NA	NA	NA	NA	7.3	NA	NA	NA	NA	0.344123	0.78873
ACH-000223	PT-Vntr9y	HCC1937	HCC1937	chr14	21670678	C	T	0.404	27	20	0/1	NA	SNP	SILENT	c.258G>A	p.L86L	OR4E1	olfactory receptor family 4 subfamily E member 1 (gene/pseudogene)	Olfactory receptors, family 4	ENST00000641792.1	2	-	P0C645	NA	NA	NA	NA	0.468828	NA	NA	NA	NA	NA	NA	NA	NA	NA	NA	NA	NA	NA	NA	7.3	NA	NA	NA	NA	0.748504	0.606198
ACH-000223	PT-Vntr9y	HCC1937	HCC1937	chr20	63702160	G	C	0.343	46	22	0/1	NA	SNP	MISSENSE	c.322C>G	p.L108V	ARFRP1	ADP ribosylation factor related protein 1	ARF GTPase family	ENST00000622789.5	5	-	Q13795	NA	NA	NA	NA	0.643392	NA	NA	NA	NA	NA	p.L108V(1)	NA	NA	NA	NA	NA	NA	NA	NA	7.3	NA	NA	NA	NA	0.784691	NA
ACH-000223	PT-Vntr9y	HCC1937	HCC1937	chr14	52010886	G	A	0.404	28	19	0/1	NA	SNP	MISSENSE	c.3712C>T	p.P1238S	NID2	nidogen 2	NA	ENST00000216286.10	18	-	Q14112	NA	rs1305582875	NA	as_specific	0.478803	NA	NA	NA	NA	NA	p.P1238S(1)	NA	NA	NA	NA	NA	NA	NA	NA	7.3	NA	NA	NA	NA	0.778315	0.755563
ACH-000223	PT-Vntr9y	HCC1937	HCC1937	chr1	160496201	T	A	0.985	0	66	1|1	NA	SNP	MISSENSE	c.242A>T	p.K81I	SLAMF6	SLAM family member 6	CD molecules V-set domain containing Immunoglobulin like domain containing Ig-like cell adhesion molecule family	ENST00000368059.7	2	-	Q96DU3	NA	rs61761948	NA	as_specific	0.441397	NA	NA	NA	NA	NA	NA	NA	NA	NA	NA	NA	NA	NA	NA	7.3	NA	NA	NA	NA	0.295229	0.43172
ACH-000223	PT-Vntr9y	HCC1937	HCC1937	chr13	72783677	AAAACTATGATGATCGACAATTTGAAAGTGGATTATCTTACAAAGGTAAGATCAGGTTTAAATTTTGTGTTCTATATGCTTTATTGTCTTC	A	0.702	29	83	0/1	NA	DEL	SPLICE_SITE	c.e2-44AAAACTATGATGATCGACAATTTGAAAGTGGATTATCTTACAAAGGTAAGATCAGGTTTAAATTTTGTGTTCTATATGCTTTATTGTCTTC>A	NA	PIBF1	progesterone immunomodulatory binding factor 1	NA	ENST00000326291.11	NA	+	Q8WXW3	NA	NA	NA	NA	0.344898	NA	NA	NA	NA	NA	NA	NA	NA	NA	NA	NA	NA	NA	NA	7.3	NA	NA	NA	NA	NA	NA
ACH-000223	PT-Vntr9y	HCC1937	HCC1937	chr13	27434843	C	T	0.979	0	43	1|1	NA	SNP	MISSENSE	c.682C>T	p.R228C	GTF3A	general transcription factor IIIA	General transcription factors Zinc fingers C2H2-type	ENST00000381140.9	7	+	Q92664	NA	rs184012616	NA	as_specific	0.394015	NA	NA	NA	NA	NA	NA	NA	NA	NA	NA	NA	NA	NA	NA	3.4	NA	NA	NA	NA	0.78327	NA
ACH-000223	PT-Vntr9y	HCC1937	HCC1937	chr13	87677451	T	G	0.312	44	19	0|1	87677451	SNP	MISSENSE	c.2063T>G	p.V688G	SLITRK5	SLIT and NTRK like family member 5	NA	ENST00000325089.7	2	+	O94991	NA	NA	NA	NA	0.65586	NA	NA	NA	NA	NA	NA	NA	NA	NA	NA	NA	NA	NA	NA	7.3	NA	NA	NA	NA	0.747146	0.674296
ACH-000223	PT-Vntr9y	HCC1937	HCC1937	chr21	44612576	C	T	0.296	18	7	0/1	NA	SNP	MISSENSE	c.476C>T	p.S159F	KRTAP10-8	keratin associated protein 10-8	Keratin associated proteins	ENST00000334662.2	1	+	P60410	NA	rs763238933	NA	as_specific	0.638404	NA	NA	NA	NA	NA	p.S159F(1)	NA	NA	NA	NA	NA	NA	NA	NA	7.3	NA	NA	NA	NA	0.416883	0.34907
ACH-000223	PT-Vntr9y	HCC1937	HCC1937	chr22	20119045	G	C	0.326	30	15	0/1	NA	SNP	MISSENSE	c.48G>C	p.E16D	RANBP1	RAN binding protein 1	NA	ENST00000331821.7	2	+	P43487	NA	NA	NA	NA	0.458853	NA	NA	NA	NA	NA	p.E16D(1)	NA	NA	NA	NA	NA	NA	NA	NA	7.3	NA	NA	NA	NA	0.667068	NA
ACH-000223	PT-Vntr9y	HCC1937	HCC1937	chr1	223665609	G	A	0.98	0	46	1|1	NA	SNP	MISSENSE	c.38C>T	p.A13V	CAPN8	calpain 8	Calpains EF-hand domain containing	ENST00000366873.6	1	-	A6NHC0	NA	rs372891276	NA	as_specific	0.563591	NA	NA	NA	NA	NA	NA	NA	NA	NA	NA	NA	NA	NA	NA	3.91	NA	NA	NA	NA	0.388429	0.745027
ACH-000223	PT-Vntr9y	HCC1937	HCC1937	chr14	104173508	G	T	0.978	0	44	1|1	NA	SNP	MISSENSE	c.1862G>T	p.G621V	KIF26A	kinesin family member 26A	Kinesins	ENST00000423312.6	9	+	Q9ULI4	NA	rs569133070	NA	as_specific	0.663342	NA	NA	NA	NA	NA	NA	splicing;	NA	NA	NA	NA	NA	NA	NA	3.61	NA	NA	NA	NA	0.741978	0.874099
ACH-000223	PT-Vntr9y	HCC1937	HCC1937	chrX	124384205	C	G	0.549	24	27	0/1	NA	SNP	MISSENSE	c.6705G>C	p.Q2235H	TENM1	teneurin transmembrane protein 1	NA	ENST00000371130.7	29	-	Q9UKZ4	NA	NA	NA	NA	0.451372	NA	NA	NA	NA	NA	NA	NA	NA	NA	NA	NA	NA	NA	NA	7.3	NA	NA	NA	NA	NA	0.777753
ACH-000223	PT-Vntr9y	HCC1937	HCC1937	chr13	95163157	T	A	0.989	0	95	1|1	NA	SNP	MISSENSE	c.2273A>T	p.K758M	ABCC4	ATP binding cassette subfamily C member 4	ATP binding cassette subfamily C	ENST00000645237.2	18	-	O15439	NA	NA	NA	NA	0.336658	NA	NA	NA	NA	NA	NA	NA	NA	NA	NA	NA	NA	NA	NA	7.3	NA	NA	NA	NA	0.51181	0.757426
ACH-000223	PT-Vntr9y	HCC1937	HCC1937	chr13	87677360	GCGT	G	0.211	60	15	0/1	NA	DEL	IN_FRAME_DEL	c.1973_1975delCGT	p.S659del	SLITRK5	SLIT and NTRK like family member 5	NA	ENST00000325089.7	2	+	O94991	Y	NA	NA	NA	0.612903	NA	NA	NA	NA	NA	NA	NA	NA	NA	NA	NA	NA	NA	NA	7.3	NA	NA	NA	NA	NA	NA
ACH-000223	PT-Vntr9y	HCC1937	HCC1937	chr14	29599687	G	A	0.976	0	42	1|1	NA	SNP	MISSENSE	c.2036C>T	p.P679L	PRKD1	protein kinase D1	Pleckstrin homology domain containing	ENST00000331968.11	14	-	Q15139	NA	rs34588699	NA	as_specific	0.341646	NA	NA	NA	NA	NA	NA	NA	NA	NA	NA	NA	NA	NA	NA	7.3	NA	NA	NA	NA	0.921776	NA
ACH-000276	PT-S4bLNM	HCC38	HCC38	chr1	229531659	C	G	0.317	28	12	0/1	NA	SNP	MISSENSE	c.1412G>C	p.R471T	ABCB10	ATP binding cassette subfamily B member 10	ATP binding cassette subfamily B	ENST00000344517.5	7	-	Q9NRK6	NA	NA	NA	NA	0.503741	NA	NA	NA	NA	NA	p.R471T(1)	NA	NA	NA	NA	NA	NA	NA	NA	7.3	NA	NA	NA	NA	0.968314	0.392356
ACH-000276	PT-S4bLNM	HCC38	HCC38	chr19	47260746	A	G	0.643	10	17	0/1	NA	SNP	SILENT	c.369A>G	p.G123G	CCDC9	coiled-coil domain containing 9	NA	ENST00000221922.11	5	+	Q9Y3X0	NA	rs909191977	NA	as_specific	0.640898	NA	NA	NA	NA	NA	NA	NA	NA	NA	NA	NA	NA	NA	NA	7.3	NA	NA	NA	NA	0.517148	NA
ACH-000276	PT-S4bLNM	HCC38	HCC38	chr11	7796886	G	A	0.476	10	9	0/1	NA	SNP	SILENT	c.57C>T	p.G19G	OR5P2	olfactory receptor family 5 subfamily P member 2	Olfactory receptors, family 5	ENST00000329434.2	1	-	Q8WZ92	NA	NA	NA	NA	0.389027	NA	NA	NA	NA	NA	NA	NA	NA	NA	NA	NA	NA	NA	NA	7.3	NA	NA	NA	NA	0.180901	0.363157
ACH-000276	PT-S4bLNM	HCC38	HCC38	chr16	26136088	G	A	0.268	31	12	0/1	NA	SNP	MISSENSE	c.1211G>A	p.S404N	HS3ST4	heparan sulfate-glucosamine 3-sulfotransferase 4	Sulfotransferases, membrane bound	ENST00000331351.6	2	+	Q9Y661	NA	NA	NA	NA	0.486284	NA	NA	NA	NA	NA	p.S404N(1)	NA	NA	NA	NA	NA	NA	NA	NA	7.3	NA	NA	NA	NA	0.800783	0.821513
ACH-000276	PT-S4bLNM	HCC38	HCC38	chr2	32252427	T	C	0.381	26	16	0/1	NA	SNP	MISSENSE	c.254A>G	p.N85S	NLRC4	NLR family CARD domain containing 4	NLR family Caspase recruitment domain containing	ENST00000402280.6	3	-	Q9NPP4	NA	NA	NA	NA	0.401496	NA	NA	NA	NA	NA	NA	NA	NA	NA	NA	NA	NA	NA	NA	7.3	NA	NA	NA	NA	0.627401	NA
ACH-000276	PT-S4bLNM	HCC38	HCC38	chr17	81511032	C	T	0.98	0	48	1|1	NA	SNP	SILENT	c.879G>A	p.L293L	ACTG1	actin gamma 1	Deafness associated genes Actins	ENST00000575842.5	4	-	P63261	NA	rs781806224	NA	as_specific	0.593516	NA	NA	NA	NA	NA	NA	NA	NA	NA	NA	NA	NA	NA	NA	7.3	NA	NA	NA	NA	0.145733	NA
ACH-000276	PT-S4bLNM	HCC38	HCC38	chr1	201213279	G	A	0.64	13	24	0/1	NA	SNP	MISSENSE	c.8386G>A	p.E2796K	IGFN1	immunoglobulin-like and fibronectin type III domain containing 1	I-set domain containing Fibronectin type III domain containing	ENST00000335211.9	12	+	Q86VF2	NA	rs766660364	NA	as_specific	0.613466	NA	NA	NA	NA	NA	NA	NA	NA	NA	NA	NA	NA	NA	NA	7.3	NA	NA	NA	NA	0.534085	NA
ACH-000276	PT-S4bLNM	HCC38	HCC38	chr2	216633567	C	CGCCGCTGGT	0.75	0	2	0/1	NA	INS	IN_FRAME_INS	c.44_45insGCCGCTGGT	p.15_16insPLV	IGFBP2	insulin like growth factor binding protein 2	Insulin like growth factor binding proteins	ENST00000233809.9	1	+	P18065	NA	NA	NA	NA	0.8075	NA	NA	NA	NA	NA	NA	NA	NA	NA	NA	NA	NA	NA	NA	7.3	NA	NA	NA	NA	NA	NA
ACH-000276	PT-S4bLNM	HCC38	HCC38	chr1	225847090	A	G	0.65	13	26	0/1	NA	SNP	SILENT	c.2374T>C	p.L792L	TMEM63A	transmembrane protein 63A	NA	ENST00000366835.8	24	-	O94886	NA	NA	NA	NA	0.605985	NA	NA	NA	NA	NA	p.L792L(1)	NA	NA	NA	NA	NA	NA	NA	NA	7.3	NA	NA	NA	NA	0.236251	0.4541
ACH-000276	PT-S4bLNM	HCC38	HCC38	chr2	197403703	T	G	0.257	25	11	0/1	NA	SNP	MISSENSE	c.1601A>C	p.Q534P	SF3B1	splicing factor 3b subunit 1	SF3b complex	ENST00000335508.11	12	-	O75533	NA	NA	NA	NA	0.331671	L	Dom	NA	NA	NA	p.Q534P(1)	NA	NA	NA	NA	NA	NA	NA	NA	7.3	NA	NA	NA	NA	0.888051	0.571555
ACH-000276	PT-S4bLNM	HCC38	HCC38	chr16	22814955	C	G	0.266	23	7	0/1	NA	SNP	SILENT	c.345C>G	p.P115P	HS3ST2	heparan sulfate-glucosamine 3-sulfotransferase 2	Sulfotransferases, membrane bound	ENST00000261374.4	1	+	Q9Y278	NA	rs1294619552	NA	as_specific	0.698254	NA	NA	NA	NA	NA	NA	NA	NA	NA	NA	NA	NA	NA	NA	7.3	NA	NA	NA	NA	0.136211	0.754516
ACH-000276	PT-S4bLNM	HCC38	HCC38	chr11	67457615	G	A	0.23	26	7	0/1	NA	SNP	MISSENSE	c.584G>A	p.G195D	CABP4	calcium binding protein 4	EF-hand domain containing	ENST00000325656.6	4	+	P57796	NA	NA	NA	NA	0.640898	NA	NA	NA	NA	NA	NA	NA	NA	NA	NA	NA	NA	NA	NA	7.3	NA	NA	NA	NA	0.652539	0.431546
ACH-000276	PT-S4bLNM	HCC38	HCC38	chr11	6632142	C	T	0.956	0	26	1|1	NA	SNP	MISSENSE	c.3370G>A	p.V1124M	DCHS1	dachsous cadherin-related 1	Cadherin related	ENST00000299441.5	6	-	Q96JQ0	NA	rs200822079	NA	as_specific	0.588529	NA	NA	NA	NA	NA	NA	NA	NA	NA	NA	NA	NA	NA	NA	3.65	NA	NA	NA	NA	0.44326	0.853457
ACH-000276	PT-S4bLNM	HCC38	HCC38	chr19	54576073	T	A	0.163	39	6	0|1	54576073	SNP	MISSENSE	c.1183T>A	p.S395T	LILRA2	leukocyte immunoglobulin like receptor A2	Activating leukocyte immunoglobulin like receptors CD molecules	ENST00000391737.3	5	+	Q8N149	NA	rs867113539	NA	as_specific	0.610973	NA	NA	NA	NA	NA	NA	NA	NA	NA	NA	NA	NA	NA	NA	7.3	NA	NA	NA	NA	0.504161	NA
ACH-000276	PT-S4bLNM	HCC38	HCC38	chr11	63081563	T	C	0.628	18	33	0/1	NA	SNP	MISSENSE	c.1389A>G	p.I463M	SLC22A24	solute carrier family 22 member 24	Solute carriers	ENST00000417740.5	8	-	Q8N4F4	NA	NA	NA	NA	0.379052	NA	NA	NA	NA	NA	NA	NA	NA	NA	NA	NA	NA	NA	NA	7.3	NA	NA	NA	NA	0.385404	0.3801
ACH-000276	PT-S4bLNM	HCC38	HCC38	chr11	63408737	A	G	0.365	25	16	0/1	NA	SNP	MISSENSE	c.1459A>G	p.M487V	SLC22A9	solute carrier family 22 member 9	Solute carriers	ENST00000279178.4	9	+	Q8IVM8	NA	NA	NA	NA	0.448878	NA	NA	NA	NA	NA	p.M487V(1)	NA	NA	NA	NA	NA	NA	NA	NA	7.3	NA	NA	NA	NA	0.489156	0.670783
ACH-000276	PT-S4bLNM	HCC38	HCC38	chr19	54574902	GG	CA	0.277	47	25	0|1	54574902	DNP	MISSENSE	c.488_489GG>CA	p.W163S	LILRA2	leukocyte immunoglobulin like receptor A2	Activating leukocyte immunoglobulin like receptors CD molecules	ENST00000391737.3	3	+	Q8N149	NA	NA	NA	NA	0.572139	NA	NA	NA	NA	NA	NA	NA	NA	NA	NA	NA	NA	NA	NA	7.3	NA	NA	NA	NA	NA	NA
ACH-000276	PT-S4bLNM	HCC38	HCC38	chr17	81536716	C	T	0.976	0	42	1|1	NA	SNP	SILENT	c.1200C>T	p.N400N	FSCN2	fascin actin-bundling protein 2, retinal	Fascins	ENST00000417245.6	4	+	O14926	NA	NA	NA	NA	0.720698	NA	NA	NA	NA	NA	NA	NA	NA	NA	NA	NA	NA	NA	NA	7.3	NA	NA	NA	NA	0.134912	NA
ACH-000276	PT-S4bLNM	HCC38	HCC38	chr8	121614682	C	T	0.243	52	16	0/1	NA	SNP	NONSENSE	c.1086G>A	p.W362*	HAS2	hyaluronan synthase 2	Glycosyltransferase family 2	ENST00000303924.5	4	-	Q92819	NA	NA	NA	NA	0.44389	NA	NA	Y	PLAG1	NA	NA	gene_function_loss;structural_relation;	NA	NA	NA	NA	NA	NA	NA	7.3	NA	Y	NA	NA	0.968444	NA
ACH-000276	PT-S4bLNM	HCC38	HCC38	chr2	186751226	G	T	0.204	38	10	0/1	NA	SNP	MISSENSE	c.817G>T	p.V273F	FAM171B	family with sequence similarity 171 member B	NA	ENST00000304698.10	5	+	Q6P995	NA	NA	NA	NA	0.32419	NA	NA	NA	NA	NA	p.V273F(1)	NA	NA	NA	NA	NA	NA	NA	NA	7.3	NA	NA	NA	NA	0.487963	NA
ACH-000276	PT-S4bLNM	HCC38	HCC38	chr16	635283	C	T	0.778	7	31	0/1	NA	SNP	MISSENSE	c.418G>A	p.G140R	METTL26	methyltransferase like 26	Methyltransferase like	ENST00000301686.13	3	-	Q96S19	NA	rs781294019	NA	as_specific	0.67581	NA	NA	NA	NA	NA	NA	NA	NA	NA	NA	ENST00000397666;ENST00000301686;	NA	NA	NA	4.61	NA	NA	NA	NA	0.33804	0.366743
ACH-000276	PT-S4bLNM	HCC38	HCC38	chr2	21138815	T	A	0.25	28	8	0/1	NA	SNP	MISSENSE	c.1348T>A	p.F450I	TDRD15	tudor domain containing 15	Tudor domain containing	ENST00000405799.3	4	+	B5MCY1	NA	NA	NA	NA	0.339152	NA	NA	NA	NA	NA	NA	NA	NA	NA	NA	NA	NA	NA	NA	7.3	NA	NA	NA	NA	0.191384	0.194183
ACH-000276	PT-S4bLNM	HCC38	HCC38	chr16	22123127	A	G	0.222	44	11	0/1	NA	SNP	MISSENSE	c.1399A>G	p.N467D	VWA3A	von Willebrand factor A domain containing 3A	NA	ENST00000389398.10	15	+	A6NCI4	NA	NA	NA	NA	0.508728	NA	NA	NA	NA	NA	NA	NA	NA	NA	NA	NA	NA	NA	NA	7.3	NA	NA	NA	NA	0.89947	NA
ACH-000276	PT-S4bLNM	HCC38	HCC38	chr11	2406676	C	A	0.971	0	35	1|1	NA	SNP	MISSENSE	c.3236G>T	p.R1079L	TRPM5	transient receptor potential cation channel subfamily M member 5	Transient receptor potential cation channels	ENST00000155858.10	21	-	Q9NZQ8	NA	rs148532424	NA	as_specific	0.638404	NA	NA	NA	NA	NA	NA	NA	NA	NA	NA	NA	NA	NA	NA	3.91	NA	NA	NA	NA	0.464468	0.89066
ACH-000276	PT-S4bLNM	HCC38	HCC38	chr1	200832331	C	A	0.637	13	21	0/1	NA	SNP	SILENT	c.777C>A	p.V259V	CAMSAP2	calmodulin regulated spectrin associated protein family member 2	NA	ENST00000358823.6	5	+	Q08AD1	NA	NA	NA	NA	0.339152	NA	NA	NA	NA	NA	NA	NA	NA	NA	NA	NA	NA	NA	NA	7.3	NA	NA	NA	NA	0.293019	0.831976
ACH-000276	PT-S4bLNM	HCC38	HCC38	chr3	12004751	C	CGCCCGCGCCGCA	0.912	0	9	1|1	NA	INS	IN_FRAME_INS	c.200_201insGCCCGCGCCGCA	p.67_68insPAPQ	SYN2	synapsin II	Synapsins	ENST00000621198.5	1	+	Q92777	Y	NA	NA	NA	0.78	NA	NA	NA	NA	NA	NA	NA	NA	NA	NA	NA	NA	NA	NA	7.3	NA	NA	NA	NA	NA	NA
ACH-000276	PT-S4bLNM	HCC38	HCC38	chr17	40168400	C	G	0.376	29	17	0|1	40168392	SNP	MISSENSE	c.1948C>G	p.L650V	CASC3	cancer susceptibility 3	Exon junction complex	ENST00000264645.12	11	+	O15234	NA	NA	NA	NA	0.488778	NA	NA	NA	NA	NA	NA	NA	NA	NA	NA	NA	NA	NA	NA	7.3	NA	NA	NA	NA	0.704775	0.470621
ACH-000276	PT-S4bLNM	HCC38	HCC38	chr3	14524463	C	G	0.254	45	15	0/1	NA	SNP	MISSENSE	c.333G>C	p.E111D	GRIP2	glutamate receptor interacting protein 2	PDZ domain containing	ENST00000621039.5	4	-	Q9C0E4	NA	NA	NA	NA	0.593516	NA	NA	NA	NA	NA	NA	NA	NA	NA	NA	NA	NA	NA	NA	7.3	NA	NA	NA	NA	0.849903	0.763009
ACH-000276	PT-S4bLNM	HCC38	HCC38	chr8	117146976	G	A	0.249	33	10	0/1	NA	SNP	MISSENSE	c.94G>A	p.V32M	SLC30A8	solute carrier family 30 member 8	Solute carriers	ENST00000456015.6	2	+	Q8IWU4	NA	rs757655293	NA	as_specific	0.458853	NA	NA	NA	NA	NA	NA	NA	NA	NA	NA	NA	NA	NA	NA	7.3	NA	NA	NA	NA	0.525049	0.579914
ACH-000276	PT-S4bLNM	HCC38	HCC38	chr19	47045192	G	C	0.454	17	14	0/1	NA	SNP	SPLICE_SITE	c.789G>C	p.E263D	NPAS1	neuronal PAS domain protein 1	Basic helix-loop-helix proteins	ENST00000602189.5	10	+	Q99742	NA	NA	NA	NA	0.586035	NA	NA	NA	NA	NA	NA	NA	NA	NA	NA	NA	NA	NA	NA	7.3	NA	NA	NA	NA	0.555093	NA
ACH-000276	PT-S4bLNM	HCC38	HCC38	chr19	22315356	A	C	0.947	0	17	1|1	NA	SNP	MISSENSE	c.1939A>C	p.K647Q	ZNF729	zinc finger protein 729	Zinc fingers C2H2-type	ENST00000601693.2	4	+	A6NN14	NA	rs189104709	NA	as_specific	0.36409	NA	NA	NA	NA	NA	NA	NA	NA	NA	NA	NA	NA	NA	NA	3.21	NA	NA	NA	NA	0.448998	0.472933
ACH-000276	PT-S4bLNM	HCC38	HCC38	chr19	54221098	C	T	0.478	11	12	0/1	NA	SNP	MISSENSE	c.940G>A	p.D314N	LILRB3	leukocyte immunoglobulin like receptor B3	Inhibitory leukocyte immunoglobulin like receptors CD molecules	ENST00000391750.5	6	-	O75022	NA	rs202059381	NA	as_specific	0.645885	NA	NA	NA	NA	NA	NA	NA	NA	NA	NA	NA	NA	NA	NA	7.3	NA	NA	NA	NA	NA	0.518554
ACH-000276	PT-S4bLNM	HCC38	HCC38	chr16	28343023	G	A	0.318	14	6	0|1	28343023	SNP	SILENT	c.862C>T	p.L288L	NPIPB6	nuclear pore complex interacting protein family member B6	NA	ENST00000532254.1	7	-	E9PJ23	NA	NA	NA	NA	0.511222	NA	NA	NA	NA	NA	NA	NA	NA	NA	NA	NA	NA	NA	NA	7.3	NA	NA	NA	NA	0.385897	0.389044
ACH-000276	PT-S4bLNM	HCC38	HCC38	chr11	56376085	AA	GG	0.506	39	38	0|1	56376080	DNP	MISSENSE	c.462_463AA>GG	p.M155V	OR8U1	olfactory receptor family 8 subfamily U member 1	Olfactory receptors, family 8	ENST00000302270.1	1	+	Q8NH10	NA	NA	NA	NA	0.435323	NA	NA	NA	NA	NA	NA	NA	NA	NA	NA	NA	NA	NA	NA	7.3	NA	NA	NA	NA	NA	NA
ACH-000276	PT-S4bLNM	HCC38	HCC38	chr17	80088043	C	G	0.263	45	15	0/1	NA	SNP	MISSENSE	c.2652C>G	p.D884E	CCDC40	coiled-coil domain containing 40	NA	ENST00000397545.9	16	+	Q4G0X9	NA	rs368398257	NA	as_specific	0.578554	NA	NA	NA	NA	NA	NA	NA	NA	NA	NA	NA	NA	NA	NA	4.61	NA	NA	NA	NA	0.764032	0.465996
ACH-000276	PT-S4bLNM	HCC38	HCC38	chr5	34937527	G	A	0.533	13	15	0/1	NA	SNP	MISSENSE	c.640G>A	p.D214N	DNAJC21	DnaJ heat shock protein family (Hsp40) member C21	DNAJ (HSP40) heat shock proteins	ENST00000648817.1	5	+	Q5F1R6	NA	NA	NA	NA	0.478803	NA	NA	NA	NA	NA	p.D214N(1)	gene_function_loss;	NA	NA	NA	NA	NA	NA	NA	7.3	NA	Y	NA	NA	0.907723	0.974609
ACH-000276	PT-S4bLNM	HCC38	HCC38	chr19	54242117	T	C	0.465	24	22	0/1	NA	SNP	MISSENSE	c.264A>G	p.I88M	LILRA6	leukocyte immunoglobulin like receptor A6	Activating leukocyte immunoglobulin like receptors CD molecules	ENST00000396365.6	3	-	Q6PI73	NA	rs11673178	NA	as_specific	0.620948	NA	NA	NA	NA	NA	NA	NA	NA	NA	NA	NA	NA	NA	NA	7.3	NA	NA	NA	NA	NA	0.612174
ACH-000276	PT-S4bLNM	HCC38	HCC38	chr11	2168615	C	T	0.945	0	16	1|1	NA	SNP	SILENT	c.363G>A	p.P121P	TH	tyrosine hydroxylase	NA	ENST00000352909.8	3	-	P07101	NA	rs370429316	NA	as_specific	0.643392	NA	NA	NA	NA	NA	NA	NA	NA	NA	NA	NA	NA	NA	NA	3.33	NA	NA	NA	NA	0.20705	0.690222
ACH-000276	PT-S4bLNM	HCC38	HCC38	chr20	62804872	G	A	0.205	34	8	0/1	NA	SNP	MISSENSE	c.13G>A	p.D5N	OGFR	opioid growth factor receptor	NA	ENST00000290291.10	1	+	Q9NZT2	NA	rs972210843	NA	as_specific	0.78803	NA	NA	NA	NA	NA	NA	NA	NA	NA	NA	NA	NA	NA	NA	7.3	NA	NA	NA	NA	0.681798	0.465272
ACH-000276	PT-S4bLNM	HCC38	HCC38	chr16	69165392	G	A	0.249	21	6	0/1	NA	SNP	MISSENSE	c.1699G>A	p.V567I	UTP4	UTP4, small subunit processome component	UTPa subcomplex WD repeat domain containing	ENST00000314423.12	15	+	Q969X6	NA	rs749454577	NA	as_specific	0.42394	NA	NA	NA	NA	NA	NA	NA	NA	NA	NA	NA	NA	NA	NA	7.3	NA	NA	NA	NA	0.461782	0.694425
ACH-000276	PT-S4bLNM	HCC38	HCC38	chr21	9907916	C	T	0.17	104	21	0/1	NA	SNP	SPLICE_SITE	c.e1+0C>T	NA	AC018692.1	NA	NA	ENST00000516390.1	NA	+	NA	NA	rs878950219	NA	as_specific	0.356608	NA	NA	NA	NA	NA	NA	NA	NA	NA	NA	NA	NA	NA	NA	7.3	NA	NA	NA	NA	0.687334	0.872917
ACH-000276	PT-S4bLNM	HCC38	HCC38	chr19	54631724	TA	AT	0.429	32	23	0|1	54631718	DNP	MISSENSE	c.295_296TA>AT	p.Y99I	LILRB1	leukocyte immunoglobulin like receptor B1	Inhibitory leukocyte immunoglobulin like receptors CD molecules	ENST00000396315.5	3	+	Q8NHL6	NA	NA	NA	NA	0.604478	NA	NA	NA	NA	NA	NA	NA	NA	NA	NA	NA	NA	NA	NA	7.3	NA	NA	NA	NA	NA	NA
ACH-000276	PT-S4bLNM	HCC38	HCC38	chr11	18173611	G	A	0.957	0	22	1|1	NA	SNP	MISSENSE	c.355G>A	p.E119K	MRGPRX4	MAS related GPR family member X4	G protein-coupled receptors, Class A orphans	ENST00000314254.3	1	+	Q96LA9	NA	rs374930452	NA	as_specific	0.546135	NA	NA	NA	NA	NA	NA	NA	NA	NA	NA	NA	NA	NA	NA	3.83	NA	NA	NA	NA	0.57543	NA
ACH-000276	PT-S4bLNM	HCC38	HCC38	chr19	54222756	T	C	0.994	0	172	1|1	NA	SNP	MISSENSE	c.61A>G	p.M21V	LILRB3	leukocyte immunoglobulin like receptor B3	Inhibitory leukocyte immunoglobulin like receptors CD molecules	ENST00000391750.5	3	-	O75022	NA	rs1132588	NA	as_specific	0.620948	NA	NA	NA	NA	NA	NA	NA	NA	NA	NA	NA	NA	NA	NA	7.3	NA	NA	NA	NA	NA	0.589209
ACH-000276	PT-S4bLNM	HCC38	HCC38	chr19	45873046	T	C	0.276	41	15	0/1	NA	SNP	SILENT	c.1041T>C	p.L347L	FOXA3	forkhead box A3	Forkhead boxes	ENST00000302177.3	2	+	P55318	NA	NA	NA	NA	0.551122	NA	NA	NA	NA	NA	NA	NA	NA	NA	NA	NA	NA	NA	NA	7.3	NA	NA	NA	NA	NA	0.694992
[truncated: 2,394 more rows]
[truncated: 9 more columns]
